# Supplementary material for: Obesity impact on leukocyte telomere shortening and immune aging assessed by Mendelian randomization and transcriptomics analysis
Source: Sci Rep. 2025 Aug 23;15:30983. doi: 10.1038/s41598-025-16817-5 (PMC12373864; doi:10.1038/s41598-025-16817-5)
Supplement: Supplementary file 1 — Supplementary Material 1 [file 41598_2025_16817_MOESM1_ESM.zip]

Archive with 43 entries (40 files):
- Supplementary materials/
- Supplementary materials/Figures/
- Supplementary materials/Figures/Figure S1 Leaveoneout_plot_of_MR_analysis_for_ieu-b-40_to_ieu-b-4879.pdf
- Supplementary materials/Figures/Figure S10 Leaveoneout_plot_of_MR_analysis_for_ukb-b-18377_to_ieu-b-4879.pdf
- Supplementary materials/Figures/Figure S11 Leaveoneout_plot_of_MR_analysis_for_ukb-b-12854_to_ieu-b-4879.pdf
- Supplementary materials/Figures/Figure S12 Leaveoneout_plot_of_MR_analysis_for_ukb-b-20188_to_ieu-b-4879.pdf
- Supplementary materials/Figures/Figure S13 Leaveoneout_plot_of_MR_analysis_for_ukb-b-16407_to_ieu-b-4879.pdf
- Supplementary materials/Figures/Figure S14 Scatter plot for secondary exposures.pdf
- Supplementary materials/Figures/Figure S15 Funnel plot for secondary exposures.pdf
- Supplementary materials/Figures/Figure S16 Leaveoneout_plot_of_MR_analysis_for_finngen_R10_BMI_IRN_to_ieu-b-4879.pdf
- Supplementary materials/Figures/Figure S17 Leaveoneout_plot_of_MR_analysis_for ebi-a-GCST003435 to ieu-b-4879.pdf
- Supplementary materials/Figures/Figure s18 GO and KEGG enrichment analysis for DEGs between before surgery and after surgery.pdf
- Supplementary materials/Figures/Figure s19 GSEA enrichment analysis for DEGs between before surgery and after surgery.pdf
- Supplementary materials/Figures/Figure S2 Leaveoneout_plot_of_MR_analysis_for_ukb-b-8909_to_ieu-b-4879.pdf
- Supplementary materials/Figures/Figure S3 Leaveoneout_plot_of_MR_analysis_for_ukb-b-9405_to_ieu-b-4879.pdf
- Supplementary materials/Figures/Figure S4 Leaveoneout_plot_of_MR_analysis_for_ebi-a-GCST90025996_to_ieu-b-4879.pdf
- Supplementary materials/Figures/Figure S5 Leaveoneout_plot_of_MR_analysis_for_ieu-a-93_to_ieu-b-4879.pdf
- Supplementary materials/Figures/Figure S6 Leaveoneout_plot_of_MR_analysis_for_ieu-a-90_to_ieu-b-4879.pdf
- Supplementary materials/Figures/Figure S7 Leaveoneout_plot_of_MR_analysis_for_ieu-a-91_to_ieu-b-4879.pdf
- Supplementary materials/Figures/Figure S8 Leaveoneout_plot_of_MR_analysis for ieu-a-92 to ieu-b-4879.pdf
- Supplementary materials/Figures/Figure S9 Leaveoneout_plot_of_MR_analysis_for_ukb-b-20531_to_ieu-b-4879.pdf
- Supplementary materials/Tables/
- Supplementary materials/Tables/Table S1.F values of BMI IVs.xlsx
- Supplementary materials/Tables/Table S10.F values of BFP-leg-R IVs.csv
- Supplementary materials/Tables/Table S11.F values of BFP-leg-L IVs.csv
- Supplementary materials/Tables/Table S12.F values of BFP-arm-R IVs.csv
- Supplementary materials/Tables/Table S13.F values of BFP-arm-L IVs.csv
- Supplementary materials/Tables/Table S14.F values of BFP-trunk IVs.csv
- Supplementary materials/Tables/Table S15 Results of heterogeneity and pleiotropy analysis.xlsx
- Supplementary materials/Tables/Table S16.F values of BMI IVs from FinnGen.xlsx
- Supplementary materials/Tables/Table S17.F values of BFP IVs no UK Biobank.xlsx
- Supplementary materials/Tables/Table S18 The results of validation analysis.xlsx
- Supplementary materials/Tables/Table S19 DEGs between lean and obese individuals.xlsx
- Supplementary materials/Tables/Table S2.F values of BFP IVs.xlsx
- Supplementary materials/Tables/Table S20 List of genes related to cellular senescence and telomere dynamics from MSigDB.xlsx
- Supplementary materials/Tables/Table S21 DEGs between before and after surgery.xlsx
- Supplementary materials/Tables/Table S3.F values of WCF IVs.xlsx
- Supplementary materials/Tables/Table S4.F values of WHR IVs.xlsx
- Supplementary materials/Tables/Table S5 MR result for subgroup of BMI.xlsx
- Supplementary materials/Tables/Table S6.F values of overweight IVs.csv
- Supplementary materials/Tables/Table S7.F values of class I IVs.csv
- Supplementary materials/Tables/Table S8.F values of class II IVs.csv
- Supplementary materials/Tables/Table S9.F values of class III IVs.csv
