# Supplementary material for: Obesity impact on leukocyte telomere shortening and immune aging assessed by Mendelian randomization and transcriptomics analysis
Source: Sci Rep. 2025 Aug 23;15:30983. doi: 10.1038/s41598-025-16817-5 (PMC12373864; doi:10.1038/s41598-025-16817-5)
Supplement: Supplementary file 1 — Supplementary Material 1 [file 41598_2025_16817_MOESM1_ESM.zip › Supplementary materials/Tables/Table S1.F values of BMI IVs.xlsx]

## Sheet: Table S1
	chr.exposure	pos.exposure	beta.exposure	se.exposure	pval.exposure	samplesize.exposure	id.exposure	SNP	effect_allele.exposure	other_allele.exposure	eaf.exposure	exposure	r2	F
1	1	1708801	0.0143	0.0016	1.69981e-18	789125	ieu-b-40	rs12044597	G	A	0.5029	body mass index || id:ieu-b-40	0.000101214	79.8787
2	1	17306675	-0.0104	0.0017	1.40001e-09	692206	ieu-b-40	rs2284746	G	C	0.5238	body mass index || id:ieu-b-40	5.40642e-05	37.4255
3	1	23299906	-0.0192	0.0023	1.10002e-16	690921	ieu-b-40	rs6692586	G	A	0.832	body mass index || id:ieu-b-40	0.00010085	69.686
4	1	34581472	-0.0102	0.0018	9.29994e-09	688609	ieu-b-40	rs705217	G	T	0.3652	body mass index || id:ieu-b-40	4.66297e-05	32.111
5	1	39591779	0.0164	0.0021	6.79986e-15	687234	ieu-b-40	rs4660443	T	C	0.2218	body mass index || id:ieu-b-40	8.87372e-05	60.9885
6	1	209543560	0.0172	0.0025	1.10002e-11	690856	ieu-b-40	rs17014375	G	T	0.1348	body mass index || id:ieu-b-40	6.85109e-05	47.3343
7	1	2444414	-0.0152	0.0018	1.39991e-16	632868	ieu-b-40	rs7535528	A	G	0.3741	body mass index || id:ieu-b-40	0.000112663	71.3084
8	1	6713114	0.0131	0.0018	3.69999e-13	691544	ieu-b-40	rs2235564	T	C	0.3466	body mass index || id:ieu-b-40	7.65851e-05	52.9659
9	1	32125943	-0.0112	0.0017	1.5e-10	689808	ieu-b-40	rs10914462	G	A	0.4255	body mass index || id:ieu-b-40	6.29191e-05	43.4047
10	1	112318484	-0.0146	0.0018	2.39994e-15	664083	ieu-b-40	rs12033257	G	A	0.3835	body mass index || id:ieu-b-40	9.90593e-05	65.7899
11	1	151018861	-0.0173	0.002	1.59993e-17	689723	ieu-b-40	rs6587552	G	A	0.7591	body mass index || id:ieu-b-40	0.00010847	74.8223
12	1	154989595	-0.01	0.0018	1.79999e-08	677818	ieu-b-40	rs6673081	C	T	0.5534	body mass index || id:ieu-b-40	4.55326e-05	30.8641
13	1	177889480	0.0475	0.002	1.1995e-122	795504	ieu-b-40	rs543874	G	A	0.1952	body mass index || id:ieu-b-40	0.000708561	564.061
14	1	219633869	-0.0101	0.0016	4.79999e-10	794625	ieu-b-40	rs11118308	G	A	0.4703	body mass index || id:ieu-b-40	5.0144e-05	39.8476
15	1	57874879	0.0167	0.0028	4.39997e-09	688867	ieu-b-40	rs17425707	C	T	0.1003	body mass index || id:ieu-b-40	5.16368e-05	35.5726
16	1	96322205	0.0137	0.0018	8.60003e-15	691779	ieu-b-40	rs6593688	G	A	0.3733	body mass index || id:ieu-b-40	8.37322e-05	57.9288
17	1	243684019	-0.0206	0.0026	1.10002e-15	689849	ieu-b-40	rs946824	C	T	0.859	body mass index || id:ieu-b-40	9.09901e-05	62.775
18	1	7728391	0.0107	0.0018	2.39999e-09	685079	ieu-b-40	rs1891216	G	T	0.3759	body mass index || id:ieu-b-40	5.15774e-05	35.3363
19	1	11129848	-0.0141	0.0019	1.29987e-13	795271	ieu-b-40	rs2791653	G	A	0.7577	body mass index || id:ieu-b-40	6.92446e-05	55.0719
20	1	49589847	-0.0188	0.0017	7.19946e-29	767846	ieu-b-40	rs657452	G	A	0.6216	body mass index || id:ieu-b-40	0.000159248	122.297
21	1	62594677	-0.0161	0.0016	7.19946e-23	795247	ieu-b-40	rs2481665	C	T	0.4408	body mass index || id:ieu-b-40	0.000127308	101.254
22	1	66434743	0.0125	0.0017	3.80014e-13	681362	ieu-b-40	rs7519259	A	G	0.5356	body mass index || id:ieu-b-40	7.93432e-05	54.0656
23	1	74995225	-0.0184	0.0016	9.30037e-30	794579	ieu-b-40	rs7551507	T	C	0.5633	body mass index || id:ieu-b-40	0.000166413	132.25
24	1	77967523	0.024	0.0022	1e-28	691566	ieu-b-40	rs12049202	T	C	0.203	body mass index || id:ieu-b-40	0.000172056	119.008
25	1	85201228	0.0106	0.0019	3.40001e-08	670078	ieu-b-40	rs818524	C	T	0.6939	body mass index || id:ieu-b-40	4.64471e-05	31.1246
26	1	115266306	-0.0104	0.0018	5.19996e-09	691969	ieu-b-40	rs2007231	T	C	0.6387	body mass index || id:ieu-b-40	4.82408e-05	33.3826
27	1	167280354	-0.0097	0.0016	2.90001e-09	781928	ieu-b-40	rs10733051	G	A	0.4802	body mass index || id:ieu-b-40	4.7002e-05	36.7538
28	1	174478100	0.0196	0.0026	5.30029e-14	795119	ieu-b-40	rs12564992	G	A	0.1144	body mass index || id:ieu-b-40	7.14665e-05	56.8283
29	1	225668524	-0.0118	0.0019	1.29999e-09	684857	ieu-b-40	rs10915840	A	G	0.283	body mass index || id:ieu-b-40	5.63161e-05	38.5705
30	1	33776728	0.0122	0.0018	4.49987e-11	686378	ieu-b-40	rs4653017	T	C	0.6818	body mass index || id:ieu-b-40	6.69241e-05	45.9381
31	1	47684677	-0.0169	0.0017	1.29987e-24	793546	ieu-b-40	rs977747	G	T	0.5949	body mass index || id:ieu-b-40	0.000124523	98.8267
32	1	72838529	0.0331	0.0021	1.9002e-57	786001	ieu-b-40	rs1993709	G	A	0.8177	body mass index || id:ieu-b-40	0.000315978	248.437
33	1	96924097	0.0206	0.0017	1.39991e-35	792657	ieu-b-40	rs11165643	T	C	0.5828	body mass index || id:ieu-b-40	0.000185213	146.837
34	1	98299475	-0.0123	0.002	1.2e-09	689295	ieu-b-40	rs10747488	A	C	0.7601	body mass index || id:ieu-b-40	5.48683e-05	37.8224
35	1	107962328	-0.0129	0.0019	7.70016e-12	686508	ieu-b-40	rs11185111	A	G	0.3042	body mass index || id:ieu-b-40	6.71425e-05	46.0968
36	1	110082886	0.0649	0.005	3.19963e-38	769184	ieu-b-40	rs7550711	T	C	0.03058	body mass index || id:ieu-b-40	0.00021899	168.48
37	1	156406853	0.0129	0.0018	1.39991e-12	672697	ieu-b-40	rs4414033	A	G	0.627	body mass index || id:ieu-b-40	7.63452e-05	51.361
38	1	190239907	-0.0155	0.0016	1.50003e-21	788624	ieu-b-40	rs10920678	G	A	0.5709	body mass index || id:ieu-b-40	0.000118988	93.8474
39	1	195047936	-0.0146	0.002	9.49948e-13	688602	ieu-b-40	rs12041258	C	T	0.2287	body mass index || id:ieu-b-40	7.73827e-05	53.2898
40	1	201841476	0.0235	0.0018	4.10015e-38	691876	ieu-b-40	rs2820311	G	A	0.3369	body mass index || id:ieu-b-40	0.000246295	170.447
41	1	202106797	-0.0116	0.0018	6.00067e-11	666229	ieu-b-40	rs16849710	G	A	0.515	body mass index || id:ieu-b-40	6.23333e-05	41.5307
42	2	6160943	-0.0137	0.0017	1.99986e-15	690808	ieu-b-40	rs2693826	A	G	0.4421	body mass index || id:ieu-b-40	9.40037e-05	64.9444
43	2	29100642	0.0097	0.0017	1.5e-08	690038	ieu-b-40	rs4358081	C	A	0.4631	body mass index || id:ieu-b-40	4.71794e-05	32.557
44	2	59307725	-0.0191	0.0017	9.09913e-31	793368	ieu-b-40	rs6545714	A	G	0.6139	body mass index || id:ieu-b-40	0.000159083	126.232
45	2	81816251	0.0119	0.0018	8.99912e-11	684620	ieu-b-40	rs1371108	A	C	0.3247	body mass index || id:ieu-b-40	6.38369e-05	43.7067
46	2	104159785	0.0121	0.0017	1.69981e-12	689752	ieu-b-40	rs4851029	G	T	0.5247	body mass index || id:ieu-b-40	7.34426e-05	50.6608
47	2	164581241	0.0166	0.0022	2.99985e-14	795369	ieu-b-40	rs10192119	G	T	0.1673	body mass index || id:ieu-b-40	7.15766e-05	56.9337
48	2	165427825	-0.0121	0.0017	3.10027e-12	678175	ieu-b-40	rs1521527	C	G	0.5324	body mass index || id:ieu-b-40	7.46962e-05	50.6608
49	2	172649755	0.0125	0.0022	1.09999e-08	691663	ieu-b-40	rs17499593	G	C	0.1897	body mass index || id:ieu-b-40	4.66724e-05	32.283
50	2	198950240	0.012	0.0017	2.39994e-12	692576	ieu-b-40	rs1064213	A	G	0.492	body mass index || id:ieu-b-40	7.19393e-05	49.8268
51	2	416815	0.0172	0.0019	3.29989e-20	691706	ieu-b-40	rs4639527	G	A	0.3012	body mass index || id:ieu-b-40	0.000118461	81.9499
52	2	632348	0.0574	0.0021	7.49894e-157	789534	ieu-b-40	rs13021737	G	A	0.8319	body mass index || id:ieu-b-40	0.000945374	747.109
53	2	41637688	0.0121	0.0018	1.99986e-11	685712	ieu-b-40	rs10169594	C	T	0.3596	body mass index || id:ieu-b-40	6.58954e-05	45.1881
54	2	100814858	0.0197	0.0024	6.90081e-17	792972	ieu-b-40	rs4556997	A	C	0.1349	body mass index || id:ieu-b-40	8.49601e-05	67.3766
55	2	147903382	-0.015	0.0017	6.79986e-18	689345	ieu-b-40	rs429343	G	A	0.5813	body mass index || id:ieu-b-40	0.000112927	77.8544
56	2	159519368	-0.0141	0.0024	3.09999e-09	689505	ieu-b-40	rs3764835	A	G	0.1528	body mass index || id:ieu-b-40	5.00561e-05	34.5155
57	2	166185707	-0.0123	0.002	3.29997e-10	691535	ieu-b-40	rs3754963	T	A	0.2574	body mass index || id:ieu-b-40	5.46906e-05	37.8224
58	2	175079125	0.0098	0.0017	1.79999e-08	690521	ieu-b-40	rs12328930	C	T	0.4235	body mass index || id:ieu-b-40	4.81234e-05	33.2317
59	2	181550962	0.0164	0.0017	9.09913e-23	794198	ieu-b-40	rs1528435	T	C	0.6331	body mass index || id:ieu-b-40	0.000117168	93.0655
60	2	203820275	0.0116	0.0016	7.89951e-13	793581	ieu-b-40	rs3731695	C	T	0.5582	body mass index || id:ieu-b-40	6.62302e-05	52.5624
61	2	213413231	-0.0186	0.0019	6.90081e-24	780823	ieu-b-40	rs7599312	A	G	0.2652	body mass index || id:ieu-b-40	0.000122719	95.8335
62	2	27730940	0.0105	0.0017	3.89996e-10	784462	ieu-b-40	rs1260326	C	T	0.5973	body mass index || id:ieu-b-40	4.86281e-05	38.1487
63	2	35471626	-0.0129	0.0017	6.70039e-14	690950	ieu-b-40	rs17399237	C	T	0.5497	body mass index || id:ieu-b-40	8.33295e-05	57.5811
64	2	50233352	-0.0211	0.0023	1e-19	690522	ieu-b-40	rs930295	C	A	0.8417	body mass index || id:ieu-b-40	0.000121865	84.1604
65	2	58935282	-0.0219	0.0017	2.19989e-36	679487	ieu-b-40	rs4671328	G	T	0.5533	body mass index || id:ieu-b-40	0.000244176	165.955
66	2	86766153	-0.016	0.0018	2.29985e-19	692414	ieu-b-40	rs7557796	C	T	0.6524	body mass index || id:ieu-b-40	0.000114098	79.0121
67	2	105454590	0.0166	0.0019	1.9002e-18	691479	ieu-b-40	rs10197031	C	T	0.2834	body mass index || id:ieu-b-40	0.000110378	76.3322
68	2	155668460	0.0123	0.0022	4.30002e-08	682166	ieu-b-40	rs1445652	A	G	0.1855	body mass index || id:ieu-b-40	4.582e-05	31.2582
69	2	205375909	-0.0331	0.0033	2.80027e-23	635414	ieu-b-40	rs4482463	A	C	0.9213	body mass index || id:ieu-b-40	0.000158308	100.607
70	2	207174316	0.0107	0.0018	1.09999e-09	691763	ieu-b-40	rs3732084	C	T	0.6139	body mass index || id:ieu-b-40	5.10791e-05	35.3363
71	2	230817437	0.0155	0.0018	4.10015e-17	691302	ieu-b-40	rs2162524	C	T	0.3321	body mass index || id:ieu-b-40	0.000107252	74.151
72	2	25150296	0.0325	0.0016	6.70039e-90	792111	ieu-b-40	rs10182181	G	A	0.4753	body mass index || id:ieu-b-40	0.000520612	412.597
73	2	113955074	-0.0103	0.0017	2.19999e-09	678635	ieu-b-40	rs902695	A	G	0.4798	body mass index || id:ieu-b-40	5.409e-05	36.7092
74	2	137435455	-0.0118	0.002	2.90001e-09	689971	ieu-b-40	rs4954638	C	A	0.2492	body mass index || id:ieu-b-40	5.04489e-05	34.8099
75	2	144051398	0.0141	0.0024	4.70002e-09	688253	ieu-b-40	rs4589691	G	C	0.1579	body mass index || id:ieu-b-40	5.01471e-05	34.5155
76	2	220163543	-0.0189	0.0024	6.4003e-15	688977	ieu-b-40	rs11889536	G	A	0.1493	body mass index || id:ieu-b-40	9.00031e-05	62.0154
77	2	16613889	0.0107	0.002	4.70002e-08	692568	ieu-b-40	rs934224	T	C	0.7399	body mass index || id:ieu-b-40	4.13264e-05	28.6224
78	2	46957845	-0.0131	0.0018	6.79986e-14	692482	ieu-b-40	rs4952843	G	A	0.3807	body mass index || id:ieu-b-40	7.64814e-05	52.9659
79	2	55238677	-0.0145	0.0019	1.59993e-14	687646	ieu-b-40	rs3806572	A	G	0.2788	body mass index || id:ieu-b-40	8.4689e-05	58.2408
80	2	67836507	-0.0144	0.0017	1.29987e-16	691163	ieu-b-40	rs2861683	C	A	0.407	body mass index || id:ieu-b-40	0.000103801	71.7507
81	2	142293146	-0.0141	0.0022	1.89998e-10	691115	ieu-b-40	rs17551974	A	C	0.1782	body mass index || id:ieu-b-40	5.94315e-05	41.0763
82	2	208255518	0.015	0.002	2.09991e-13	786272	ieu-b-40	rs17203016	G	A	0.196	body mass index || id:ieu-b-40	7.1535e-05	56.2499
83	2	228985505	0.0156	0.0018	6.4998e-18	680852	ieu-b-40	rs199783965	T	C	0.3461	body mass index || id:ieu-b-40	0.000110307	75.1109
84	2	236903093	-0.0106	0.0017	1.29999e-09	677983	ieu-b-40	rs2317299	C	T	0.5597	body mass index || id:ieu-b-40	5.73416e-05	38.8788
85	3	35443653	0.0137	0.0022	8.9e-10	691863	ieu-b-40	rs17033117	T	C	0.1872	body mass index || id:ieu-b-40	5.60469e-05	38.7788
86	3	49924424	0.0239	0.0017	2.39994e-44	692159	ieu-b-40	rs11713193	A	G	0.5073	body mass index || id:ieu-b-40	0.000285475	197.65
87	3	62481063	0.0141	0.0018	1.29987e-14	783729	ieu-b-40	rs1452075	T	C	0.7277	body mass index || id:ieu-b-40	7.82877e-05	61.361
88	3	88104411	-0.0234	0.0027	5.50047e-18	691892	ieu-b-40	rs1006896	C	A	0.1061	body mass index || id:ieu-b-40	0.000108547	75.1109
89	3	135926622	0.0171	0.002	2.49977e-18	795579	ieu-b-40	rs645040	T	G	0.7762	body mass index || id:ieu-b-40	9.18775e-05	73.1023
90	3	181329682	0.0148	0.0021	3.19963e-12	776837	ieu-b-40	rs6443750	C	T	0.8068	body mass index || id:ieu-b-40	6.39333e-05	49.6688
91	3	185834499	0.0323	0.0021	1.59993e-52	778333	ieu-b-40	rs9816226	T	A	0.8199	body mass index || id:ieu-b-40	0.000303857	236.573
92	3	194851700	-0.0126	0.0019	8.10028e-11	691313	ieu-b-40	rs1552893	G	A	0.2777	body mass index || id:ieu-b-40	6.36109e-05	43.9777
93	3	196088464	0.0116	0.0018	1.40001e-10	690832	ieu-b-40	rs6764533	A	G	0.359	body mass index || id:ieu-b-40	6.01136e-05	41.5307
94	3	10027724	0.015	0.0027	2.5e-08	777038	ieu-b-40	rs17535749	A	G	0.1023	body mass index || id:ieu-b-40	3.97187e-05	30.8641
95	3	42305131	0.0198	0.0027	2.19989e-13	690346	ieu-b-40	rs754635	G	C	0.8873	body mass index || id:ieu-b-40	7.78937e-05	53.7776
96	3	66427259	0.011	0.0018	1.6e-09	692571	ieu-b-40	rs7626079	T	C	0.3434	body mass index || id:ieu-b-40	5.39203e-05	37.3456
97	3	158285280	0.0099	0.0017	1.6e-08	691955	ieu-b-40	rs1656377	C	T	0.5885	body mass index || id:ieu-b-40	4.90087e-05	33.9134
98	3	180441172	0.0187	0.0032	2.99999e-09	791327	ieu-b-40	rs13069244	A	G	0.07747	body mass index || id:ieu-b-40	4.31528e-05	34.1493
99	3	12928762	-0.0116	0.0019	3.69999e-10	685285	ieu-b-40	rs2600226	T	C	0.6697	body mass index || id:ieu-b-40	5.43894e-05	37.2741
100	3	13433158	-0.0105	0.0017	2.5e-10	778076	ieu-b-40	rs9845966	G	T	0.5479	body mass index || id:ieu-b-40	4.90272e-05	38.1487
101	3	20441050	-0.0129	0.0019	1.59993e-11	686850	ieu-b-40	rs4858193	C	T	0.2779	body mass index || id:ieu-b-40	6.71091e-05	46.0968
102	3	42427191	-0.0167	0.0022	4.30031e-14	689500	ieu-b-40	rs33500	T	C	0.8082	body mass index || id:ieu-b-40	8.35636e-05	57.6217
103	3	62711674	0.0137	0.0019	1.29987e-13	688452	ieu-b-40	rs538579	C	G	0.3228	body mass index || id:ieu-b-40	7.5514e-05	51.9915
104	3	81808602	0.0127	0.0018	6.59933e-13	691912	ieu-b-40	rs3772882	A	C	0.3661	body mass index || id:ieu-b-40	7.19416e-05	49.7807
105	3	107820063	-0.0136	0.0018	2.29985e-14	790612	ieu-b-40	rs7640424	T	C	0.2969	body mass index || id:ieu-b-40	7.22001e-05	57.0863
106	3	116935323	-0.0143	0.0023	2.19999e-10	690613	ieu-b-40	rs2868975	A	G	0.178	body mass index || id:ieu-b-40	5.59703e-05	38.6558
107	3	170724883	0.0152	0.0018	1.39991e-17	795515	ieu-b-40	rs8192675	C	T	0.2888	body mass index || id:ieu-b-40	8.96303e-05	71.3085
108	3	12426936	-0.0177	0.0023	2.19989e-14	789318	ieu-b-40	rs10510419	T	G	0.1416	body mass index || id:ieu-b-40	7.5025e-05	59.2229
109	3	61236462	-0.0174	0.0017	1.29987e-25	783625	ieu-b-40	rs2365389	T	C	0.4143	body mass index || id:ieu-b-40	0.00013367	104.761
110	3	82647990	0.0132	0.0017	4.00037e-14	692250	ieu-b-40	rs6785245	C	T	0.3969	body mass index || id:ieu-b-40	8.70862e-05	60.2905
111	3	119618053	-0.0135	0.0023	2.1e-09	691059	ieu-b-40	rs12629015	G	A	0.1852	body mass index || id:ieu-b-40	4.98511e-05	34.4517
112	3	131758077	0.0216	0.0018	9.20026e-32	691519	ieu-b-40	rs1320903	A	G	0.3174	body mass index || id:ieu-b-40	0.000208194	144
113	3	141275436	0.0369	0.0035	3.19963e-26	692316	ieu-b-40	rs16851483	T	G	0.06928	body mass index || id:ieu-b-40	0.000160525	111.152
114	3	156299313	-0.0149	0.0024	5.69994e-10	689710	ieu-b-40	rs7615297	G	C	0.1465	body mass index || id:ieu-b-40	5.58804e-05	38.5433
115	3	25106437	0.0156	0.0017	3.59998e-21	789179	ieu-b-40	rs6804842	G	A	0.572	body mass index || id:ieu-b-40	0.000106691	84.2074
116	3	44041777	-0.0139	0.0019	1.69981e-13	691815	ieu-b-40	rs7637852	G	A	0.6951	body mass index || id:ieu-b-40	7.73569e-05	53.5206
117	3	85819412	-0.0181	0.0017	3.59998e-27	790870	ieu-b-40	rs2325036	C	A	0.3845	body mass index || id:ieu-b-40	0.000143315	113.36
118	3	94038085	-0.0202	0.0017	5.19996e-32	692324	ieu-b-40	rs1454687	G	C	0.5227	body mass index || id:ieu-b-40	0.000203895	141.19
119	3	104606144	0.0141	0.0017	4.10015e-16	692017	ieu-b-40	rs1436344	C	G	0.5922	body mass index || id:ieu-b-40	9.93986e-05	68.7922
120	3	123093541	-0.0123	0.0017	3.40017e-13	785955	ieu-b-40	rs2124499	C	G	0.3718	body mass index || id:ieu-b-40	6.66018e-05	52.3493
121	3	154034950	0.0153	0.0017	1.39991e-18	689978	ieu-b-40	rs355777	C	G	0.4106	body mass index || id:ieu-b-40	0.000117381	80.9998
122	3	161446055	0.0101	0.0017	5e-09	692523	ieu-b-40	rs1476322	A	G	0.569	body mass index || id:ieu-b-40	5.09669e-05	35.2975
123	3	182312152	-0.0104	0.0019	4e-08	681709	ieu-b-40	rs6772756	G	A	0.3372	body mass index || id:ieu-b-40	4.39482e-05	29.9611
124	3	183997735	-0.0127	0.002	5.39995e-10	689186	ieu-b-40	rs865809	G	A	0.7678	body mass index || id:ieu-b-40	5.8504e-05	40.3224
125	4	45182527	0.0324	0.0016	3.40017e-86	793518	ieu-b-40	rs10938397	G	A	0.4317	body mass index || id:ieu-b-40	0.000516498	410.061
126	4	112669571	-0.0128	0.0018	2.80027e-13	690324	ieu-b-40	rs326896	T	C	0.3925	body mass index || id:ieu-b-40	7.32471e-05	50.5678
127	4	130731284	-0.0141	0.0017	1.50003e-16	795263	ieu-b-40	rs4864201	C	T	0.6469	body mass index || id:ieu-b-40	8.64952e-05	68.7922
128	4	143675717	0.0112	0.0018	3.2e-10	687189	ieu-b-40	rs331966	C	A	0.3792	body mass index || id:ieu-b-40	5.63366e-05	38.7159
129	4	147376805	-0.0139	0.002	4.10015e-12	691580	ieu-b-40	rs11736228	T	A	0.2587	body mass index || id:ieu-b-40	6.98388e-05	48.3024
130	4	55221467	0.0094	0.0016	1e-08	794161	ieu-b-40	rs1492767	T	C	0.4957	body mass index || id:ieu-b-40	4.34599e-05	34.5155
131	4	95027784	-0.0101	0.0017	4.09996e-09	692398	ieu-b-40	rs7685048	T	C	0.4654	body mass index || id:ieu-b-40	5.09761e-05	35.2975
132	4	103188709	0.047	0.0032	1.10002e-47	792045	ieu-b-40	rs13107325	T	C	0.07373	body mass index || id:ieu-b-40	0.000272287	215.722
133	4	3298800	0.0176	0.0026	5.00035e-12	689307	ieu-b-40	rs2051559	C	T	0.1308	body mass index || id:ieu-b-40	6.64717e-05	45.8224
134	4	38680015	-0.0142	0.0018	4.70002e-15	682543	ieu-b-40	rs13132853	G	A	0.3452	body mass index || id:ieu-b-40	9.11721e-05	62.2344
135	4	44480783	-0.014	0.0022	2.19999e-10	794766	ieu-b-40	rs10009336	T	C	0.1638	body mass index || id:ieu-b-40	5.09506e-05	40.4958
136	4	55495793	-0.0128	0.0017	1.39991e-13	689263	ieu-b-40	rs6815910	A	T	0.5435	body mass index || id:ieu-b-40	8.22435e-05	56.6919
137	4	77096118	0.0151	0.0023	3.80014e-11	794327	ieu-b-40	rs17001561	A	G	0.1573	body mass index || id:ieu-b-40	5.42594e-05	43.102
138	4	80712000	0.0103	0.0018	1e-08	681032	ieu-b-40	rs13147390	C	T	0.3569	body mass index || id:ieu-b-40	4.80774e-05	32.7437
139	4	89054667	-0.0188	0.0026	5.00035e-13	794889	ieu-b-40	rs4148155	G	A	0.1127	body mass index || id:ieu-b-40	6.57709e-05	52.2839
140	4	115124089	-0.0099	0.0017	8.70001e-09	690622	ieu-b-40	rs7694732	G	A	0.4378	body mass index || id:ieu-b-40	4.91033e-05	33.9134
141	4	137083193	-0.0179	0.0018	4.90004e-24	683488	ieu-b-40	rs1296328	C	A	0.5657	body mass index || id:ieu-b-40	0.000144666	98.8917
142	4	162129844	-0.0117	0.0017	1.9002e-12	791087	ieu-b-40	rs13110266	A	G	0.4065	body mass index || id:ieu-b-40	5.9872e-05	47.3667
143	4	171632637	-0.0164	0.0022	2.90001e-13	689573	ieu-b-40	rs1522569	G	T	0.1819	body mass index || id:ieu-b-40	8.058e-05	55.5701
144	4	18529220	0.0136	0.0017	4.70002e-15	690573	ieu-b-40	rs2643452	A	T	0.5448	body mass index || id:ieu-b-40	9.26681e-05	63.9998
145	4	28561990	-0.0167	0.0023	2.29985e-13	691097	ieu-b-40	rs6448587	C	A	0.1891	body mass index || id:ieu-b-40	7.6279e-05	52.7201
146	4	65700865	-0.0148	0.002	5.00035e-13	682451	ieu-b-40	rs11945861	A	G	0.2369	body mass index || id:ieu-b-40	8.02338e-05	54.7598
147	4	146056320	0.0109	0.002	2.99999e-08	518856	ieu-b-40	rs1804528	A	G	0.3507	body mass index || id:ieu-b-40	5.72429e-05	29.7024
148	4	25423538	-0.0131	0.0016	6.4003e-16	793477	ieu-b-40	rs6841761	T	G	0.5252	body mass index || id:ieu-b-40	8.44757e-05	67.035
149	4	95991417	-0.0115	0.0018	1.40001e-10	692539	ieu-b-40	rs1863652	A	G	0.3449	body mass index || id:ieu-b-40	5.8936e-05	40.8178
150	4	180167906	-0.0114	0.0017	6.29941e-11	686968	ieu-b-40	rs7683836	A	G	0.5405	body mass index || id:ieu-b-40	6.54556e-05	44.9687
151	5	43191033	0.0148	0.0018	9.09913e-16	690164	ieu-b-40	rs7730004	T	C	0.6693	body mass index || id:ieu-b-40	9.79453e-05	67.6047
152	5	60838903	-0.0108	0.0018	2.39999e-09	684366	ieu-b-40	rs17424296	A	G	0.3659	body mass index || id:ieu-b-40	5.26007e-05	35.9999
153	5	73159098	-0.0104	0.0018	1.40001e-08	690664	ieu-b-40	rs2931434	T	C	0.3168	body mass index || id:ieu-b-40	4.83319e-05	33.3826
154	5	139080745	0.0192	0.0023	2.90001e-16	773762	ieu-b-40	rs13174863	G	A	0.1548	body mass index || id:ieu-b-40	9.00534e-05	69.686
155	5	140992235	0.0095	0.0017	3.79997e-08	690704	ieu-b-40	rs3844598	G	A	0.521	body mass index || id:ieu-b-40	4.52103e-05	31.2283
156	5	64168193	-0.0119	0.0016	2.29985e-13	794305	ieu-b-40	rs2367112	G	T	0.4919	body mass index || id:ieu-b-40	6.96364e-05	55.3163
157	5	87978252	0.0331	0.0026	7.59976e-38	687944	ieu-b-40	rs16903285	C	T	0.1407	body mass index || id:ieu-b-40	0.000235534	162.072
158	5	105876806	0.0117	0.0018	6.59933e-11	692540	ieu-b-40	rs11739877	T	C	0.6118	body mass index || id:ieu-b-40	6.10036e-05	42.2499
159	5	119372533	-0.0114	0.0016	1.99986e-12	794525	ieu-b-40	rs6595205	G	C	0.5305	body mass index || id:ieu-b-40	6.38902e-05	50.7655
160	5	153537893	-0.0166	0.0016	2.19989e-24	795302	ieu-b-40	rs7715256	T	G	0.5781	body mass index || id:ieu-b-40	0.000135327	107.64
161	5	75003678	-0.0265	0.0016	1.59993e-58	795430	ieu-b-40	rs2307111	C	T	0.3962	body mass index || id:ieu-b-40	0.000344747	274.316
162	5	95728898	0.0175	0.0019	1.50003e-19	691708	ieu-b-40	rs6235	G	C	0.2702	body mass index || id:ieu-b-40	0.000122629	84.8335
163	5	95861012	-0.0123	0.0017	1.10002e-13	792278	ieu-b-40	rs11951673	T	C	0.3941	body mass index || id:ieu-b-40	6.60703e-05	52.3493
164	5	112445734	0.01	0.0017	9.59997e-09	680441	ieu-b-40	rs10478110	C	A	0.4348	body mass index || id:ieu-b-40	5.08498e-05	34.602
165	5	122734005	-0.0133	0.0016	3.29989e-16	794825	ieu-b-40	rs13184896	T	G	0.4346	body mass index || id:ieu-b-40	8.69269e-05	69.0975
166	5	130440010	-0.0119	0.0021	9.49992e-09	691968	ieu-b-40	rs7724675	A	G	0.2238	body mass index || id:ieu-b-40	4.64033e-05	32.111
167	5	144543996	0.0103	0.0019	4.79999e-08	690818	ieu-b-40	rs7703576	C	T	0.2885	body mass index || id:ieu-b-40	4.25388e-05	29.3877
168	5	3488462	0.0125	0.0017	4.60045e-13	690830	ieu-b-40	rs16871902	A	G	0.4877	body mass index || id:ieu-b-40	7.82559e-05	54.0656
169	5	50591460	0.0271	0.0041	6.4998e-11	788585	ieu-b-40	rs7704281	A	G	0.04531	body mass index || id:ieu-b-40	5.53985e-05	43.6888
170	5	63020706	0.014	0.0017	5.50047e-17	747347	ieu-b-40	rs1503526	C	T	0.4838	body mass index || id:ieu-b-40	9.07395e-05	67.8199
171	5	92415111	-0.0121	0.0018	1.10002e-11	691741	ieu-b-40	rs2009416	T	C	0.361	body mass index || id:ieu-b-40	6.53212e-05	45.1881
172	5	107439012	-0.0266	0.0023	7.10068e-30	681695	ieu-b-40	rs40067	A	G	0.1713	body mass index || id:ieu-b-40	0.00019617	133.754
173	5	152519088	-0.0113	0.0019	4e-09	690036	ieu-b-40	rs294704	T	G	0.7239	body mass index || id:ieu-b-40	5.12573e-05	35.3711
174	5	27185904	-0.0117	0.0019	1e-09	688609	ieu-b-40	rs4518345	A	G	0.2842	body mass index || id:ieu-b-40	5.5064e-05	37.9196
175	5	77801359	-0.0108	0.002	3.40001e-08	692586	ieu-b-40	rs876605	G	A	0.7352	body mass index || id:ieu-b-40	4.21013e-05	29.1599
176	5	80841914	-0.0156	0.0019	3.90032e-17	689084	ieu-b-40	rs10942267	G	A	0.3088	body mass index || id:ieu-b-40	9.78199e-05	67.4125
177	5	108699161	0.0097	0.0017	2e-08	691380	ieu-b-40	rs11738695	A	C	0.586	body mass index || id:ieu-b-40	4.70878e-05	32.557
178	5	158271680	0.0118	0.002	2.39999e-09	688085	ieu-b-40	rs17056301	C	T	0.2636	body mass index || id:ieu-b-40	5.05871e-05	34.8099
179	5	164600151	-0.0098	0.0017	1.7e-08	685314	ieu-b-40	rs189843	C	G	0.5557	body mass index || id:ieu-b-40	4.8489e-05	33.2317
180	5	167595121	0.0157	0.0027	6.1e-09	691018	ieu-b-40	rs17663412	A	C	0.1139	body mass index || id:ieu-b-40	4.89284e-05	33.812
181	5	170459675	0.0168	0.0018	4.49987e-20	792975	ieu-b-40	rs7730898	A	G	0.729	body mass index || id:ieu-b-40	0.000109841	87.1109
182	5	172914939	-0.0095	0.0017	3.29997e-08	691791	ieu-b-40	rs806600	G	A	0.475	body mass index || id:ieu-b-40	4.51393e-05	31.2283
183	5	176527577	-0.0111	0.0018	4.09996e-10	734744	ieu-b-40	rs6556301	T	G	0.3596	body mass index || id:ieu-b-40	5.17538e-05	38.0277
184	6	12124855	-0.0139	0.0017	4.60045e-16	795595	ieu-b-40	rs2228213	A	G	0.3481	body mass index || id:ieu-b-40	8.4024e-05	66.8545
185	6	13189275	-0.0121	0.0018	1e-11	786723	ieu-b-40	rs9367368	C	T	0.3033	body mass index || id:ieu-b-40	5.74353e-05	45.1882
186	6	26153335	-0.0132	0.0019	6.89922e-12	795072	ieu-b-40	rs9379827	A	C	0.2409	body mass index || id:ieu-b-40	6.07027e-05	48.2658
187	6	53939516	0.0231	0.0042	3.40001e-08	690051	ieu-b-40	rs9370261	T	C	0.04601	body mass index || id:ieu-b-40	4.38354e-05	30.2499
188	6	73738661	-0.0116	0.002	5.60003e-09	692596	ieu-b-40	rs947612	A	G	0.7516	body mass index || id:ieu-b-40	4.85685e-05	33.6399
189	6	131898208	0.0158	0.0022	3.10027e-13	795598	ieu-b-40	rs2246012	C	T	0.1628	body mass index || id:ieu-b-40	6.48257e-05	51.5784
190	6	5977833	0.0108	0.0019	1e-08	682316	ieu-b-40	rs1885728	A	G	0.6787	body mass index || id:ieu-b-40	4.73515e-05	32.3102
191	6	33767727	-0.0165	0.0021	5.60015e-15	792749	ieu-b-40	rs3828783	A	G	0.1809	body mass index || id:ieu-b-40	7.78681e-05	61.7345
192	6	34579431	0.0249	0.0018	1.39991e-45	789647	ieu-b-40	rs2744974	T	C	0.338	body mass index || id:ieu-b-40	0.000242279	191.361
193	6	143185683	-0.0121	0.0017	2.99985e-12	690961	ieu-b-40	rs765875	T	C	0.4808	body mass index || id:ieu-b-40	7.33141e-05	50.6608
194	6	20482335	-0.0113	0.0018	3.40001e-10	778855	ieu-b-40	rs3806114	A	G	0.6773	body mass index || id:ieu-b-40	5.0598e-05	39.4104
195	6	50803050	0.0409	0.0021	9.30037e-84	795612	ieu-b-40	rs987237	G	A	0.1803	body mass index || id:ieu-b-40	0.00047654	379.321
196	6	51177811	-0.0155	0.0018	1.69981e-18	685922	ieu-b-40	rs1327259	G	A	0.3872	body mass index || id:ieu-b-40	0.000108093	74.151
197	6	73922654	-0.0231	0.0035	2.39994e-11	789356	ieu-b-40	rs9688431	C	T	0.06034	body mass index || id:ieu-b-40	5.51812e-05	43.5599
198	6	83433228	0.0147	0.0016	1.80011e-19	783533	ieu-b-40	rs9294260	A	G	0.4731	body mass index || id:ieu-b-40	0.000107719	84.4099
199	6	120213880	0.0145	0.0017	6.79986e-17	791053	ieu-b-40	rs2357760	A	G	0.6754	body mass index || id:ieu-b-40	9.19587e-05	72.7507
200	6	124925032	0.0139	0.002	1.20005e-11	685199	ieu-b-40	rs2875762	C	G	0.2473	body mass index || id:ieu-b-40	7.04892e-05	48.3024
201	6	126042783	-0.0102	0.0017	1e-09	759626	ieu-b-40	rs1268065	A	G	0.4794	body mass index || id:ieu-b-40	4.73895e-05	35.9999
202	6	142853486	0.0127	0.0023	1.79999e-08	679542	ieu-b-40	rs262130	T	C	0.1969	body mass index || id:ieu-b-40	4.48659e-05	30.4895
203	6	31080718	-0.0194	0.0033	5e-09	774211	ieu-b-40	rs4495304	C	T	0.067	body mass index || id:ieu-b-40	4.46372e-05	34.5601
204	6	40348653	0.0205	0.0018	1.9002e-30	792112	ieu-b-40	rs2033529	G	A	0.2936	body mass index || id:ieu-b-40	0.000163721	129.706
205	6	42532102	0.0122	0.0018	8.4004e-12	638224	ieu-b-40	rs3749897	T	C	0.4172	body mass index || id:ieu-b-40	7.19731e-05	45.9381
206	6	51779638	0.014	0.0018	9.79941e-15	691020	ieu-b-40	rs1266874	G	A	0.3558	body mass index || id:ieu-b-40	8.75351e-05	60.4937
207	6	70357368	-0.0126	0.0021	1.89998e-09	691716	ieu-b-40	rs7761673	A	T	0.2058	body mass index || id:ieu-b-40	5.20418e-05	35.9999
208	6	97922184	-0.0136	0.0017	5.50047e-16	793699	ieu-b-40	rs200810	C	T	0.3716	body mass index || id:ieu-b-40	8.06286e-05	63.9998
209	6	130384187	-0.0115	0.0019	7.90005e-10	690564	ieu-b-40	rs9375702	T	C	0.705	body mass index || id:ieu-b-40	5.30471e-05	36.6342
210	6	90296588	-0.0112	0.0017	1.2e-10	683953	ieu-b-40	rs9362662	G	A	0.5201	body mass index || id:ieu-b-40	6.34577e-05	43.4047
211	6	98539519	-0.0146	0.0017	1.9002e-18	794597	ieu-b-40	rs901630	T	C	0.3973	body mass index || id:ieu-b-40	9.28155e-05	73.7576
212	6	100600097	0.013	0.0019	7.39946e-12	793904	ieu-b-40	rs17789218	C	T	0.2392	body mass index || id:ieu-b-40	5.89639e-05	46.8143
213	6	104847441	0.0123	0.002	5.80003e-10	691835	ieu-b-40	rs156201	C	G	0.7606	body mass index || id:ieu-b-40	5.46668e-05	37.8224
214	6	108996963	0.0175	0.0018	1.39991e-22	792474	ieu-b-40	rs3800229	T	G	0.7123	body mass index || id:ieu-b-40	0.00011926	94.5214
215	6	153395344	0.0108	0.0019	1e-08	682726	ieu-b-40	rs1538247	C	T	0.3181	body mass index || id:ieu-b-40	4.73231e-05	32.3102
216	6	155987825	0.012	0.0021	1.7e-08	688072	ieu-b-40	rs9478671	G	A	0.2087	body mass index || id:ieu-b-40	4.74536e-05	32.653
217	6	160774441	0.0112	0.0017	1.59993e-11	770999	ieu-b-40	rs486359	C	G	0.4853	body mass index || id:ieu-b-40	5.62937e-05	43.4047
218	6	163033350	-0.0236	0.0025	5.90065e-21	792699	ieu-b-40	rs13191362	G	A	0.1198	body mass index || id:ieu-b-40	0.000112405	89.1134
219	7	75101065	-0.0221	0.0018	2.09991e-35	668894	ieu-b-40	rs17207196	T	C	0.4118	body mass index || id:ieu-b-40	0.000225312	150.743
220	7	77830091	-0.0166	0.0021	2.39994e-15	683086	ieu-b-40	rs3807645	A	G	0.221	body mass index || id:ieu-b-40	9.14666e-05	62.4851
221	7	103417557	0.0169	0.0017	2.99985e-22	684574	ieu-b-40	rs11496125	T	C	0.4212	body mass index || id:ieu-b-40	0.000144342	98.8267
222	7	114590228	0.0201	0.0033	1.7e-09	672411	ieu-b-40	rs10247983	A	G	0.9213	body mass index || id:ieu-b-40	5.51703e-05	37.0991
223	7	137403432	0.0115	0.0018	5.1e-10	682001	ieu-b-40	rs3800637	C	T	0.336	body mass index || id:ieu-b-40	5.98466e-05	40.8178
224	7	150638484	-0.0141	0.0019	1.29987e-13	794299	ieu-b-40	rs2907948	A	G	0.2427	body mass index || id:ieu-b-40	6.93293e-05	55.0719
225	7	6718674	0.0115	0.0019	1.40001e-09	689911	ieu-b-40	rs1830074	C	T	0.288	body mass index || id:ieu-b-40	5.30973e-05	36.6342
226	7	24354300	0.0115	0.0017	3.90032e-11	687289	ieu-b-40	rs4307239	G	A	0.4578	body mass index || id:ieu-b-40	6.65778e-05	45.7611
227	7	50573325	-0.0117	0.0018	2.99985e-11	686523	ieu-b-40	rs12718572	T	C	0.4024	body mass index || id:ieu-b-40	6.15382e-05	42.2499
228	7	70067315	-0.012	0.0017	4.70002e-12	689782	ieu-b-40	rs38314	A	G	0.4912	body mass index || id:ieu-b-40	7.22306e-05	49.8268
229	7	99064466	-0.0204	0.0024	3.50026e-17	692233	ieu-b-40	rs13240600	G	A	0.1552	body mass index || id:ieu-b-40	0.000104361	72.2498
230	7	112972483	-0.0157	0.0017	1.10002e-19	690410	ieu-b-40	rs7788008	A	G	0.4445	body mass index || id:ieu-b-40	0.000123521	85.2904
231	7	2103668	-0.0144	0.0019	1.20005e-13	791735	ieu-b-40	rs6461115	G	A	0.2285	body mass index || id:ieu-b-40	7.25448e-05	57.4403
232	7	3125220	0.0158	0.0025	3.59998e-10	692509	ieu-b-40	rs4722398	T	C	0.1336	body mass index || id:ieu-b-40	5.76745e-05	39.9423
233	7	39077397	-0.0097	0.0017	2e-08	686892	ieu-b-40	rs10248136	T	C	0.5142	body mass index || id:ieu-b-40	4.73954e-05	32.557
234	7	39448936	-0.0121	0.0018	3.29989e-11	692017	ieu-b-40	rs202240867	T	C	0.3422	body mass index || id:ieu-b-40	6.52951e-05	45.1881
235	7	76818677	0.0311	0.0035	2.70023e-19	758322	ieu-b-40	rs11505821	T	A	0.0601	body mass index || id:ieu-b-40	0.000104108	78.9557
236	7	138794618	-0.0197	0.0029	1.10002e-11	676265	ieu-b-40	rs7811342	C	T	0.1058	body mass index || id:ieu-b-40	6.82323e-05	46.1461
237	7	147674678	-0.0107	0.0018	1.2e-09	690936	ieu-b-40	rs10243319	C	T	0.3939	body mass index || id:ieu-b-40	5.11402e-05	35.3363
238	7	26990816	0.0153	0.0025	5.39995e-10	690818	ieu-b-40	rs774246	G	A	0.1444	body mass index || id:ieu-b-40	5.42145e-05	37.4543
239	7	32369148	-0.0152	0.0018	2.60016e-17	681296	ieu-b-40	rs215634	G	A	0.6212	body mass index || id:ieu-b-40	0.000104655	71.3084
240	7	49616203	0.0133	0.0017	1.39991e-15	790551	ieu-b-40	rs10269783	A	G	0.3896	body mass index || id:ieu-b-40	7.7418e-05	61.2075
241	7	93241640	0.0139	0.0018	1e-14	690830	ieu-b-40	rs7780752	C	T	0.36	body mass index || id:ieu-b-40	8.63129e-05	59.6325
242	7	113460282	-0.0153	0.0017	1e-18	684419	ieu-b-40	rs10953740	G	A	0.5534	body mass index || id:ieu-b-40	0.000118335	80.9998
243	7	126721231	0.0127	0.0021	3.09999e-09	691773	ieu-b-40	rs2283093	T	C	0.2066	body mass index || id:ieu-b-40	5.28667e-05	36.5736
244	8	15536311	0.0146	0.0022	5.00035e-11	688326	ieu-b-40	rs2543132	C	G	0.8134	body mass index || id:ieu-b-40	6.39791e-05	44.0412
245	8	30865733	-0.0125	0.0018	1e-12	680665	ieu-b-40	rs1421334	C	A	0.5431	body mass index || id:ieu-b-40	7.08453e-05	48.2252
246	8	32400115	0.0104	0.0017	4.90004e-10	785343	ieu-b-40	rs7826312	C	T	0.5879	body mass index || id:ieu-b-40	4.76528e-05	37.4255
247	8	85085268	0.0146	0.002	1e-13	689192	ieu-b-40	rs12546578	A	T	0.7246	body mass index || id:ieu-b-40	7.73165e-05	53.2898
248	8	95582606	-0.0133	0.0018	4.40048e-14	782549	ieu-b-40	rs12680842	G	A	0.3205	body mass index || id:ieu-b-40	6.97616e-05	54.5955
249	8	132879047	0.0156	0.0026	1.29999e-09	789771	ieu-b-40	rs12675063	T	A	0.1131	body mass index || id:ieu-b-40	4.55808e-05	35.9999
250	8	143300279	0.0115	0.0018	6.89922e-11	684720	ieu-b-40	rs4072917	A	G	0.4694	body mass index || id:ieu-b-40	5.9609e-05	40.8178
251	8	34503776	-0.0123	0.0018	2.80027e-11	793703	ieu-b-40	rs7844647	C	T	0.2681	body mass index || id:ieu-b-40	5.88277e-05	46.6943
252	8	112270826	0.0112	0.0018	2.90001e-10	787870	ieu-b-40	rs13250058	T	G	0.6771	body mass index || id:ieu-b-40	4.91377e-05	38.716
253	8	10761585	-0.0177	0.0017	1.50003e-26	793993	ieu-b-40	rs6985109	A	G	0.5338	body mass index || id:ieu-b-40	0.000136513	108.405
254	8	14502274	0.0212	0.0036	5.60003e-09	668272	ieu-b-40	rs17119937	C	T	0.06905	body mass index || id:ieu-b-40	5.18909e-05	34.6789
255	8	62117973	0.0156	0.0021	3.10027e-13	793986	ieu-b-40	rs6471941	A	G	0.1684	body mass index || id:ieu-b-40	6.94972e-05	55.1835
256	8	67194171	-0.0144	0.0022	7.70016e-11	683820	ieu-b-40	rs12334877	A	G	0.198	body mass index || id:ieu-b-40	6.26485e-05	42.8428
257	8	73439070	-0.0196	0.0019	6.00067e-24	689739	ieu-b-40	rs1431659	G	A	0.7344	body mass index || id:ieu-b-40	0.00015426	106.415
258	8	93204442	-0.0107	0.0018	5.69994e-09	684955	ieu-b-40	rs7819514	A	G	0.3216	body mass index || id:ieu-b-40	5.15867e-05	35.3363
259	8	116750548	0.0188	0.002	3.90032e-21	690295	ieu-b-40	rs2694047	G	A	0.747	body mass index || id:ieu-b-40	0.000127987	88.3597
260	8	118863061	0.0132	0.0021	3.09999e-10	784642	ieu-b-40	rs11781699	C	T	0.1896	body mass index || id:ieu-b-40	5.03519e-05	39.5101
261	8	14095900	0.0154	0.0018	2.19989e-17	686196	ieu-b-40	rs13263601	C	A	0.3478	body mass index || id:ieu-b-40	0.00010666	73.1973
262	8	28021769	0.0175	0.0026	7.00003e-12	687705	ieu-b-40	rs1982441	T	G	0.1381	body mass index || id:ieu-b-40	6.58717e-05	45.3031
263	8	76806584	-0.0215	0.0018	4.30031e-33	795493	ieu-b-40	rs17405819	C	T	0.301	body mass index || id:ieu-b-40	0.000179315	142.669
264	9	6942940	-0.0112	0.0018	3.50002e-10	691603	ieu-b-40	rs7037266	A	C	0.3739	body mass index || id:ieu-b-40	5.5977e-05	38.7159
265	9	11852043	-0.0137	0.0018	1.10002e-14	690633	ieu-b-40	rs1948080	G	T	0.3749	body mass index || id:ieu-b-40	8.38711e-05	57.9288
266	9	16720329	0.0182	0.0022	6.20012e-16	690579	ieu-b-40	rs10962550	C	G	0.1801	body mass index || id:ieu-b-40	9.90926e-05	68.4378
267	9	33804813	0.0132	0.0021	6.19998e-10	688312	ieu-b-40	rs10971709	T	C	0.2062	body mass index || id:ieu-b-40	5.73983e-05	39.5101
268	9	129390800	0.0098	0.0017	5.89997e-09	793851	ieu-b-40	rs3829849	T	C	0.3589	body mass index || id:ieu-b-40	4.18598e-05	33.2318
269	9	137989785	0.0143	0.0026	2.69998e-08	672640	ieu-b-40	rs10858334	G	C	0.1415	body mass index || id:ieu-b-40	4.497e-05	30.2499
270	9	28410996	0.0246	0.0017	6.00067e-45	790147	ieu-b-40	rs1412235	C	G	0.3175	body mass index || id:ieu-b-40	0.000264941	209.397
271	9	37209396	-0.0139	0.0018	2.80027e-15	689945	ieu-b-40	rs1472169	T	C	0.3772	body mass index || id:ieu-b-40	8.64236e-05	59.6325
272	9	109072075	-0.0138	0.002	3.10027e-12	782431	ieu-b-40	rs7024334	G	T	0.7742	body mass index || id:ieu-b-40	6.08451e-05	47.6099
273	9	122651784	0.0174	0.0029	1.09999e-09	689917	ieu-b-40	rs10984756	G	C	0.1048	body mass index || id:ieu-b-40	5.21775e-05	35.9999
274	9	27800007	-0.0113	0.0017	6.09958e-11	686025	ieu-b-40	rs10968114	C	A	0.4681	body mass index || id:ieu-b-40	6.44008e-05	44.1833
275	9	103088321	0.0166	0.0019	3.69999e-19	691581	ieu-b-40	rs7025938	G	C	0.3187	body mass index || id:ieu-b-40	0.000110362	76.3322
276	9	118664402	-0.0093	0.0016	1.29999e-08	794283	ieu-b-40	rs9408882	A	G	0.4594	body mass index || id:ieu-b-40	4.25336e-05	33.7851
277	9	73791849	0.0121	0.0017	4.90004e-12	686559	ieu-b-40	rs2174307	C	G	0.4067	body mass index || id:ieu-b-40	7.37841e-05	50.6608
278	9	81367391	-0.0118	0.0017	8.69961e-12	689493	ieu-b-40	rs10867256	T	C	0.553	body mass index || id:ieu-b-40	6.98724e-05	48.1798
279	9	92119579	0.0123	0.002	6.80002e-10	683808	ieu-b-40	rs13287131	C	T	0.2491	body mass index || id:ieu-b-40	5.53085e-05	37.8224
280	9	94180627	-0.014	0.0019	4.90004e-13	679436	ieu-b-40	rs7869771	C	A	0.2647	body mass index || id:ieu-b-40	7.99035e-05	54.2935
281	9	96484342	0.0154	0.002	2.80027e-15	691183	ieu-b-40	rs9650755	G	A	0.2664	body mass index || id:ieu-b-40	8.57731e-05	59.2898
282	9	101491066	-0.0151	0.0027	3.59998e-08	691507	ieu-b-40	rs380857	A	C	0.8878	body mass index || id:ieu-b-40	4.52283e-05	31.277
283	9	10371073	-0.0147	0.0025	5.19996e-09	690624	ieu-b-40	rs1535660	C	T	0.8554	body mass index || id:ieu-b-40	5.006e-05	34.5743
284	9	15634326	-0.0186	0.0016	2.29985e-30	794491	ieu-b-40	rs4740619	C	T	0.4521	body mass index || id:ieu-b-40	0.000170068	135.14
285	9	23200766	-0.0108	0.0018	1.6e-09	686376	ieu-b-40	rs10811871	G	A	0.3829	body mass index || id:ieu-b-40	5.24466e-05	35.9999
286	9	87293457	0.0119	0.0018	6.00067e-11	688522	ieu-b-40	rs1187352	C	T	0.6518	body mass index || id:ieu-b-40	6.34751e-05	43.7067
287	9	120378483	-0.0141	0.0016	5.40008e-18	793649	ieu-b-40	rs1928295	C	T	0.4461	body mass index || id:ieu-b-40	9.78424e-05	77.66
288	9	131027982	0.0187	0.0024	2.29985e-14	683494	ieu-b-40	rs7871866	C	G	0.1531	body mass index || id:ieu-b-40	8.88152e-05	60.7099
289	10	76047464	0.0178	0.0026	1.80011e-11	686167	ieu-b-40	rs12098284	T	C	0.1241	body mass index || id:ieu-b-40	6.83021e-05	46.8697
290	10	2585792	0.0109	0.0018	7.00003e-10	690804	ieu-b-40	rs11251352	G	A	0.5988	body mass index || id:ieu-b-40	5.30799e-05	36.6696
291	10	12943973	0.0105	0.0019	4.49997e-08	690736	ieu-b-40	rs12779328	T	C	0.2833	body mass index || id:ieu-b-40	4.4212e-05	30.5401
292	10	16759312	0.0139	0.0019	9.30037e-14	692108	ieu-b-40	rs10795422	G	A	0.6905	body mass index || id:ieu-b-40	7.73241e-05	53.5206
293	10	34834482	0.0101	0.0018	1.09999e-08	690572	ieu-b-40	rs1624134	C	G	0.4068	body mass index || id:ieu-b-40	4.55899e-05	31.4845
294	10	65314711	0.0131	0.0017	1.99986e-14	686502	ieu-b-40	rs2163188	C	G	0.474	body mass index || id:ieu-b-40	8.64899e-05	59.3804
295	10	87410904	0.0331	0.0037	1e-18	793689	ieu-b-40	rs7899106	G	A	0.04777	body mass index || id:ieu-b-40	0.000100823	80.0297
296	10	114758349	-0.0181	0.0018	1.29987e-23	795624	ieu-b-40	rs7903146	T	C	0.2912	body mass index || id:ieu-b-40	0.000127072	101.114
297	10	21821274	0.0193	0.0019	4.00037e-25	678564	ieu-b-40	rs7084454	A	G	0.335	body mass index || id:ieu-b-40	0.000152037	103.183
298	10	33969931	0.024	0.0032	7.29962e-14	692191	ieu-b-40	rs12762034	C	T	0.07583	body mass index || id:ieu-b-40	8.12571e-05	56.2498
299	10	104420210	-0.0135	0.0019	5.90065e-13	731529	ieu-b-40	rs3977755	T	C	0.2804	body mass index || id:ieu-b-40	6.90079e-05	50.4846
300	10	27361527	0.0155	0.0025	4.30002e-10	691180	ieu-b-40	rs3904244	A	T	0.1377	body mass index || id:ieu-b-40	5.56119e-05	38.4399
301	10	53679060	0.0109	0.0018	3.2e-09	692539	ieu-b-40	rs1937683	T	C	0.6699	body mass index || id:ieu-b-40	5.29469e-05	36.6696
302	10	102395982	0.0166	0.0021	2.09991e-15	686357	ieu-b-40	rs17113297	T	C	0.2082	body mass index || id:ieu-b-40	9.10307e-05	62.4851
303	10	126594078	0.016	0.0019	1.20005e-17	782807	ieu-b-40	rs17636031	C	T	0.2701	body mass index || id:ieu-b-40	9.05813e-05	70.9139
304	10	84279949	-0.0108	0.0019	1.40001e-08	690572	ieu-b-40	rs999889	A	G	0.2818	body mass index || id:ieu-b-40	4.67855e-05	32.3102
305	10	88096047	0.0128	0.0017	1.59993e-13	679172	ieu-b-40	rs10887578	C	G	0.4896	body mass index || id:ieu-b-40	8.34653e-05	56.6919
306	10	99769388	0.0166	0.0017	9.70063e-22	690616	ieu-b-40	rs577525	C	T	0.5676	body mass index || id:ieu-b-40	0.000138045	95.3492
307	10	118564313	-0.0115	0.0018	1.09999e-10	673459	ieu-b-40	rs1681740	C	A	0.3933	body mass index || id:ieu-b-40	6.06057e-05	40.8178
308	10	125220036	0.014	0.002	1.29987e-12	685413	ieu-b-40	rs845084	A	G	0.2678	body mass index || id:ieu-b-40	7.14846e-05	48.9999
309	10	133992689	-0.0118	0.0017	1.10002e-11	689012	ieu-b-40	rs4880341	T	C	0.5606	body mass index || id:ieu-b-40	6.99212e-05	48.1798
310	11	13331226	0.0169	0.0018	5.60015e-22	690082	ieu-b-40	rs4757144	A	G	0.5878	body mass index || id:ieu-b-40	0.000127724	88.151
311	11	27679916	-0.0412	0.0021	1e-86	795458	ieu-b-40	rs6265	T	C	0.1951	body mass index || id:ieu-b-40	0.000483647	384.906
312	11	65594820	0.0158	0.0018	2.39994e-18	691134	ieu-b-40	rs7102454	C	T	0.3435	body mass index || id:ieu-b-40	0.00011147	77.0492
313	11	69445173	-0.0147	0.0017	1.99986e-18	781871	ieu-b-40	rs592483	T	C	0.5716	body mass index || id:ieu-b-40	9.56225e-05	74.7714
314	11	84814393	-0.0128	0.0017	1.80011e-13	684401	ieu-b-40	rs349088	A	C	0.4976	body mass index || id:ieu-b-40	8.28277e-05	56.6919
315	11	89990280	0.0103	0.0019	2.99999e-08	686935	ieu-b-40	rs7358465	T	C	0.6781	body mass index || id:ieu-b-40	4.27792e-05	29.3877
316	11	93221105	-0.0103	0.0016	2.5e-10	790857	ieu-b-40	rs2605603	A	G	0.4887	body mass index || id:ieu-b-40	5.23979e-05	41.4413
317	11	122505344	0.0108	0.0017	1.29999e-10	788895	ieu-b-40	rs10750215	T	G	0.3883	body mass index || id:ieu-b-40	5.11574e-05	40.3598
318	11	132641959	0.0122	0.0017	1.39991e-12	692569	ieu-b-40	rs4936175	C	T	0.4445	body mass index || id:ieu-b-40	7.43578e-05	51.5016
319	11	888632	0.0111	0.0016	6.09958e-12	793338	ieu-b-40	rs12416812	A	G	0.5088	body mass index || id:ieu-b-40	6.06627e-05	48.1288
320	11	17394073	0.0125	0.0017	1.29987e-13	783042	ieu-b-40	rs10832778	G	C	0.6222	body mass index || id:ieu-b-40	6.9041e-05	54.0656
321	11	30422068	-0.0166	0.0018	3.59998e-20	691707	ieu-b-40	rs2065418	G	T	0.3623	body mass index || id:ieu-b-40	0.000122941	85.0491
322	11	43936945	-0.0114	0.0017	6.4003e-12	791685	ieu-b-40	rs10768994	C	T	0.4337	body mass index || id:ieu-b-40	5.67982e-05	44.9687
323	11	56914157	-0.0118	0.0021	1.89998e-08	794246	ieu-b-40	rs6591407	A	C	0.1861	body mass index || id:ieu-b-40	3.97515e-05	31.5736
324	11	112826709	-0.0109	0.0019	8.79995e-09	683154	ieu-b-40	rs4937870	G	A	0.3172	body mass index || id:ieu-b-40	4.81733e-05	32.9113
325	11	130794253	0.0147	0.0018	4.40048e-17	677603	ieu-b-40	rs7925214	T	C	0.5133	body mass index || id:ieu-b-40	9.84173e-05	66.6942
326	11	28742220	-0.0115	0.0019	1.09999e-09	685113	ieu-b-40	rs491711	C	A	0.316	body mass index || id:ieu-b-40	5.34691e-05	36.6342
327	11	45438374	0.0124	0.0017	1.10002e-13	792704	ieu-b-40	rs10742752	C	T	0.6159	body mass index || id:ieu-b-40	6.71128e-05	53.204
328	11	78040259	-0.0131	0.0022	2.5e-09	788879	ieu-b-40	rs7117238	A	G	0.168	body mass index || id:ieu-b-40	4.49435e-05	35.4565
329	11	97855562	0.0116	0.0021	3.50002e-08	682567	ieu-b-40	rs4310573	T	C	0.7813	body mass index || id:ieu-b-40	4.47005e-05	30.5124
330	11	115044850	-0.016	0.0017	3.80014e-22	795167	ieu-b-40	rs1048932	A	C	0.4162	body mass index || id:ieu-b-40	0.000111387	88.5811
331	11	8639200	0.0181	0.0017	7.19946e-27	794933	ieu-b-40	rs4929923	C	T	0.6376	body mass index || id:ieu-b-40	0.000142583	113.36
332	11	43648368	-0.0223	0.0019	4.30031e-33	692491	ieu-b-40	rs4237643	G	T	0.6938	body mass index || id:ieu-b-40	0.000198885	137.753
333	11	64111928	0.012	0.0019	2.39999e-10	688423	ieu-b-40	rs685870	C	T	0.7035	body mass index || id:ieu-b-40	5.79395e-05	39.8891
334	11	29243293	0.011	0.0017	2.39999e-10	690005	ieu-b-40	rs11030618	T	C	0.5679	body mass index || id:ieu-b-40	6.06749e-05	41.8684
335	11	47529947	0.0263	0.0016	3.19963e-58	795474	ieu-b-40	rs7124681	A	C	0.4133	body mass index || id:ieu-b-40	0.000339546	270.191
336	11	76473138	-0.0125	0.002	4.79999e-10	779748	ieu-b-40	rs1465900	C	A	0.2188	body mass index || id:ieu-b-40	5.00938e-05	39.0624
337	11	118938371	0.0132	0.0018	8.99912e-14	680042	ieu-b-40	rs1784460	A	T	0.4035	body mass index || id:ieu-b-40	7.90738e-05	53.7776
338	11	134601012	0.0178	0.0022	1.10002e-15	787411	ieu-b-40	rs12364470	G	T	0.1626	body mass index || id:ieu-b-40	8.31299e-05	65.4626
339	12	2152655	0.0111	0.0018	2.69998e-10	686276	ieu-b-40	rs2429150	C	A	0.4164	body mass index || id:ieu-b-40	5.54087e-05	38.0277
340	12	24075508	0.0135	0.0018	9.79941e-14	788417	ieu-b-40	rs7970953	A	G	0.29	body mass index || id:ieu-b-40	7.13404e-05	56.2499
341	12	69642315	-0.0141	0.0019	3.59998e-13	685707	ieu-b-40	rs10878946	T	C	0.714	body mass index || id:ieu-b-40	8.03078e-05	55.0719
342	12	112610714	-0.012	0.0017	8.10028e-13	792755	ieu-b-40	rs11066188	A	G	0.4181	body mass index || id:ieu-b-40	6.2849e-05	49.8269
343	12	121714935	0.013	0.002	8.10028e-11	669422	ieu-b-40	rs11615578	T	C	0.2474	body mass index || id:ieu-b-40	6.31102e-05	42.2499
344	12	39430048	-0.0123	0.0019	1.89998e-10	795265	ieu-b-40	rs11170468	C	A	0.2326	body mass index || id:ieu-b-40	5.26949e-05	41.9085
345	12	50247468	0.03	0.0017	2.29985e-71	795588	ieu-b-40	rs7138803	A	G	0.3772	body mass index || id:ieu-b-40	0.000391279	311.418
346	12	56435412	-0.0131	0.0018	1.9002e-13	743597	ieu-b-40	rs705704	A	G	0.3304	body mass index || id:ieu-b-40	7.12244e-05	52.9659
347	12	91237920	-0.0109	0.0017	1.09999e-10	781573	ieu-b-40	rs11105839	A	T	0.3799	body mass index || id:ieu-b-40	5.25972e-05	41.1106
348	12	103699685	-0.0204	0.002	8.4004e-24	635746	ieu-b-40	rs7488867	T	C	0.2639	body mass index || id:ieu-b-40	0.000163623	104.04
349	12	110602173	0.0142	0.0019	7.70016e-14	794845	ieu-b-40	rs10492229	T	C	0.2268	body mass index || id:ieu-b-40	7.02678e-05	55.8558
350	12	123425575	0.0098	0.0018	4e-08	676418	ieu-b-40	rs4148866	T	C	0.4068	body mass index || id:ieu-b-40	4.38201e-05	29.6419
351	12	133423695	0.0133	0.0019	8.69961e-13	691923	ieu-b-40	rs2306537	G	A	0.3092	body mass index || id:ieu-b-40	7.08121e-05	48.9999
352	12	14413931	-0.0134	0.002	1.59993e-11	689543	ieu-b-40	rs12422552	C	G	0.2663	body mass index || id:ieu-b-40	6.50969e-05	44.8899
353	12	41846769	0.0142	0.0017	1.9002e-16	686700	ieu-b-40	rs2608703	A	C	0.4546	body mass index || id:ieu-b-40	0.000101594	69.7714
354	12	90216146	-0.0157	0.002	5.19996e-15	687962	ieu-b-40	rs12299814	A	C	0.2525	body mass index || id:ieu-b-40	8.95645e-05	61.6223
355	12	19265921	0.0248	0.0039	2e-10	686547	ieu-b-40	rs2943465	C	T	0.9444	body mass index || id:ieu-b-40	5.8895e-05	40.4364
356	12	60953472	0.0128	0.0021	1.09999e-09	691593	ieu-b-40	rs11173522	A	C	0.2078	body mass index || id:ieu-b-40	5.37165e-05	37.1518
357	12	82465797	-0.0121	0.0019	2e-10	792384	ieu-b-40	rs11115176	C	T	0.2399	body mass index || id:ieu-b-40	5.11806e-05	40.5567
358	12	89905537	0.0098	0.0018	4e-08	795312	ieu-b-40	rs4842491	T	C	0.7138	body mass index || id:ieu-b-40	3.72695e-05	29.6419
359	12	108296260	-0.0154	0.002	2.19989e-14	679177	ieu-b-40	rs11609659	C	T	0.2371	body mass index || id:ieu-b-40	8.72892e-05	59.2898
360	12	122963550	-0.0359	0.0031	2.49977e-31	674260	ieu-b-40	rs12369179	T	C	0.08782	body mass index || id:ieu-b-40	0.000198862	134.111
361	12	939480	0.024	0.002	5.00035e-32	779823	ieu-b-40	rs11611246	T	G	0.21	body mass index || id:ieu-b-40	0.000184623	144
362	12	17111188	-0.0099	0.0017	7.90005e-09	686814	ieu-b-40	rs1843328	A	C	0.5085	body mass index || id:ieu-b-40	4.93756e-05	33.9134
363	13	28617708	-0.0155	0.0018	2.70023e-18	691917	ieu-b-40	rs7318817	T	C	0.6071	body mass index || id:ieu-b-40	0.000107156	74.151
364	13	96922191	0.0148	0.0016	1.80011e-19	794326	ieu-b-40	rs1927790	C	T	0.4109	body mass index || id:ieu-b-40	0.000107706	85.5623
365	13	112230701	0.0127	0.0017	2.49977e-13	690681	ieu-b-40	rs9522285	A	G	0.4143	body mass index || id:ieu-b-40	8.07973e-05	55.8095
366	13	58356761	0.0119	0.0019	4.20001e-10	793951	ieu-b-40	rs6561943	T	C	0.2595	body mass index || id:ieu-b-40	4.94051e-05	39.227
367	13	98223320	-0.0103	0.0018	4e-09	795011	ieu-b-40	rs9300422	G	A	0.6903	body mass index || id:ieu-b-40	4.11849e-05	32.7437
368	13	99120484	-0.0121	0.0019	2.19999e-10	688374	ieu-b-40	rs7334078	C	T	0.2882	body mass index || id:ieu-b-40	5.89133e-05	40.5567
369	13	28011963	0.0168	0.0017	1.9002e-22	794711	ieu-b-40	rs1218822	A	G	0.6663	body mass index || id:ieu-b-40	0.000122873	97.6607
370	13	33380786	-0.0148	0.0017	8.9002e-18	690924	ieu-b-40	rs7983065	T	C	0.4503	body mass index || id:ieu-b-40	0.000109685	75.7922
371	13	54102206	0.0316	0.0025	9.60064e-38	778918	ieu-b-40	rs12429545	A	G	0.1248	body mass index || id:ieu-b-40	0.000205075	159.769
372	13	65477940	0.0127	0.002	4.09996e-10	691345	ieu-b-40	rs8181823	C	A	0.7614	body mass index || id:ieu-b-40	5.83213e-05	40.3224
373	13	85903717	0.0098	0.0017	8.70001e-09	775400	ieu-b-40	rs9547153	G	A	0.3839	body mass index || id:ieu-b-40	4.28558e-05	33.2317
374	13	53651850	-0.0133	0.0023	3.40001e-09	682816	ieu-b-40	rs1112613	A	G	0.1762	body mass index || id:ieu-b-40	4.89692e-05	33.4385
375	13	59265043	-0.0156	0.0018	4.79954e-19	690345	ieu-b-40	rs9538162	C	T	0.4138	body mass index || id:ieu-b-40	0.00010879	75.1109
376	13	78365190	0.0098	0.0017	1.6e-08	687565	ieu-b-40	rs1144387	C	G	0.5714	body mass index || id:ieu-b-40	4.83303e-05	33.2317
377	13	81020036	0.0105	0.0018	1.09999e-08	689430	ieu-b-40	rs7998796	G	A	0.3373	body mass index || id:ieu-b-40	4.9354e-05	34.0277
378	13	111984244	-0.0154	0.0018	1.50003e-17	664268	ieu-b-40	rs2479958	G	A	0.5075	body mass index || id:ieu-b-40	0.000110181	73.1973
379	13	40749213	0.0153	0.0026	2.90001e-09	690630	ieu-b-40	rs17446257	A	G	0.1292	body mass index || id:ieu-b-40	5.01382e-05	34.6286
380	13	67472713	-0.0129	0.0018	2.80027e-12	690974	ieu-b-40	rs9571687	A	C	0.329	body mass index || id:ieu-b-40	7.43259e-05	51.361
381	13	86536006	0.0132	0.0018	1.50003e-13	691613	ieu-b-40	rs1330052	G	C	0.3504	body mass index || id:ieu-b-40	7.7751e-05	53.7776
382	14	47367616	0.0142	0.0017	1.10002e-17	785488	ieu-b-40	rs3007105	T	C	0.4697	body mass index || id:ieu-b-40	8.88179e-05	69.7714
383	14	29680331	0.0206	0.002	6.90081e-24	689120	ieu-b-40	rs4981693	A	G	0.771	body mass index || id:ieu-b-40	0.000153926	106.09
384	14	30488699	0.0119	0.0022	3.59998e-08	793480	ieu-b-40	rs226000	T	C	0.8245	body mass index || id:ieu-b-40	3.6872e-05	29.2582
385	14	69789755	0.0134	0.002	7.00003e-12	773819	ieu-b-40	rs3902951	G	T	0.2455	body mass index || id:ieu-b-40	5.80076e-05	44.8899
386	14	91513029	0.0142	0.0019	1.20005e-13	684235	ieu-b-40	rs1285997	G	C	0.7153	body mass index || id:ieu-b-40	8.1626e-05	55.8558
387	14	94006257	0.0162	0.0017	3.59998e-21	752768	ieu-b-40	rs9989141	T	C	0.6387	body mass index || id:ieu-b-40	0.00012062	90.8094
388	14	104149475	-0.015	0.0017	4.60045e-19	795379	ieu-b-40	rs709400	G	A	0.3818	body mass index || id:ieu-b-40	9.78742e-05	77.8545
389	14	40133821	0.0124	0.0022	2.19999e-08	687940	ieu-b-40	rs7148846	G	T	0.1896	body mass index || id:ieu-b-40	4.61772e-05	31.7685
390	14	63094407	-0.0127	0.0022	3.89996e-09	691400	ieu-b-40	rs4430672	C	T	0.8004	body mass index || id:ieu-b-40	4.81961e-05	33.3243
391	14	62360464	0.0144	0.0019	1.29987e-13	691456	ieu-b-40	rs217671	G	A	0.2719	body mass index || id:ieu-b-40	8.30648e-05	57.4403
392	14	73143457	0.0114	0.0018	2e-10	677485	ieu-b-40	rs768840	A	G	0.4183	body mass index || id:ieu-b-40	5.92024e-05	40.111
393	14	79940383	0.0282	0.002	5.19996e-47	794117	ieu-b-40	rs7144011	T	G	0.2136	body mass index || id:ieu-b-40	0.000250291	198.809
394	14	88308044	0.0136	0.002	9.09913e-12	688605	ieu-b-40	rs12888545	G	A	0.2519	body mass index || id:ieu-b-40	6.71457e-05	46.2399
395	14	25928179	-0.0223	0.0018	5.60015e-35	786578	ieu-b-40	rs10132280	A	C	0.3017	body mass index || id:ieu-b-40	0.000195091	153.484
396	14	40834177	-0.0151	0.0023	4.70002e-11	685310	ieu-b-40	rs872281	T	C	0.1728	body mass index || id:ieu-b-40	6.28903e-05	43.102
397	14	103256877	-0.0178	0.0018	1.39991e-22	691849	ieu-b-40	rs12888955	A	G	0.6513	body mass index || id:ieu-b-40	0.000141326	97.7898
398	15	46539116	0.0116	0.0018	5.30029e-11	688991	ieu-b-40	rs1836303	G	A	0.3873	body mass index || id:ieu-b-40	6.02742e-05	41.5307
399	15	51748610	-0.0134	0.0016	2.49977e-16	790404	ieu-b-40	rs3736485	G	A	0.5443	body mass index || id:ieu-b-40	8.87323e-05	70.1404
400	15	60913637	0.0124	0.0018	1.20005e-12	686476	ieu-b-40	rs339991	G	A	0.5631	body mass index || id:ieu-b-40	6.91262e-05	47.4567
401	15	81058652	-0.0154	0.0019	3.80014e-16	686055	ieu-b-40	rs12593036	G	A	0.2993	body mass index || id:ieu-b-40	9.57489e-05	65.6951
402	15	27040082	0.0103	0.0017	2.5e-09	691345	ieu-b-40	rs4906908	G	T	0.5253	body mass index || id:ieu-b-40	5.30956e-05	36.7092
403	15	36402716	0.0109	0.0017	2.69998e-10	691068	ieu-b-40	rs8036040	A	C	0.4932	body mass index || id:ieu-b-40	5.94851e-05	41.1106
404	15	53072673	0.0146	0.0025	3.29997e-09	690554	ieu-b-40	rs10518694	A	C	0.1424	body mass index || id:ieu-b-40	4.93863e-05	34.1055
405	15	62150364	-0.0353	0.005	1.99986e-12	775505	ieu-b-40	rs17238110	G	A	0.1634	body mass index || id:ieu-b-40	6.42683e-05	49.8435
406	15	66686770	-0.0134	0.002	1.50003e-11	691761	ieu-b-40	rs16953563	A	G	0.2516	body mass index || id:ieu-b-40	6.48881e-05	44.8899
407	15	78012618	-0.0145	0.002	2.39994e-13	682564	ieu-b-40	rs11855853	T	C	0.2649	body mass index || id:ieu-b-40	7.70015e-05	52.5623
408	15	31877690	0.0117	0.0017	1.10002e-11	690458	ieu-b-40	rs7172627	G	A	0.4719	body mass index || id:ieu-b-40	6.85973e-05	47.3666
409	15	47709199	-0.0104	0.0019	3.09999e-08	673102	ieu-b-40	rs17311369	T	C	0.3278	body mass index || id:ieu-b-40	4.45102e-05	29.9611
410	15	68104367	-0.0293	0.002	1e-50	793953	ieu-b-40	rs13329567	T	C	0.2308	body mass index || id:ieu-b-40	0.000270248	214.622
411	15	95271404	-0.0163	0.0018	1e-19	690980	ieu-b-40	rs7181498	C	T	0.6309	body mass index || id:ieu-b-40	0.000118662	82.0028
412	15	99521883	-0.0118	0.0018	1.40001e-10	675205	ieu-b-40	rs12905439	G	C	0.3393	body mass index || id:ieu-b-40	6.36437e-05	42.9752
413	15	73051219	0.0208	0.0026	1.39991e-15	692509	ieu-b-40	rs9806742	A	G	0.8826	body mass index || id:ieu-b-40	9.2409e-05	63.9998
414	15	74187937	0.0165	0.0026	3.79997e-10	795244	ieu-b-40	rs12914489	A	G	0.1103	body mass index || id:ieu-b-40	5.06406e-05	40.2736
415	15	98280959	-0.0108	0.0018	1.40001e-09	685725	ieu-b-40	rs8027205	G	C	0.3967	body mass index || id:ieu-b-40	5.24964e-05	35.9999
416	16	3599655	0.0184	0.002	8.10028e-20	779628	ieu-b-40	rs12448257	A	G	0.218	body mass index || id:ieu-b-40	0.000108553	84.6398
417	16	4015729	0.0231	0.0018	5.30029e-38	688377	ieu-b-40	rs879620	T	C	0.6179	body mass index || id:ieu-b-40	0.000239193	164.694
418	16	19941968	-0.0258	0.0021	9.8992e-35	789617	ieu-b-40	rs9926784	C	T	0.1822	body mass index || id:ieu-b-40	0.000191118	150.938
419	16	23833071	-0.0122	0.002	6.4e-10	687060	ieu-b-40	rs9927848	A	C	0.7326	body mass index || id:ieu-b-40	5.41554e-05	37.2099
420	16	53712135	0.0228	0.0024	9.3994e-22	794442	ieu-b-40	rs1477199	G	A	0.1451	body mass index || id:ieu-b-40	0.000113589	90.2498
421	16	73595718	-0.0095	0.0017	4.70002e-08	686144	ieu-b-40	rs825688	T	C	0.456	body mass index || id:ieu-b-40	4.55108e-05	31.2283
422	16	398151	-0.0155	0.002	5.19996e-15	690251	ieu-b-40	rs2361988	C	T	0.2539	body mass index || id:ieu-b-40	8.70079e-05	60.0623
423	16	62838304	-0.0109	0.0017	2.39999e-10	686262	ieu-b-40	rs1896767	A	G	0.5376	body mass index || id:ieu-b-40	5.99017e-05	41.1106
424	16	6697104	0.0125	0.002	3.50002e-10	680139	ieu-b-40	rs4786903	G	A	0.7368	body mass index || id:ieu-b-40	5.74298e-05	39.0624
425	16	24534662	-0.0129	0.0017	7.29962e-14	689863	ieu-b-40	rs7196720	C	T	0.5068	body mass index || id:ieu-b-40	8.34608e-05	57.5811
426	16	29994922	0.0232	0.0017	1.10002e-40	685519	ieu-b-40	rs3814883	T	C	0.4764	body mass index || id:ieu-b-40	0.000271607	186.242
427	16	53798523	0.0642	0.0017	1e-200	788856	ieu-b-40	rs8047395	A	G	0.5061	body mass index || id:ieu-b-40	0.00180464	1426.17
428	16	82438337	0.0136	0.002	1e-11	679615	ieu-b-40	rs12922346	C	G	0.2657	body mass index || id:ieu-b-40	6.80339e-05	46.2399
429	16	54255346	-0.0105	0.0019	2.39999e-08	675527	ieu-b-40	rs4783830	A	G	0.3074	body mass index || id:ieu-b-40	4.52074e-05	30.5401
430	16	69556715	-0.0196	0.0016	1.29987e-32	789694	ieu-b-40	rs889398	T	C	0.4247	body mass index || id:ieu-b-40	0.00018999	150.062
431	16	72189604	0.0186	0.0028	4.90004e-11	691477	ieu-b-40	rs12933482	G	A	0.1048	body mass index || id:ieu-b-40	6.38123e-05	44.1274
432	16	82872628	0.0132	0.0019	1.29987e-12	689058	ieu-b-40	rs7206608	G	C	0.3146	body mass index || id:ieu-b-40	7.00413e-05	48.2658
433	16	28883241	0.0271	0.0017	5.60015e-60	790299	ieu-b-40	rs7498665	G	A	0.4038	body mass index || id:ieu-b-40	0.000321447	254.12
434	16	49011249	0.014	0.002	4.10015e-12	781931	ieu-b-40	rs6500208	A	G	0.2006	body mass index || id:ieu-b-40	6.26614e-05	48.9999
435	16	72996162	-0.0148	0.0017	5.40008e-18	771976	ieu-b-40	rs756717	A	G	0.3973	body mass index || id:ieu-b-40	9.81701e-05	75.7922
436	17	1846831	-0.0217	0.0021	5.19996e-25	786617	ieu-b-40	rs4516268	A	C	0.1925	body mass index || id:ieu-b-40	0.000135725	106.778
437	17	21261560	-0.0164	0.0016	3.29989e-23	787219	ieu-b-40	rs4986044	T	C	0.4687	body mass index || id:ieu-b-40	0.000133443	105.062
438	17	46252346	-0.0356	0.0034	1.39991e-25	691575	ieu-b-40	rs208015	C	T	0.9216	body mass index || id:ieu-b-40	0.000158502	109.633
439	17	61616959	0.0116	0.0019	8.19993e-10	675153	ieu-b-40	rs4968656	G	A	0.3216	body mass index || id:ieu-b-40	5.52055e-05	37.2741
440	17	78611724	-0.018	0.0016	2.70023e-28	793950	ieu-b-40	rs12939549	G	A	0.4335	body mass index || id:ieu-b-40	0.000159383	126.562
441	17	4801887	0.0139	0.0019	4.10015e-13	633615	ieu-b-40	rs12936083	G	A	0.3267	body mass index || id:ieu-b-40	8.44618e-05	53.5206
442	17	34914787	-0.0162	0.0017	1.59993e-22	795501	ieu-b-40	rs12150665	C	T	0.4058	body mass index || id:ieu-b-40	0.000114141	90.8095
443	17	35059718	0.0123	0.0019	7.70016e-11	691730	ieu-b-40	rs2411182	A	G	0.6943	body mass index || id:ieu-b-40	6.05815e-05	41.9085
444	17	46978353	0.0137	0.0019	2.60016e-13	692594	ieu-b-40	rs962273	C	T	0.7057	body mass index || id:ieu-b-40	7.50624e-05	51.9915
445	17	79085335	-0.0125	0.0022	6.80002e-09	629303	ieu-b-40	rs3935648	G	C	0.2328	body mass index || id:ieu-b-40	5.12971e-05	32.283
446	17	15943910	0.0121	0.0016	1.20005e-13	794789	ieu-b-40	rs1075901	C	T	0.5639	body mass index || id:ieu-b-40	7.19528e-05	57.1913
447	17	42304644	0.0115	0.0018	3.29997e-10	692215	ieu-b-40	rs7222349	A	G	0.3441	body mass index || id:ieu-b-40	5.89636e-05	40.8178
448	17	2216258	-0.0119	0.0017	3.10027e-12	791120	ieu-b-40	rs391300	C	T	0.6275	body mass index || id:ieu-b-40	6.19337e-05	48.9999
449	17	31464270	-0.0142	0.0021	5.60015e-12	691283	ieu-b-40	rs11656076	A	G	0.2254	body mass index || id:ieu-b-40	6.61384e-05	45.7232
450	17	55336155	0.0133	0.0022	2.1e-09	771437	ieu-b-40	rs8071182	A	G	0.1735	body mass index || id:ieu-b-40	4.73737e-05	36.5474
451	17	65870073	0.0176	0.0021	9.8992e-18	777510	ieu-b-40	rs12602912	T	C	0.2048	body mass index || id:ieu-b-40	9.0332e-05	70.2402
452	18	1839601	0.02	0.0025	8.4004e-16	686063	ieu-b-40	rs8097672	T	A	0.1528	body mass index || id:ieu-b-40	9.32772e-05	63.9998
453	18	58227112	-0.0114	0.0017	5.79963e-11	689325	ieu-b-40	rs1430387	C	T	0.4295	body mass index || id:ieu-b-40	6.52318e-05	44.9687
454	18	42534584	0.0091	0.0017	3.29997e-08	770874	ieu-b-40	rs9783858	T	C	0.5191	body mass index || id:ieu-b-40	3.71694e-05	28.6539
455	18	58051294	-0.0389	0.0031	7.19946e-36	795408	ieu-b-40	rs8097783	A	G	0.07554	body mass index || id:ieu-b-40	0.000197925	157.462
456	18	63461201	0.0126	0.0018	1e-12	783810	ieu-b-40	rs17710386	C	T	0.3319	body mass index || id:ieu-b-40	6.25112e-05	48.9999
457	18	73498528	-0.0133	0.0018	4.70002e-13	781716	ieu-b-40	rs11150911	C	A	0.7191	body mass index || id:ieu-b-40	6.98359e-05	54.5955
458	18	22461398	0.0103	0.0017	2.5e-09	785353	ieu-b-40	rs4800191	C	G	0.6369	body mass index || id:ieu-b-40	4.67403e-05	36.7092
459	18	36182440	-0.0137	0.0019	3.29989e-13	791868	ieu-b-40	rs1365466	T	C	0.7406	body mass index || id:ieu-b-40	6.56527e-05	51.9916
460	18	39644247	0.0135	0.0018	2.39994e-14	685154	ieu-b-40	rs559231	T	G	0.3956	body mass index || id:ieu-b-40	8.20916e-05	56.2498
461	18	57838401	0.0545	0.0019	1.59956e-178	788948	ieu-b-40	rs663129	A	G	0.2301	body mass index || id:ieu-b-40	0.0010418	822.782
462	18	6873954	-0.0139	0.0024	1.09999e-08	687757	ieu-b-40	rs1241986	A	G	0.8479	body mass index || id:ieu-b-40	4.87698e-05	33.5433
463	18	21120035	-0.0202	0.0017	7.39946e-32	692313	ieu-b-40	rs7239575	C	T	0.4832	body mass index || id:ieu-b-40	0.000203898	141.19
464	18	40736590	-0.0137	0.0018	1.20005e-14	691776	ieu-b-40	rs1158805	A	C	0.3766	body mass index || id:ieu-b-40	8.37325e-05	57.9288
465	18	52586691	0.0118	0.0018	2e-10	682470	ieu-b-40	rs8090983	G	A	0.3314	body mass index || id:ieu-b-40	6.29663e-05	42.9752
466	18	56882326	0.0156	0.002	1.39991e-15	772643	ieu-b-40	rs9951619	G	T	0.7643	body mass index || id:ieu-b-40	7.87365e-05	60.8398
467	19	34290995	0.0115	0.0017	4.40048e-11	787307	ieu-b-40	rs287104	A	G	0.6604	body mass index || id:ieu-b-40	5.81204e-05	45.7611
468	19	4060707	-0.0201	0.0023	5.50047e-19	684271	ieu-b-40	rs895330	G	C	0.1924	body mass index || id:ieu-b-40	0.000111599	76.3722
469	19	18215247	0.0153	0.0018	4.40048e-18	690672	ieu-b-40	rs273504	G	A	0.4266	body mass index || id:ieu-b-40	0.000104597	72.2498
470	19	18454825	-0.0183	0.0019	1e-22	785851	ieu-b-40	rs17724992	G	A	0.2596	body mass index || id:ieu-b-40	0.000118033	92.7671
471	19	18830704	-0.0189	0.0017	1e-28	717350	ieu-b-40	rs11880870	G	A	0.4801	body mass index || id:ieu-b-40	0.000172274	123.602
472	19	30618771	0.0097	0.0017	3.29997e-08	683155	ieu-b-40	rs1982725	T	C	0.4778	body mass index || id:ieu-b-40	4.76547e-05	32.557
473	19	31019780	-0.021	0.0024	1.80011e-18	691103	ieu-b-40	rs11084553	G	A	0.1518	body mass index || id:ieu-b-40	0.000110771	76.5623
474	19	46180184	-0.034	0.0021	1.69981e-60	768426	ieu-b-40	rs11672660	T	C	0.2049	body mass index || id:ieu-b-40	0.000341012	262.131
475	19	47602577	0.0229	0.002	2.90001e-29	689470	ieu-b-40	rs9304665	A	T	0.7633	body mass index || id:ieu-b-40	0.000190114	131.102
476	19	51774806	-0.0124	0.0019	9.49948e-11	690737	ieu-b-40	rs10408324	T	C	0.2744	body mass index || id:ieu-b-40	6.1659e-05	42.5927
477	19	1865901	0.0142	0.0018	1.10002e-15	678327	ieu-b-40	rs12981256	A	G	0.5325	body mass index || id:ieu-b-40	9.17387e-05	62.2344
478	19	19378671	-0.0171	0.0022	1.99986e-14	793852	ieu-b-40	rs998732	G	A	0.1578	body mass index || id:ieu-b-40	7.60982e-05	60.4151
479	19	30286822	0.0186	0.0018	3.59998e-26	789575	ieu-b-40	rs17513613	C	T	0.3236	body mass index || id:ieu-b-40	0.000135216	106.778
480	19	45410002	-0.0254	0.0027	2.29985e-20	566857	ieu-b-40	rs769449	A	G	0.1161	body mass index || id:ieu-b-40	0.000156098	88.499
481	20	25195509	0.0343	0.0047	4.40048e-13	766287	ieu-b-40	rs6050446	G	A	0.97001	body mass index || id:ieu-b-40	6.94978e-05	53.2588
482	20	47428485	-0.012	0.0021	4.90004e-09	691443	ieu-b-40	rs11908637	A	G	0.236	body mass index || id:ieu-b-40	4.72223e-05	32.653
483	20	61530915	-0.0116	0.0017	2.70023e-11	690692	ieu-b-40	rs6011457	A	T	0.4975	body mass index || id:ieu-b-40	6.74069e-05	46.5604
484	20	2815715	-0.0108	0.0018	2.30001e-09	622760	ieu-b-40	rs4813619	T	G	0.5101	body mass index || id:ieu-b-40	5.78038e-05	35.9999
485	20	6614691	0.0201	0.0018	3.50026e-29	686481	ieu-b-40	rs1321432	C	A	0.6321	body mass index || id:ieu-b-40	0.00018161	124.694
486	20	32553047	0.0141	0.0018	9.8992e-16	689653	ieu-b-40	rs4012234	G	T	0.5924	body mass index || id:ieu-b-40	8.8966e-05	61.3609
487	20	41987392	-0.0188	0.0026	1.10002e-12	684760	ieu-b-40	rs2143253	A	G	0.1189	body mass index || id:ieu-b-40	7.6348e-05	52.2839
488	20	44904838	0.0119	0.0018	1.59993e-11	681680	ieu-b-40	rs2425840	C	A	0.4059	body mass index || id:ieu-b-40	6.41122e-05	43.7067
489	20	15819495	0.0196	0.0024	4.40048e-16	793018	ieu-b-40	rs8123881	G	A	0.1299	body mass index || id:ieu-b-40	8.4095e-05	66.6943
490	20	17102860	-0.0128	0.002	1.79999e-10	691874	ieu-b-40	rs852056	C	T	0.7584	body mass index || id:ieu-b-40	5.9198e-05	40.9599
491	20	1410582	-0.0103	0.0017	4e-09	683669	ieu-b-40	rs1884389	T	C	0.4289	body mass index || id:ieu-b-40	5.36917e-05	36.7092
492	20	12430673	-0.0105	0.0019	2.80001e-08	527352	ieu-b-40	rs2423668	C	T	0.5505	body mass index || id:ieu-b-40	5.79089e-05	30.5401
493	20	21381121	0.0201	0.0029	2.49977e-12	690984	ieu-b-40	rs1409818	T	C	0.1156	body mass index || id:ieu-b-40	6.95181e-05	48.0391
494	20	51107290	-0.0258	0.0022	1.50003e-30	690043	ieu-b-40	rs17806379	T	C	0.1789	body mass index || id:ieu-b-40	0.000199265	137.529
495	20	62691550	0.0142	0.002	2.09991e-12	686053	ieu-b-40	rs6512302	C	G	0.7511	body mass index || id:ieu-b-40	7.34729e-05	50.4099
496	21	46570896	0.017	0.0017	7.29962e-23	712095	ieu-b-40	rs427943	C	A	0.5669	body mass index || id:ieu-b-40	0.000140411	99.9997
497	21	30690558	0.0115	0.002	5.80003e-09	792324	ieu-b-40	rs2832283	A	G	0.2208	body mass index || id:ieu-b-40	4.17268e-05	33.0624
498	21	40309436	-0.0154	0.0018	2.19989e-17	683228	ieu-b-40	rs13047416	G	C	0.3769	body mass index || id:ieu-b-40	0.000107123	73.1973
499	21	40631006	-0.011	0.0018	1.29999e-09	692353	ieu-b-40	rs2836964	C	T	0.3576	body mass index || id:ieu-b-40	5.39373e-05	37.3456
500	21	42629895	0.0117	0.0018	2.30001e-10	688274	ieu-b-40	rs4818225	G	A	0.6606	body mass index || id:ieu-b-40	6.13817e-05	42.2499
501	22	20116015	-0.0103	0.0018	5.19996e-09	690545	ieu-b-40	rs175165	G	T	0.3941	body mass index || id:ieu-b-40	4.74151e-05	32.7437
502	22	48875699	0.011	0.0017	2.69998e-10	690274	ieu-b-40	rs9615905	T	C	0.45	body mass index || id:ieu-b-40	6.06512e-05	41.8684
503	22	18220831	0.0135	0.0023	3.29997e-09	692349	ieu-b-40	rs11538	G	A	0.1805	body mass index || id:ieu-b-40	4.97583e-05	34.4517
504	22	50637922	0.0138	0.0025	4.39997e-08	688469	ieu-b-40	rs6712	C	G	0.1368	body mass index || id:ieu-b-40	4.42562e-05	30.4703
505	22	32182708	-0.0103	0.0017	3.29997e-09	687258	ieu-b-40	rs138289	T	A	0.4829	body mass index || id:ieu-b-40	5.34114e-05	36.7092
506	22	38205989	0.0112	0.0019	9.40005e-09	638268	ieu-b-40	rs2285178	C	T	0.3109	body mass index || id:ieu-b-40	5.4438e-05	34.7478
507	22	40604945	-0.0151	0.0017	2.09991e-19	794185	ieu-b-40	rs4820408	G	T	0.592	body mass index || id:ieu-b-40	9.93325e-05	78.896
