# Supplementary material for: Obesity impact on leukocyte telomere shortening and immune aging assessed by Mendelian randomization and transcriptomics analysis
Source: Sci Rep. 2025 Aug 23;15:30983. doi: 10.1038/s41598-025-16817-5 (PMC12373864; doi:10.1038/s41598-025-16817-5)
Supplement: Supplementary file 1 — Supplementary Material 1 [file 41598_2025_16817_MOESM1_ESM.zip › Supplementary materials/Tables/Table S10.F values of BFP-leg-R IVs.csv]

	pos.exposure	se.exposure	beta.exposure	chr.exposure	pval.exposure	samplesize.exposure	id.exposure	SNP	effect_allele.exposure	other_allele.exposure	eaf.exposure	exposure	mr_keep.exposure	pval_origin.exposure	data_source.exposure	r2	F
1	32197257	0.00168872	0.012602	1	8.49963e-14	454854	ukb-b-20531	rs3766823	A	G	0.172011	Leg fat percentage (right) || id:ukb-b-20531	TRUE	reported	igd	0.000122416080621929	55.6880162117277
2	46528618	0.00139665	0.00950926	1	9.8992e-12	454854	ukb-b-20531	rs785510	C	T	0.704564	Leg fat percentage (right) || id:ukb-b-20531	TRUE	reported	igd	0.000101906525483345	46.3571110212662
3	62570321	0.00129092	-0.010187	1	2.99985e-15	454854	ukb-b-20531	rs1013293	A	G	0.430275	Leg fat percentage (right) || id:ukb-b-20531	TRUE	reported	igd	0.000136887087126982	62.2718895714553
4	174973726	0.00371402	-0.0251893	1	1.20005e-11	454854	ukb-b-20531	rs75035127	G	A	0.030384	Leg fat percentage (right) || id:ukb-b-20531	TRUE	reported	igd	0.000101117840478896	45.9983032265949
5	1601052	0.00147322	-0.0117763	1	1.29987e-15	454854	ukb-b-20531	rs72634826	A	G	0.25988	Leg fat percentage (right) || id:ukb-b-20531	TRUE	reported	igd	0.000140458972218012	63.8970193409715
6	7823014	0.00135092	0.00747678	1	3.09999e-08	454854	ukb-b-20531	rs2794665	G	A	0.659437	Leg fat percentage (right) || id:ukb-b-20531	TRUE	reported	igd	6.73393123081205e-05	30.6314835850128
7	113128931	0.00157758	-0.0107337	1	1e-11	454854	ukb-b-20531	rs12724928	C	T	0.204872	Leg fat percentage (right) || id:ukb-b-20531	TRUE	reported	igd	0.000101765344118329	46.2928813139072
8	150346106	0.00270663	-0.0185702	1	6.79986e-12	454854	ukb-b-20531	rs115584674	G	A	0.058665	Leg fat percentage (right) || id:ukb-b-20531	TRUE	reported	igd	0.000103480476112234	47.0731726749223
9	209205263	0.00129219	-0.00748781	1	6.80002e-09	454854	ukb-b-20531	rs6540497	C	G	0.578935	Leg fat percentage (right) || id:ukb-b-20531	TRUE	reported	igd	7.38163900708821e-05	33.5780112640981
10	215246432	0.00147524	0.0087244	1	3.29997e-09	454854	ukb-b-20531	rs1377184	T	A	0.748946	Leg fat percentage (right) || id:ukb-b-20531	TRUE	reported	igd	7.68847787816897e-05	34.9738843577711
11	219640305	0.00136654	-0.012325	1	1.9002e-19	454854	ukb-b-20531	rs2605091	G	C	0.682331	Leg fat percentage (right) || id:ukb-b-20531	TRUE	reported	igd	0.000178804926224059	81.3443230685507
12	33234128	0.00169876	-0.0107601	1	2.39999e-10	454854	ukb-b-20531	rs3737992	A	G	0.168986	Leg fat percentage (right) || id:ukb-b-20531	TRUE	reported	igd	8.81978987738567e-05	40.1205291994593
13	49997674	0.00136684	-0.0117451	1	8.49963e-18	454854	ukb-b-20531	rs1167309	T	C	0.68111	Leg fat percentage (right) || id:ukb-b-20531	TRUE	reported	igd	0.000162306370191681	73.8373613685347
14	66417145	0.00127914	0.00798024	1	4.39997e-10	454854	ukb-b-20531	rs11208779	C	G	0.528887	Leg fat percentage (right) || id:ukb-b-20531	TRUE	reported	igd	8.55631108307026e-05	38.9218823649013
15	84353839	0.00138093	0.00791234	1	1e-08	454854	ukb-b-20531	rs28726372	C	T	0.307248	Leg fat percentage (right) || id:ukb-b-20531	TRUE	reported	igd	7.21710776217478e-05	32.8295283408454
16	98315893	0.0015291	0.010414	1	9.70063e-12	454854	ukb-b-20531	rs12072739	G	A	0.22459	Leg fat percentage (right) || id:ukb-b-20531	TRUE	reported	igd	0.000101964047617867	46.383280414095
17	156480831	0.00133078	0.00885212	1	2.90001e-11	454854	ukb-b-20531	rs11264489	G	A	0.361742	Leg fat percentage (right) || id:ukb-b-20531	TRUE	reported	igd	9.72675084846852e-05	44.2466245282028
18	2725475	0.00128634	0.00817203	1	2.1e-10	454854	ukb-b-20531	rs7537581	A	C	0.531723	Leg fat percentage (right) || id:ukb-b-20531	TRUE	reported	igd	8.87233238023668e-05	40.359562112652
19	23345051	0.0018347	-0.0109902	1	2.1e-09	454854	ukb-b-20531	rs561136	T	C	0.8598	Leg fat percentage (right) || id:ukb-b-20531	TRUE	reported	igd	7.88814331226133e-05	35.8822080586822
20	47692035	0.00129394	-0.00896294	1	4.30031e-12	454854	ukb-b-20531	rs61782665	G	A	0.584629	Leg fat percentage (right) || id:ukb-b-20531	TRUE	reported	igd	0.000105476296591245	47.9811653327466
21	72752939	0.00161726	-0.017004	1	7.39946e-26	454854	ukb-b-20531	rs2613498	T	C	0.191129	Leg fat percentage (right) || id:ukb-b-20531	TRUE	reported	igd	0.000242976878041004	110.545378901754
22	96886604	0.00129279	0.0103856	1	9.49948e-16	454854	ukb-b-20531	rs588660	A	G	0.584207	Leg fat percentage (right) || id:ukb-b-20531	TRUE	reported	igd	0.000141864451031978	64.5364847137729
23	110154688	0.00402288	0.0315209	1	4.70002e-15	454854	ukb-b-20531	rs17024393	C	T	0.025905	Leg fat percentage (right) || id:ukb-b-20531	TRUE	reported	igd	0.000134956072035238	61.3933246793201
24	115327909	0.00206067	-0.0115915	1	1.89998e-08	454854	ukb-b-20531	rs4561038	C	T	0.10825	Leg fat percentage (right) || id:ukb-b-20531	TRUE	reported	igd	6.95600928732393e-05	31.6417483665337
25	230301811	0.00130809	-0.00763237	1	5.39995e-09	454854	ukb-b-20531	rs11122450	G	T	0.611692	Leg fat percentage (right) || id:ukb-b-20531	TRUE	reported	igd	7.484090973237e-05	34.0440853639076
26	243533273	0.00182447	-0.0120352	1	4.19952e-11	454854	ukb-b-20531	rs12042959	G	A	0.143929	Leg fat percentage (right) || id:ukb-b-20531	TRUE	reported	igd	9.5657627755249e-05	43.514225767341
27	6660349	0.00135188	-0.0122579	1	1.20005e-19	454854	ukb-b-20531	rs12124126	G	A	0.334231	Leg fat percentage (right) || id:ukb-b-20531	TRUE	reported	igd	0.000180719639306525	82.2155473419127
28	16816834	0.00127671	0.00757306	1	2.99999e-09	454854	ukb-b-20531	rs279789	A	G	0.496737	Leg fat percentage (right) || id:ukb-b-20531	TRUE	reported	igd	7.7348636714519e-05	35.1849036111997
29	77947009	0.00163495	0.0136505	1	6.90081e-17	454854	ukb-b-20531	rs12039708	T	C	0.186732	Leg fat percentage (right) || id:ukb-b-20531	TRUE	reported	igd	0.00015323204449698	69.7085834923079
30	91220615	0.00137415	0.00758012	1	3.50002e-08	454854	ukb-b-20531	rs12122664	C	A	0.315976	Leg fat percentage (right) || id:ukb-b-20531	TRUE	reported	igd	6.68933285948424e-05	30.4285997683442
31	151103153	0.00136843	-0.00876573	1	1.5e-10	454854	ukb-b-20531	rs4357530	A	G	0.67876	Leg fat percentage (right) || id:ukb-b-20531	TRUE	reported	igd	9.02027568754425e-05	41.0326056244579
32	174598917	0.00202773	0.0115926	1	1.09999e-08	454854	ukb-b-20531	rs61826925	T	C	0.110803	Leg fat percentage (right) || id:ukb-b-20531	TRUE	reported	igd	7.18518946468566e-05	32.6843264146902
33	177889025	0.00157805	0.0223485	1	1.59993e-45	454854	ukb-b-20531	rs539515	C	A	0.204983	Leg fat percentage (right) || id:ukb-b-20531	TRUE	reported	igd	0.000440749434518505	200.564160329861
34	185136458	0.00129731	-0.00739217	1	1.2e-08	454854	ukb-b-20531	rs6674490	A	C	0.410268	Leg fat percentage (right) || id:ukb-b-20531	TRUE	reported	igd	7.13761868326862e-05	32.4679187694571
35	195144279	0.00156912	-0.00928196	1	3.29997e-09	454854	ukb-b-20531	rs75435178	A	G	0.210055	Leg fat percentage (right) || id:ukb-b-20531	TRUE	reported	igd	7.6923961517961e-05	34.9917094452784
36	201830247	0.00134341	0.0117136	1	2.80027e-18	454854	ukb-b-20531	rs2254614	C	T	0.339236	Leg fat percentage (right) || id:ukb-b-20531	TRUE	reported	igd	0.000167116381494347	76.0259255330415
37	59335104	0.0013061	-0.0116467	2	4.79954e-19	454854	ukb-b-20531	rs7575523	G	T	0.603245	Leg fat percentage (right) || id:ukb-b-20531	TRUE	reported	igd	0.000174785332758816	79.5153562940224
38	60217457	0.00134845	0.00789339	2	4.79999e-09	454854	ukb-b-20531	rs4672338	T	C	0.336286	Leg fat percentage (right) || id:ukb-b-20531	TRUE	reported	igd	7.5327350692062e-05	34.2653772370735
39	105977776	0.00193926	0.0110542	2	1.2e-08	454854	ukb-b-20531	rs3087523	A	G	0.12462	Leg fat percentage (right) || id:ukb-b-20531	TRUE	reported	igd	7.14298133956227e-05	32.4923144025804
40	159459040	0.00143813	-0.00803168	2	2.30001e-08	454854	ukb-b-20531	rs56328878	A	C	0.267181	Leg fat percentage (right) || id:ukb-b-20531	TRUE	reported	igd	6.85669299157513e-05	31.1899438047302
41	166185707	0.00146051	-0.0106736	2	2.70023e-13	454854	ukb-b-20531	rs3754963	T	A	0.255087	Leg fat percentage (right) || id:ukb-b-20531	TRUE	reported	igd	0.000117405858037688	53.4085598179506
42	213414265	0.00144831	-0.010186	2	1.99986e-12	454854	ukb-b-20531	rs13427822	G	A	0.271197	Leg fat percentage (right) || id:ukb-b-20531	TRUE	reported	igd	0.000108733919116651	49.4632189076911
43	228980358	0.00134032	0.0112297	2	5.40008e-17	454854	ukb-b-20531	rs10209821	T	C	0.342612	Leg fat percentage (right) || id:ukb-b-20531	TRUE	reported	igd	0.000154305098139955	70.1968142254631
44	25145173	0.00127276	0.0183956	2	2.39994e-47	454854	ukb-b-20531	rs59086897	A	T	0.487582	Leg fat percentage (right) || id:ukb-b-20531	TRUE	reported	igd	0.00045905365617583	208.897368719765
45	30507340	0.00128011	0.00742513	2	6.59994e-09	454854	ukb-b-20531	rs12467407	T	C	0.469327	Leg fat percentage (right) || id:ukb-b-20531	TRUE	reported	igd	7.39621287243958e-05	33.6443105793788
46	50742227	0.00132352	-0.00856196	2	9.8992e-11	454854	ukb-b-20531	rs10187101	T	C	0.363617	Leg fat percentage (right) || id:ukb-b-20531	TRUE	reported	igd	9.19969434609137e-05	41.8488436927907
47	105404701	0.00128045	0.00886071	2	4.49987e-12	454854	ukb-b-20531	rs445077	A	T	0.48013	Leg fat percentage (right) || id:ukb-b-20531	TRUE	reported	igd	0.000105267439422429	47.8861462081658
48	142852502	0.00127511	-0.00703204	2	3.50002e-08	454854	ukb-b-20531	rs997123	C	T	0.517864	Leg fat percentage (right) || id:ukb-b-20531	TRUE	reported	igd	6.68599896987506e-05	30.413433476305
49	145981874	0.00215318	0.0120889	2	2e-08	454854	ukb-b-20531	rs75695257	T	C	0.102038	Leg fat percentage (right) || id:ukb-b-20531	TRUE	reported	igd	6.92964172628557e-05	31.5217983325346
50	165528876	0.00130259	0.0110566	2	2.09991e-17	454854	ukb-b-20531	rs13389219	T	C	0.392427	Leg fat percentage (right) || id:ukb-b-20531	TRUE	reported	igd	0.000158375103501154	72.0486432890449
51	193865203	0.00151875	-0.0112816	2	1.10002e-13	454854	ukb-b-20531	rs79847714	C	T	0.228217	Leg fat percentage (right) || id:ukb-b-20531	TRUE	reported	igd	0.000121295339228081	55.1781204874137
52	204167374	0.00128083	0.00849159	2	3.40017e-11	454854	ukb-b-20531	rs62183912	A	G	0.556083	Leg fat percentage (right) || id:ukb-b-20531	TRUE	reported	igd	9.662312252242e-05	43.9534674468382
53	16611534	0.00145372	0.00831202	2	1.09999e-08	454854	ukb-b-20531	rs13026103	A	G	0.740996	Leg fat percentage (right) || id:ukb-b-20531	TRUE	reported	igd	7.18701243107911e-05	32.6926194056327
54	26949366	0.00127471	-0.00797524	2	3.89996e-10	454854	ukb-b-20531	rs935166	A	G	0.506867	Leg fat percentage (right) || id:ukb-b-20531	TRUE	reported	igd	8.60508858380726e-05	39.1437858826692
55	46899742	0.00157514	-0.0132586	2	3.80014e-17	454854	ukb-b-20531	rs1456014	G	A	0.205607	Leg fat percentage (right) || id:ukb-b-20531	TRUE	reported	igd	0.00015574616193635	70.8524882521814
56	47313562	0.00227682	-0.0137118	2	1.7e-09	454854	ukb-b-20531	rs58120873	A	G	0.086867	Leg fat percentage (right) || id:ukb-b-20531	TRUE	reported	igd	7.97305754293415e-05	36.2685034038332
57	58933591	0.00128533	-0.0104151	2	5.40008e-16	454854	ukb-b-20531	rs1861410	T	C	0.55537	Leg fat percentage (right) || id:ukb-b-20531	TRUE	reported	igd	0.000144332087998958	65.6592156221894
58	86855977	0.00141277	-0.00906265	2	1.40001e-10	454854	ukb-b-20531	rs308911	G	A	0.714421	Leg fat percentage (right) || id:ukb-b-20531	TRUE	reported	igd	9.0459916206489e-05	41.1495961953777
59	161126732	0.00143337	0.00841878	2	4.30002e-09	454854	ukb-b-20531	rs764729	C	A	0.728017	Leg fat percentage (right) || id:ukb-b-20531	TRUE	reported	igd	7.58362318073084e-05	34.4968778232411
60	175238924	0.00164251	-0.0108024	2	4.79954e-11	454854	ukb-b-20531	rs72917533	C	T	0.185516	Leg fat percentage (right) || id:ukb-b-20531	TRUE	reported	igd	9.50848114429556e-05	43.2536294176486
61	199235664	0.00129651	0.00732635	2	1.6e-08	454854	ukb-b-20531	rs1981612	A	C	0.455991	Leg fat percentage (right) || id:ukb-b-20531	TRUE	reported	igd	7.01974081365303e-05	31.9316730063996
62	230734531	0.00136858	0.0124695	2	8.10028e-20	454854	ukb-b-20531	rs10498240	A	C	0.318275	Leg fat percentage (right) || id:ukb-b-20531	TRUE	reported	igd	0.000182476283492659	83.0148507406409
63	5830538	0.00169375	0.00982695	2	6.59994e-09	454854	ukb-b-20531	rs5021156	C	G	0.171754	Leg fat percentage (right) || id:ukb-b-20531	TRUE	reported	igd	7.40005110153344e-05	33.661771424634
64	44738763	0.00131325	0.00798348	2	1.2e-09	454854	ukb-b-20531	rs698838	T	C	0.625175	Leg fat percentage (right) || id:ukb-b-20531	TRUE	reported	igd	8.12423283600004e-05	36.9562379500214
65	136407479	0.00145201	-0.0102341	2	1.80011e-12	454854	ukb-b-20531	rs1446585	G	A	0.244614	Leg fat percentage (right) || id:ukb-b-20531	TRUE	reported	igd	0.00010920452898378	49.6773234060342
66	147903382	0.00129062	-0.00884889	2	7.10068e-12	454854	ukb-b-20531	rs429343	G	A	0.576563	Leg fat percentage (right) || id:ukb-b-20531	TRUE	reported	igd	0.000103338918267527	47.0087714874157
67	176400476	0.00194488	-0.01067	2	4.09996e-08	454854	ukb-b-20531	rs35961581	G	A	0.122548	Leg fat percentage (right) || id:ukb-b-20531	TRUE	reported	igd	6.61671552067873e-05	30.0982543959877
68	178378175	0.00174651	-0.00977673	2	2.19999e-08	454854	ukb-b-20531	rs6433672	A	C	0.842492	Leg fat percentage (right) || id:ukb-b-20531	TRUE	reported	igd	6.88879328750376e-05	31.3359727144615
69	181599070	0.00134791	0.0100008	2	1.20005e-13	454854	ukb-b-20531	rs2216931	A	C	0.661955	Leg fat percentage (right) || id:ukb-b-20531	TRUE	reported	igd	0.000121010517466284	55.0485373425638
70	212290579	0.00143577	0.00882539	2	7.90005e-10	454854	ukb-b-20531	rs4673617	T	C	0.271768	Leg fat percentage (right) || id:ukb-b-20531	TRUE	reported	igd	8.30596259806231e-05	37.7829752363299
71	422144	0.00297806	-0.0350222	2	6.29941e-32	454854	ukb-b-20531	rs62107261	C	T	0.048318	Leg fat percentage (right) || id:ukb-b-20531	TRUE	reported	igd	0.000303959635140009	138.298685180591
72	628504	0.00168764	0.0217719	2	4.49987e-38	454854	ukb-b-20531	rs6744646	G	A	0.828315	Leg fat percentage (right) || id:ukb-b-20531	TRUE	reported	igd	0.000365764998719148	166.429815398618
73	12847169	0.00184123	0.0100799	2	4.39997e-08	454854	ukb-b-20531	rs62124758	T	C	0.143904	Leg fat percentage (right) || id:ukb-b-20531	TRUE	reported	igd	6.58863924878173e-05	29.9705320461061
74	41698849	0.00131585	0.00902751	2	6.89922e-12	454854	ukb-b-20531	rs6740162	C	T	0.379309	Leg fat percentage (right) || id:ukb-b-20531	TRUE	reported	igd	0.000103468041966287	47.0675158081506
75	48541003	0.00151989	-0.00852487	2	2e-08	454854	ukb-b-20531	rs4547574	T	A	0.227699	Leg fat percentage (right) || id:ukb-b-20531	TRUE	reported	igd	6.91590724531666e-05	31.459318120729
76	67837553	0.00129081	-0.00872997	2	1.29987e-11	454854	ukb-b-20531	rs2861685	C	T	0.412117	Leg fat percentage (right) || id:ukb-b-20531	TRUE	reported	igd	0.000100550716812876	45.7402938631052
77	100805996	0.00132831	-0.013071	2	7.50067e-23	454854	ukb-b-20531	rs11691869	A	C	0.361916	Leg fat percentage (right) || id:ukb-b-20531	TRUE	reported	igd	0.000212840505339975	96.8315392086365
78	133523605	0.0014748	0.00820221	2	2.69998e-08	454854	ukb-b-20531	rs13033310	A	G	0.252785	Leg fat percentage (right) || id:ukb-b-20531	TRUE	reported	igd	6.79976588716363e-05	30.9309743669251
79	205375909	0.00239585	-0.0167413	2	2.80027e-12	454854	ukb-b-20531	rs4482463	A	C	0.923052	Leg fat percentage (right) || id:ukb-b-20531	TRUE	reported	igd	0.000107334780842589	48.8266805368679
80	45373442	0.00128843	-0.0084912	3	4.40048e-11	454854	ukb-b-20531	rs9852062	A	T	0.556841	Leg fat percentage (right) || id:ukb-b-20531	TRUE	reported	igd	9.54779306912693e-05	43.4324745735823
81	61262862	0.00181604	-0.0127473	3	2.19989e-12	454854	ukb-b-20531	rs74278876	T	C	0.145088	Leg fat percentage (right) || id:ukb-b-20531	TRUE	reported	igd	0.000108309495888022	49.2701272463028
82	85898626	0.0013622	-0.0114549	3	4.10015e-17	454854	ukb-b-20531	rs62261725	G	A	0.3262	Leg fat percentage (right) || id:ukb-b-20531	TRUE	reported	igd	0.000155439475620616	70.712947948537
83	141298124	0.00281594	0.0192728	3	7.70016e-12	454854	ukb-b-20531	rs2035936	T	G	0.055876	Leg fat percentage (right) || id:ukb-b-20531	TRUE	reported	igd	0.000102973646894242	46.8425927897495
84	173113041	0.00127566	0.00922028	3	4.90004e-13	454854	ukb-b-20531	rs12635614	A	G	0.509833	Leg fat percentage (right) || id:ukb-b-20531	TRUE	reported	igd	0.000114840863164058	52.2415957618484
85	196979106	0.00128493	-0.00718979	3	2.19999e-08	454854	ukb-b-20531	rs6782581	G	C	0.43929	Leg fat percentage (right) || id:ukb-b-20531	TRUE	reported	igd	6.88290161983222e-05	31.3091706552534
86	12393125	0.00196076	0.0227694	3	3.59998e-31	454854	ukb-b-20531	rs1801282	G	C	0.119535	Leg fat percentage (right) || id:ukb-b-20531	TRUE	reported	igd	0.000296383171562136	134.85044575418
87	49920571	0.0012761	0.0152838	3	4.70002e-33	454854	ukb-b-20531	rs9843653	C	T	0.511535	Leg fat percentage (right) || id:ukb-b-20531	TRUE	reported	igd	0.000315271210482553	143.44696532881
88	99356361	0.00266219	-0.0164289	3	6.80002e-10	454854	ukb-b-20531	rs114295766	T	A	0.069529	Leg fat percentage (right) || id:ukb-b-20531	TRUE	reported	igd	8.37202463772612e-05	38.0835098660189
89	104611900	0.00129311	0.00980946	3	3.29989e-14	454854	ukb-b-20531	rs58948644	A	G	0.582747	Leg fat percentage (right) || id:ukb-b-20531	TRUE	reported	igd	0.000126500517013154	57.5462928002585
90	114478976	0.00226323	0.0131654	3	5.99998e-09	454854	ukb-b-20531	rs1274232	G	A	0.912558	Leg fat percentage (right) || id:ukb-b-20531	TRUE	reported	igd	7.43886040297182e-05	33.8383225056993
91	123051230	0.00138302	-0.0100183	3	4.40048e-13	454854	ukb-b-20531	rs9839081	A	G	0.325082	Leg fat percentage (right) || id:ukb-b-20531	TRUE	reported	igd	0.000115347723593494	52.47219532023
92	131626991	0.00142516	0.0114584	3	8.99912e-16	454854	ukb-b-20531	rs1225004	C	T	0.277759	Leg fat percentage (right) || id:ukb-b-20531	TRUE	reported	igd	0.000142097675617919	64.6425975130141
93	185729753	0.00186489	0.0108666	3	5.60003e-09	454854	ukb-b-20531	rs9867130	G	A	0.859295	Leg fat percentage (right) || id:ukb-b-20531	TRUE	reported	igd	7.46408344553934e-05	33.9530671189667
94	71585144	0.00152282	0.00991853	3	7.39946e-11	454854	ukb-b-20531	rs9866090	A	G	0.228545	Leg fat percentage (right) || id:ukb-b-20531	TRUE	reported	igd	9.32577551229722e-05	42.4224326540303
95	88306596	0.00170858	0.0102356	3	2.1e-09	454854	ukb-b-20531	rs6551304	G	A	0.831906	Leg fat percentage (right) || id:ukb-b-20531	TRUE	reported	igd	7.88950382791512e-05	35.8883973678326
96	153673681	0.0012927	0.00911569	3	1.80011e-12	454854	ukb-b-20531	rs1568489	G	A	0.573041	Leg fat percentage (right) || id:ukb-b-20531	TRUE	reported	igd	0.000109311059439132	49.7257895867495
97	171833266	0.00132874	-0.00983161	3	1.39991e-13	454854	ukb-b-20531	rs4894808	C	G	0.400136	Leg fat percentage (right) || id:ukb-b-20531	TRUE	reported	igd	0.000120349690712266	54.7478864110522
98	173659090	0.0015687	-0.00904756	3	8e-09	454854	ukb-b-20531	rs11926346	G	A	0.208371	Leg fat percentage (right) || id:ukb-b-20531	TRUE	reported	igd	7.31272719988206e-05	33.2645184666974
99	35683104	0.00135893	0.00967515	3	1.10002e-12	454854	ukb-b-20531	rs9860326	G	C	0.328357	Leg fat percentage (right) || id:ukb-b-20531	TRUE	reported	igd	0.000111429665520428	50.6896545525497
100	84321469	0.00270175	-0.0182279	3	1.50003e-11	454854	ukb-b-20531	rs75557510	G	A	0.060857	Leg fat percentage (right) || id:ukb-b-20531	TRUE	reported	igd	0.000100061607998167	45.5177771031519
101	183486117	0.00133793	-0.00748588	3	2.19999e-08	454854	ukb-b-20531	rs262956	G	T	0.646885	Leg fat percentage (right) || id:ukb-b-20531	TRUE	reported	igd	6.88203743475586e-05	31.3052393510269
102	24059075	0.00621391	-0.034291	3	3.40001e-08	454854	ukb-b-20531	rs145585494	T	C	0.011458	Leg fat percentage (right) || id:ukb-b-20531	TRUE	reported	igd	6.69467177099399e-05	30.4528871646421
103	44044344	0.00128006	-0.00964894	3	4.79954e-14	454854	ukb-b-20531	rs1554654	T	C	0.470551	Leg fat percentage (right) || id:ukb-b-20531	TRUE	reported	igd	0.000124902833854331	56.819400688474
104	55590649	0.00139898	0.00839741	3	1.89998e-09	454854	ukb-b-20531	rs58582157	C	G	0.296893	Leg fat percentage (right) || id:ukb-b-20531	TRUE	reported	igd	7.92065843862893e-05	36.0301271445786
105	93986371	0.00127466	-0.010276	3	7.50067e-16	454854	ukb-b-20531	rs2034768	G	A	0.512161	Leg fat percentage (right) || id:ukb-b-20531	TRUE	reported	igd	0.00014286485612069	64.9916505590144
106	107970160	0.00129165	0.0073144	3	1.5e-08	454854	ukb-b-20531	rs7636464	C	T	0.58293	Leg fat percentage (right) || id:ukb-b-20531	TRUE	reported	igd	7.04960983787434e-05	32.0675519770671
107	136328270	0.0014562	0.0108814	3	7.89951e-14	454854	ukb-b-20531	rs1471740	C	T	0.740365	Leg fat percentage (right) || id:ukb-b-20531	TRUE	reported	igd	0.000122744535927966	55.8374513979666
108	157888553	0.001282	-0.00907954	3	1.39991e-12	454854	ukb-b-20531	rs6441176	G	T	0.560286	Leg fat percentage (right) || id:ukb-b-20531	TRUE	reported	igd	0.000110263490003729	50.1590996725617
109	954277	0.00157129	-0.00885319	4	1.79999e-08	454854	ukb-b-20531	rs3733347	C	T	0.791407	Leg fat percentage (right) || id:ukb-b-20531	TRUE	reported	igd	6.97886099783023e-05	31.7457043144277
110	3064004	0.00133412	0.00829968	4	4.90004e-10	454854	ukb-b-20531	rs2798297	A	G	0.366714	Leg fat percentage (right) || id:ukb-b-20531	TRUE	reported	igd	8.50793057612649e-05	38.7017851051313
111	56294628	0.00127681	0.00853594	4	2.29985e-11	454854	ukb-b-20531	rs3749473	C	T	0.524408	Leg fat percentage (right) || id:ukb-b-20531	TRUE	reported	igd	9.82506577591811e-05	44.6938993880918
112	140863365	0.0013329	-0.0107864	4	5.79963e-16	454854	ukb-b-20531	rs57800857	C	A	0.364894	Leg fat percentage (right) || id:ukb-b-20531	TRUE	reported	igd	0.00014395387702402	65.4871359992519
113	28513530	0.00184636	-0.012631	4	7.89951e-12	454854	ukb-b-20531	rs56260582	G	A	0.138379	Leg fat percentage (right) || id:ukb-b-20531	TRUE	reported	igd	0.000102878827069961	46.7994549234557
114	55505360	0.00128111	-0.00731808	4	1.09999e-08	454854	ukb-b-20531	rs2192158	G	A	0.553167	Leg fat percentage (right) || id:ukb-b-20531	TRUE	reported	igd	7.17328838003728e-05	32.6301863197308
115	68427616	0.00136777	0.00835087	4	1e-09	454854	ukb-b-20531	rs113963976	T	C	0.324826	Leg fat percentage (right) || id:ukb-b-20531	TRUE	reported	igd	8.19463642063586e-05	37.2765223274656
116	120106348	0.00193072	0.0108478	4	1.89998e-08	454854	ukb-b-20531	rs7655064	C	T	0.124895	Leg fat percentage (right) || id:ukb-b-20531	TRUE	reported	igd	6.93973025878812e-05	31.5676925894176
117	45182527	0.00128867	0.0154101	4	5.90065e-33	454854	ukb-b-20531	rs10938397	G	A	0.434304	Leg fat percentage (right) || id:ukb-b-20531	TRUE	reported	igd	0.000314281593723827	142.996552652935
118	80888040	0.00146339	-0.00959541	4	5.50047e-11	454854	ukb-b-20531	rs11098965	T	C	0.707706	Leg fat percentage (right) || id:ukb-b-20531	TRUE	reported	igd	9.45134986225276e-05	42.9937173621006
119	130724740	0.00133413	-0.00778797	4	5.30005e-09	454854	ukb-b-20531	rs4398538	C	T	0.642508	Leg fat percentage (right) || id:ukb-b-20531	TRUE	reported	igd	7.49113608516552e-05	34.0761349957422
120	175246482	0.00241033	-0.0131601	4	4.79999e-08	454854	ukb-b-20531	rs57241669	G	A	0.076164	Leg fat percentage (right) || id:ukb-b-20531	TRUE	reported	igd	6.55337298013212e-05	29.8101016347364
121	21794904	0.00130501	-0.00760826	4	5.49997e-09	454854	ukb-b-20531	rs7696754	T	G	0.393532	Leg fat percentage (right) || id:ukb-b-20531	TRUE	reported	igd	7.47202887864188e-05	33.9892124788522
122	25408838	0.00151354	-0.0128538	4	1.99986e-17	454854	ukb-b-20531	rs34811474	A	G	0.230825	Leg fat percentage (right) || id:ukb-b-20531	TRUE	reported	igd	0.000158538372017825	72.1229298409338
123	96091524	0.00128985	-0.00911455	4	1.59993e-12	454854	ukb-b-20531	rs2241743	A	G	0.573638	Leg fat percentage (right) || id:ukb-b-20531	TRUE	reported	igd	0.000109767141645491	49.9332849456962
124	137094048	0.00130232	-0.00959286	4	1.80011e-13	454854	ukb-b-20531	rs1724557	A	C	0.586759	Leg fat percentage (right) || id:ukb-b-20531	TRUE	reported	igd	0.000119271579888763	54.2573880199536
125	17811914	0.0014145	0.00837391	4	3.2e-09	454854	ukb-b-20531	rs7667864	C	A	0.714547	Leg fat percentage (right) || id:ukb-b-20531	TRUE	reported	igd	7.70451303808976e-05	35.04683183174
126	20206094	0.00194144	0.0137101	4	1.59993e-12	454854	ukb-b-20531	rs28431181	A	G	0.122957	Leg fat percentage (right) || id:ukb-b-20531	TRUE	reported	igd	0.000109626025147811	49.8690837399603
127	83204024	0.00127718	-0.008244	4	1.09999e-10	454854	ukb-b-20531	rs1974991	G	C	0.500667	Leg fat percentage (right) || id:ukb-b-20531	TRUE	reported	igd	9.15925077338365e-05	41.6648515159857
128	100239319	0.00387146	0.0242928	4	3.50002e-10	454854	ukb-b-20531	rs1229984	C	T	0.97278	Leg fat percentage (right) || id:ukb-b-20531	TRUE	reported	igd	8.65557623488113e-05	39.3734696165605
129	103188709	0.00242591	0.0236345	4	1.99986e-22	454854	ukb-b-20531	rs13107325	T	C	0.07486	Leg fat percentage (right) || id:ukb-b-20531	TRUE	reported	igd	0.00020863195763217	94.9164658009793
130	116390531	0.00128491	-0.00792018	4	7.10003e-10	454854	ukb-b-20531	rs7665222	G	A	0.527401	Leg fat percentage (right) || id:ukb-b-20531	TRUE	reported	igd	8.35249820960332e-05	37.9946786611998
131	50385278	0.0013983	0.0094847	5	1.20005e-11	454854	ukb-b-20531	rs17820064	C	T	0.295292	Leg fat percentage (right) || id:ukb-b-20531	TRUE	reported	igd	0.000101141766929173	46.0091884218802
132	63927239	0.00136316	-0.00799711	5	4.39997e-09	454854	ukb-b-20531	rs10050620	T	C	0.32542	Leg fat percentage (right) || id:ukb-b-20531	TRUE	reported	igd	7.56602189078851e-05	34.4168058737559
133	75003678	0.00130587	-0.0140853	5	4.00037e-27	454854	ukb-b-20531	rs2307111	C	T	0.395093	Leg fat percentage (right) || id:ukb-b-20531	TRUE	reported	igd	0.000255710891730698	116.340360022697
134	104037760	0.00135946	0.00900138	5	3.59998e-11	454854	ukb-b-20531	rs12055234	A	G	0.328058	Leg fat percentage (right) || id:ukb-b-20531	TRUE	reported	igd	9.63765662249732e-05	43.8412991744348
135	112448114	0.00128923	0.0083038	5	1.2e-10	454854	ukb-b-20531	rs7704382	G	C	0.43341	Leg fat percentage (right) || id:ukb-b-20531	TRUE	reported	igd	9.11971630935499e-05	41.4849953413134
136	144478439	0.00138295	0.00794822	5	9.09997e-09	454854	ukb-b-20531	rs271590	T	C	0.312082	Leg fat percentage (right) || id:ukb-b-20531	TRUE	reported	igd	7.26144824340536e-05	33.0312411105716
137	53306690	0.00145723	-0.00854432	5	4.49997e-09	454854	ukb-b-20531	rs12186509	G	T	0.260931	Leg fat percentage (right) || id:ukb-b-20531	TRUE	reported	igd	7.55777503781786e-05	34.3792892243545
138	87988934	0.00187212	0.0191467	5	1.50003e-24	454854	ukb-b-20531	rs1477290	C	T	0.136906	Leg fat percentage (right) || id:ukb-b-20531	TRUE	reported	igd	0.000229905109409278	104.596846174392
139	153544512	0.00128863	-0.00852363	5	3.69999e-11	454854	ukb-b-20531	rs4958702	C	T	0.572319	Leg fat percentage (right) || id:ukb-b-20531	TRUE	reported	igd	9.61787022799334e-05	43.7512830310573
140	170506141	0.00143561	0.00929018	5	9.70063e-11	454854	ukb-b-20531	rs812949	C	T	0.729204	Leg fat percentage (right) || id:ukb-b-20531	TRUE	reported	igd	9.2058375548685e-05	41.8767913444548
141	63027870	0.00127662	0.00988307	5	9.79941e-15	454854	ukb-b-20531	rs10514963	A	G	0.480667	Leg fat percentage (right) || id:ukb-b-20531	TRUE	reported	igd	0.000131744112783383	59.9319688718137
142	87682877	0.00155782	-0.0126955	5	3.69999e-16	454854	ukb-b-20531	rs7442885	G	C	0.214124	Leg fat percentage (right) || id:ukb-b-20531	TRUE	reported	igd	0.000145992196498941	66.4145385663012
143	157916714	0.0015401	-0.0104071	5	1.39991e-11	454854	ukb-b-20531	rs6862472	G	C	0.220173	Leg fat percentage (right) || id:ukb-b-20531	TRUE	reported	igd	0.000100379724351274	45.6625019699865
144	127367998	0.00148067	-0.0197355	5	1.59993e-40	454854	ukb-b-20531	rs6860245	C	G	0.247906	Leg fat percentage (right) || id:ukb-b-20531	TRUE	reported	igd	0.000390425434349951	177.655150754342
145	167604236	0.00200251	0.0116116	5	6.69993e-09	454854	ukb-b-20531	rs10516044	C	G	0.115985	Leg fat percentage (right) || id:ukb-b-20531	TRUE	reported	igd	7.39146672629175e-05	33.6227194459929
146	42915470	0.00137617	-0.00812907	5	3.50002e-09	454854	ukb-b-20531	rs13177679	T	C	0.340434	Leg fat percentage (right) || id:ukb-b-20531	TRUE	reported	igd	7.67065096351088e-05	34.8927858243605
147	74472939	0.00132953	-0.0099691	5	6.4998e-14	454854	ukb-b-20531	rs7707394	A	G	0.357293	Leg fat percentage (right) || id:ukb-b-20531	TRUE	reported	igd	0.000123591876241616	56.222960793464
148	107496102	0.00166743	-0.0142492	5	1.29987e-17	454854	ukb-b-20531	rs40071	C	T	0.17949	Leg fat percentage (right) || id:ukb-b-20531	TRUE	reported	igd	0.000160525489655472	73.0270627257727
149	119383328	0.0012818	-0.00731571	5	1.09999e-08	454854	ukb-b-20531	rs78081111	C	T	0.542727	Leg fat percentage (right) || id:ukb-b-20531	TRUE	reported	igd	7.16092803802102e-05	32.5739569971191
150	129461326	0.00231448	-0.0128908	5	2.59998e-08	454854	ukb-b-20531	rs62393181	A	G	0.083719	Leg fat percentage (right) || id:ukb-b-20531	TRUE	reported	igd	6.81947969068112e-05	31.0206552099389
151	26145217	0.00156165	-0.0157559	6	6.20012e-24	454854	ukb-b-20531	rs75499503	T	C	0.22014	Leg fat percentage (right) || id:ukb-b-20531	TRUE	reported	igd	0.000223743187510176	101.79281177355
152	31592715	0.00196989	-0.0143164	6	3.69999e-13	454854	ukb-b-20531	rs28366151	T	C	0.118912	Leg fat percentage (right) || id:ukb-b-20531	TRUE	reported	igd	0.00011610776116613	52.8179799593389
153	50816887	0.001692	0.0173367	6	1.20005e-24	454854	ukb-b-20531	rs72892910	T	G	0.172202	Leg fat percentage (right) || id:ukb-b-20531	TRUE	reported	igd	0.00023075966683737	104.985722450647
154	111612559	0.00168003	-0.0104241	6	5.49997e-10	454854	ukb-b-20531	rs57803	A	G	0.824112	Leg fat percentage (right) || id:ukb-b-20531	TRUE	reported	igd	8.46319386154852e-05	38.4982647259077
155	42580545	0.00137613	0.00822885	6	2.19999e-09	454854	ukb-b-20531	rs9381202	G	T	0.312061	Leg fat percentage (right) || id:ukb-b-20531	TRUE	reported	igd	7.86055496282861e-05	35.7567021347494
156	66920846	0.0016307	0.00901196	6	3.29997e-08	454854	ukb-b-20531	rs208477	T	C	0.188329	Leg fat percentage (right) || id:ukb-b-20531	TRUE	reported	igd	6.71412140849339e-05	30.5413660933597
157	76266950	0.00131713	-0.00751579	6	1.2e-08	454854	ukb-b-20531	rs1414595	T	C	0.373013	Leg fat percentage (right) || id:ukb-b-20531	TRUE	reported	igd	7.15795369209607e-05	32.5604261878013
158	85371011	0.00129944	-0.00747673	6	8.70001e-09	454854	ukb-b-20531	rs9449999	G	A	0.589165	Leg fat percentage (right) || id:ukb-b-20531	TRUE	reported	igd	7.27792047374182e-05	33.1061762744053
159	98421721	0.00130376	0.0144538	6	1.50003e-28	454854	ukb-b-20531	rs6938973	C	T	0.601538	Leg fat percentage (right) || id:ukb-b-20531	TRUE	reported	igd	0.000270134109247883	122.904240487145
160	108926496	0.00131886	0.00875798	6	3.10027e-11	454854	ukb-b-20531	rs2802295	G	A	0.626183	Leg fat percentage (right) || id:ukb-b-20531	TRUE	reported	igd	9.69385199640812e-05	44.0969543761944
161	120219180	0.00138579	0.00790812	6	1.2e-08	454854	ukb-b-20531	rs2182717	A	G	0.691015	Leg fat percentage (right) || id:ukb-b-20531	TRUE	reported	igd	7.15893707574631e-05	32.5648997684568
162	33730095	0.00151008	-0.0104351	6	4.79954e-12	454854	ukb-b-20531	rs1887340	T	C	0.234312	Leg fat percentage (right) || id:ukb-b-20531	TRUE	reported	igd	0.00010497254089975	47.7519828203028
163	40369081	0.00135208	0.0128684	6	1.80011e-21	454854	ukb-b-20531	rs34045288	T	C	0.334423	Leg fat percentage (right) || id:ukb-b-20531	TRUE	reported	igd	0.000199106679050185	90.5821066817776
164	52411122	0.00137372	-0.00807839	6	4.09996e-09	454854	ukb-b-20531	rs910244	C	A	0.68791	Leg fat percentage (right) || id:ukb-b-20531	TRUE	reported	igd	7.60235512981683e-05	34.5820934086267
165	127003464	0.0012755	0.00935209	6	2.29985e-13	454854	ukb-b-20531	rs853961	T	G	0.505913	Leg fat percentage (right) || id:ukb-b-20531	TRUE	reported	igd	0.000118177033598393	53.7594132142777
166	141372966	0.00286877	0.0171126	6	2.39999e-09	454854	ukb-b-20531	rs9389857	T	C	0.052432	Leg fat percentage (right) || id:ukb-b-20531	TRUE	reported	igd	7.82230139405234e-05	35.5826777211704
167	20488897	0.0013145	-0.00963038	6	2.39994e-13	454854	ukb-b-20531	rs1322842	G	A	0.609488	Leg fat percentage (right) || id:ukb-b-20531	TRUE	reported	igd	0.000117989240036008	53.6739747603498
168	34691724	0.00153581	-0.0162312	6	4.19952e-26	454854	ukb-b-20531	rs7739335	T	C	0.778406	Leg fat percentage (right) || id:ukb-b-20531	TRUE	reported	igd	0.000245497812368217	111.692591238115
169	76335841	0.00131744	-0.00731245	6	2.80001e-08	454854	ukb-b-20531	rs6904567	G	T	0.372374	Leg fat percentage (right) || id:ukb-b-20531	TRUE	reported	igd	6.77271336354477e-05	30.8079087197015
170	97947755	0.00144785	-0.0103759	6	7.70016e-13	454854	ukb-b-20531	rs10499014	G	C	0.268657	Leg fat percentage (right) || id:ukb-b-20531	TRUE	reported	igd	0.000112897249752933	51.3573379468301
171	129392632	0.00129161	0.00719988	6	2.5e-08	454854	ukb-b-20531	rs4897299	C	G	0.576774	Leg fat percentage (right) || id:ukb-b-20531	TRUE	reported	igd	6.83102748329716e-05	31.0731877463217
172	39056649	0.00128597	-0.00765616	7	2.59998e-09	454854	ukb-b-20531	rs62443626	A	G	0.46398	Leg fat percentage (right) || id:ukb-b-20531	TRUE	reported	igd	7.79209909650623e-05	35.4452805138232
173	24354300	0.00128366	0.0070178	7	4.60002e-08	454854	ukb-b-20531	rs4307239	G	A	0.458848	Leg fat percentage (right) || id:ukb-b-20531	TRUE	reported	igd	6.57054513136858e-05	29.8882197599009
174	75081418	0.00129664	-0.0106755	7	1.80011e-16	454854	ukb-b-20531	rs58862095	T	C	0.419274	Leg fat percentage (right) || id:ukb-b-20531	TRUE	reported	igd	0.000149005014684859	67.7853292934244
175	103416541	0.00129914	0.00831572	7	1.5e-10	454854	ukb-b-20531	rs12375196	A	C	0.424276	Leg fat percentage (right) || id:ukb-b-20531	TRUE	reported	igd	9.00692754908219e-05	40.9718804031347
176	126744043	0.00163515	0.00980305	7	2e-09	454854	ukb-b-20531	rs11563357	T	A	0.188737	Leg fat percentage (right) || id:ukb-b-20531	TRUE	reported	igd	7.90134278704226e-05	35.942255614539
177	150542711	0.00136477	-0.0100609	7	1.69981e-13	454854	ukb-b-20531	rs6977416	A	G	0.33424	Leg fat percentage (right) || id:ukb-b-20531	TRUE	reported	igd	0.0001194622875801	54.3441525071586
178	158029340	0.0013867	0.0076504	7	3.40001e-08	454854	ukb-b-20531	rs10245306	C	G	0.685983	Leg fat percentage (right) || id:ukb-b-20531	TRUE	reported	igd	6.69117172300621e-05	30.4369649951233
179	6758938	0.00130234	0.00818821	7	3.2e-10	454854	ukb-b-20531	rs10951992	C	T	0.439104	Leg fat percentage (right) || id:ukb-b-20531	TRUE	reported	igd	8.68999297298812e-05	39.5300419953675
180	8005174	0.00195861	0.0107242	7	4.39997e-08	454854	ukb-b-20531	rs12531825	A	G	0.122943	Leg fat percentage (right) || id:ukb-b-20531	TRUE	reported	igd	6.59072562309402e-05	29.9800232122272
181	42797781	0.00134337	0.00776665	7	7.39997e-09	454854	ukb-b-20531	rs2656512	T	C	0.654557	Leg fat percentage (right) || id:ukb-b-20531	TRUE	reported	igd	7.34805242540497e-05	33.4252195206567
182	71437104	0.00145155	-0.00879696	7	1.40001e-09	454854	ukb-b-20531	rs12538435	G	A	0.26184	Leg fat percentage (right) || id:ukb-b-20531	TRUE	reported	igd	8.07410046896612e-05	36.7281729346849
183	99023246	0.00173149	-0.0126715	7	2.49977e-13	454854	ukb-b-20531	rs28457808	G	C	0.163078	Leg fat percentage (right) || id:ukb-b-20531	TRUE	reported	igd	0.000117731568232044	53.556744593012
184	114402764	0.0015952	0.00926397	7	6.29999e-09	454854	ukb-b-20531	rs6945561	C	T	0.799715	Leg fat percentage (right) || id:ukb-b-20531	TRUE	reported	igd	7.41412287665674e-05	33.7257866581947
185	130466854	0.00127534	-0.010255	7	8.9002e-16	454854	ukb-b-20531	rs972283	G	A	0.511937	Leg fat percentage (right) || id:ukb-b-20531	TRUE	reported	igd	0.000142129954863873	64.657283966594
186	18301970	0.00153848	-0.00937638	7	1.09999e-09	454854	ukb-b-20531	rs302189	C	A	0.777518	Leg fat percentage (right) || id:ukb-b-20531	TRUE	reported	igd	8.1654327856421e-05	37.1436672753343
187	32378979	0.00131516	-0.00999432	7	2.99985e-14	454854	ukb-b-20531	rs215669	A	G	0.611667	Leg fat percentage (right) || id:ukb-b-20531	TRUE	reported	igd	0.000126946918744424	57.7493909919847
188	44804225	0.00131051	-0.00930362	7	1.29987e-12	454854	ukb-b-20531	rs2289379	T	C	0.395691	Leg fat percentage (right) || id:ukb-b-20531	TRUE	reported	igd	0.000110790650443007	50.3989326658343
189	112984493	0.00128722	-0.0097825	7	2.99985e-14	454854	ukb-b-20531	rs9641499	A	C	0.434718	Leg fat percentage (right) || id:ukb-b-20531	TRUE	reported	igd	0.00012696002389322	57.7553534089277
190	69990591	0.00160895	-0.0108783	7	1.39991e-11	454854	ukb-b-20531	rs3094904	C	T	0.198162	Leg fat percentage (right) || id:ukb-b-20531	TRUE	reported	igd	0.000100489643228919	45.7125088356643
191	14318616	0.00140362	0.00831504	8	3.09999e-09	454854	ukb-b-20531	rs35792595	A	T	0.297366	Leg fat percentage (right) || id:ukb-b-20531	TRUE	reported	igd	7.71478922909495e-05	35.0935805000915
192	77226919	0.00128865	0.0108997	8	2.70023e-17	454854	ukb-b-20531	rs10100245	A	G	0.564469	Leg fat percentage (right) || id:ukb-b-20531	TRUE	reported	igd	0.000157260195917752	71.5413652426956
193	126493746	0.00138593	0.00853083	8	7.49998e-10	454854	ukb-b-20531	rs2954033	G	A	0.695201	Leg fat percentage (right) || id:ukb-b-20531	TRUE	reported	igd	8.32897947202807e-05	37.8876853656456
194	59867779	0.00134769	0.00822361	8	1e-09	454854	ukb-b-20531	rs72651329	G	C	0.339005	Leg fat percentage (right) || id:ukb-b-20531	TRUE	reported	igd	8.1853533485907e-05	37.234291171431
195	87517201	0.0012766	0.00807388	8	2.5e-10	454854	ukb-b-20531	rs7463186	G	A	0.516034	Leg fat percentage (right) || id:ukb-b-20531	TRUE	reported	igd	8.79315426365814e-05	39.9993552363447
196	78982403	0.00135197	-0.00801227	8	3.09999e-09	454854	ukb-b-20531	rs62508259	C	T	0.335205	Leg fat percentage (right) || id:ukb-b-20531	TRUE	reported	igd	7.72096334874688e-05	35.1216679421514
197	116671848	0.00142306	0.011491	8	6.79986e-16	454854	ukb-b-20531	rs4876611	G	A	0.72019	Leg fat percentage (right) || id:ukb-b-20531	TRUE	reported	igd	0.000143329292292021	65.2029607518303
198	9081060	0.0016405	-0.009659	8	3.89996e-09	454854	ukb-b-20531	rs2929458	C	G	0.188533	Leg fat percentage (right) || id:ukb-b-20531	TRUE	reported	igd	7.62090847641083e-05	34.6664965250963
199	25666169	0.00140014	0.00843876	8	1.7e-09	454854	ukb-b-20531	rs59104534	T	C	0.298468	Leg fat percentage (right) || id:ukb-b-20531	TRUE	reported	igd	7.98560169482056e-05	36.3255698362457
200	27167942	0.00159096	0.0109618	8	5.60015e-12	454854	ukb-b-20531	rs17446091	C	T	0.20182	Leg fat percentage (right) || id:ukb-b-20531	TRUE	reported	igd	0.000104358513340011	47.472632683102
201	30852826	0.00139289	-0.0102564	8	1.80011e-13	454854	ukb-b-20531	rs2725370	C	T	0.696116	Leg fat percentage (right) || id:ukb-b-20531	TRUE	reported	igd	0.000119187984297039	54.2193553291485
202	73435964	0.00138012	-0.0132658	8	7.10068e-22	454854	ukb-b-20531	rs1808629	A	G	0.685444	Leg fat percentage (right) || id:ukb-b-20531	TRUE	reported	igd	0.000203082717860859	92.3913434695861
203	106420457	0.00158528	0.0100827	8	2e-10	454854	ukb-b-20531	rs59346947	A	G	0.203206	Leg fat percentage (right) || id:ukb-b-20531	TRUE	reported	igd	8.89264774529987e-05	40.4519833748389
204	142617096	0.00133402	0.00796951	8	2.30001e-09	454854	ukb-b-20531	rs11782074	T	G	0.383641	Leg fat percentage (right) || id:ukb-b-20531	TRUE	reported	igd	7.84571386628402e-05	35.6891865065247
205	68391710	0.00388759	0.0222475	8	1e-08	454854	ukb-b-20531	rs117113729	T	C	0.02862	Leg fat percentage (right) || id:ukb-b-20531	TRUE	reported	igd	7.19943196753301e-05	32.7491180434367
206	126333642	0.00128215	0.00799664	8	4.49997e-10	454854	ukb-b-20531	rs11777625	C	T	0.545834	Leg fat percentage (right) || id:ukb-b-20531	TRUE	reported	igd	8.55122353313481e-05	38.8987375829366
207	96437565	0.00137643	-0.010404	9	4.10015e-14	454854	ukb-b-20531	rs10992854	C	T	0.681931	Leg fat percentage (right) || id:ukb-b-20531	TRUE	reported	igd	0.000125593123511144	57.1334589848617
208	116118717	0.00154911	0.0115946	9	7.19946e-14	454854	ukb-b-20531	rs4979236	A	G	0.219887	Leg fat percentage (right) || id:ukb-b-20531	TRUE	reported	igd	0.000123146343999035	56.0202595508026
209	136925663	0.00171455	-0.0103177	9	1.79999e-09	454854	ukb-b-20531	rs11789898	T	G	0.167115	Leg fat percentage (right) || id:ukb-b-20531	TRUE	reported	igd	7.96083989744312e-05	36.2129223430879
210	84191140	0.00135662	0.00746055	9	3.79997e-08	454854	ukb-b-20531	rs7027096	T	G	0.664778	Leg fat percentage (right) || id:ukb-b-20531	TRUE	reported	igd	6.64851061618765e-05	30.242894209974
211	126094156	0.00128135	-0.00749896	9	4.79999e-09	454854	ukb-b-20531	rs10985968	G	C	0.50137	Leg fat percentage (right) || id:ukb-b-20531	TRUE	reported	igd	7.52942494077621e-05	34.2503187836642
212	16726169	0.00146717	-0.0127218	9	4.30031e-18	454854	ukb-b-20531	rs10756793	A	G	0.74309	Leg fat percentage (right) || id:ukb-b-20531	TRUE	reported	igd	0.000165269400351996	75.1855431585392
213	129408290	0.00134717	0.00943959	9	2.39994e-12	454854	ukb-b-20531	rs7027304	T	C	0.652645	Leg fat percentage (right) || id:ukb-b-20531	TRUE	reported	igd	0.000107930095864501	49.0975190640992
214	3856939	0.00128938	0.00730873	9	1.40001e-08	454854	ukb-b-20531	rs10973850	G	A	0.442311	Leg fat percentage (right) || id:ukb-b-20531	TRUE	reported	igd	7.06348914795438e-05	32.13069120714
215	15862077	0.00128755	-0.016394	9	3.90032e-37	454854	ukb-b-20531	rs10732335	C	A	0.443	Leg fat percentage (right) || id:ukb-b-20531	TRUE	reported	igd	0.000356299219090887	162.121176050353
216	28425515	0.0013629	0.0127742	9	7.10068e-21	454854	ukb-b-20531	rs1412239	G	C	0.323115	Leg fat percentage (right) || id:ukb-b-20531	TRUE	reported	igd	0.00019310056785636	87.8491432100405
217	30823761	0.00198764	-0.0109868	9	3.2e-08	454854	ukb-b-20531	rs16916303	G	A	0.119778	Leg fat percentage (right) || id:ukb-b-20531	TRUE	reported	igd	6.71685218999542e-05	30.5537887760685
218	92212610	0.00128084	0.00910661	9	1.20005e-12	454854	ukb-b-20531	rs1475535	A	T	0.498071	Leg fat percentage (right) || id:ukb-b-20531	TRUE	reported	igd	0.000111122865233539	50.5500747663515
219	103119634	0.0013711	0.00848764	9	5.99998e-10	454854	ukb-b-20531	rs10989067	A	G	0.315883	Leg fat percentage (right) || id:ukb-b-20531	TRUE	reported	igd	8.42416829647863e-05	38.320726182365
220	118462904	0.00219703	0.014725	9	2.09991e-11	454854	ukb-b-20531	rs10982884	T	C	0.093724	Leg fat percentage (right) || id:ukb-b-20531	TRUE	reported	igd	9.8746958301761e-05	44.9196871599475
221	124627012	0.00136622	-0.00919041	9	1.69981e-11	454854	ukb-b-20531	rs6478538	G	A	0.677179	Leg fat percentage (right) || id:ukb-b-20531	TRUE	reported	igd	9.9474845614635e-05	45.2508337972139
222	81354129	0.00137885	-0.00805355	9	5.19996e-09	454854	ukb-b-20531	rs4877285	A	G	0.681905	Leg fat percentage (right) || id:ukb-b-20531	TRUE	reported	igd	7.49956514628584e-05	34.1144804968732
223	99268421	0.0015868	-0.0100392	9	2.5e-10	454854	ukb-b-20531	rs10119967	C	A	0.204098	Leg fat percentage (right) || id:ukb-b-20531	TRUE	reported	igd	8.79920821624033e-05	40.0268966057083
224	65052205	0.00129612	-0.00726337	10	2.1e-08	454854	ukb-b-20531	rs10761737	C	T	0.41632	Leg fat percentage (right) || id:ukb-b-20531	TRUE	reported	igd	6.90373177529691e-05	31.4039300976744
225	126640936	0.00142153	0.0092557	10	7.50067e-11	454854	ukb-b-20531	rs67609008	C	T	0.283592	Leg fat percentage (right) || id:ukb-b-20531	TRUE	reported	igd	9.31952946859741e-05	42.3940171014214
226	70396656	0.00129502	-0.00887915	10	7.10068e-12	454854	ukb-b-20531	rs10823242	A	G	0.574816	Leg fat percentage (right) || id:ukb-b-20531	TRUE	reported	igd	0.000103341065098719	47.0097481797295
227	76398466	0.00176037	0.0101217	10	8.9e-09	454854	ukb-b-20531	rs6480742	G	C	0.155162	Leg fat percentage (right) || id:ukb-b-20531	TRUE	reported	igd	7.26767372619726e-05	33.0595619581812
228	96039597	0.0012872	-0.0122842	10	1.39991e-21	454854	ukb-b-20531	rs2274224	C	G	0.435467	Leg fat percentage (right) || id:ukb-b-20531	TRUE	reported	igd	0.00020019015996061	91.0751269826427
229	99793865	0.00128755	-0.0100488	10	6.00067e-15	454854	ukb-b-20531	rs10883026	T	C	0.521463	Leg fat percentage (right) || id:ukb-b-20531	TRUE	reported	igd	0.000133896747007463	60.9113590026649
230	107089929	0.00136305	-0.00796221	10	5.19996e-09	454854	ukb-b-20531	rs4528240	T	C	0.342005	Leg fat percentage (right) || id:ukb-b-20531	TRUE	reported	igd	7.50134403210608e-05	34.1225730085091
231	133978962	0.00129361	-0.00955464	10	1.50003e-13	454854	ukb-b-20531	rs2172131	C	T	0.578564	Leg fat percentage (right) || id:ukb-b-20531	TRUE	reported	igd	0.000119921713604388	54.5531733864182
232	16750129	0.00135658	0.00785718	10	7.00003e-09	454854	ukb-b-20531	rs7893571	T	G	0.665923	Leg fat percentage (right) || id:ukb-b-20531	TRUE	reported	igd	7.37460117231286e-05	33.5459948076148
233	33987329	0.00360059	0.0222426	10	6.49995e-10	454854	ukb-b-20531	rs34930419	C	T	0.033187	Leg fat percentage (right) || id:ukb-b-20531	TRUE	reported	igd	8.38909878510648e-05	38.1611849855385
234	81013645	0.00135569	0.00783422	10	7.49998e-09	454854	ukb-b-20531	rs1250603	G	A	0.66344	Leg fat percentage (right) || id:ukb-b-20531	TRUE	reported	igd	7.34119634038421e-05	33.3940298994653
235	21830104	0.00135628	0.0147866	10	1.10002e-27	454854	ukb-b-20531	rs11012732	G	A	0.331715	Leg fat percentage (right) || id:ukb-b-20531	TRUE	reported	igd	0.00026124768018198	118.860081746757
236	53663315	0.00142024	0.00823685	10	6.59994e-09	454854	ukb-b-20531	rs7097348	T	C	0.716775	Leg fat percentage (right) || id:ukb-b-20531	TRUE	reported	igd	7.3942597375317e-05	33.635425392075
237	69939548	0.00127638	-0.00854112	10	2.19989e-11	454854	ukb-b-20531	rs10997982	A	G	0.493184	Leg fat percentage (right) || id:ukb-b-20531	TRUE	reported	igd	9.84362126026265e-05	44.7783159825619
238	72428283	0.00145199	0.0120099	10	1.29987e-16	454854	ukb-b-20531	rs10999460	T	C	0.265497	Leg fat percentage (right) || id:ukb-b-20531	TRUE	reported	igd	0.000150388350488414	68.4147307748666
239	88096047	0.00128409	0.00796438	10	5.60003e-10	454854	ukb-b-20531	rs10887578	C	G	0.497531	Leg fat percentage (right) || id:ukb-b-20531	TRUE	reported	igd	8.45676517473076e-05	38.4690187671485
240	114916586	0.00130915	-0.00831972	10	2.1e-10	454854	ukb-b-20531	rs10885421	T	G	0.598233	Leg fat percentage (right) || id:ukb-b-20531	TRUE	reported	igd	8.87826334489835e-05	40.3865440132704
241	118650996	0.00148387	0.0118527	10	1.39991e-15	454854	ukb-b-20531	rs10510025	T	C	0.247075	Leg fat percentage (right) || id:ukb-b-20531	TRUE	reported	igd	0.000140252283838398	63.8029803221689
242	1340016	0.00351908	0.0193604	11	3.79997e-08	454854	ukb-b-20531	rs2016962	C	G	0.037465	Leg fat percentage (right) || id:ukb-b-20531	TRUE	reported	igd	6.6537956045311e-05	30.2669362831978
243	47529947	0.0012958	0.0151222	11	1.80011e-31	454854	ukb-b-20531	rs7124681	A	C	0.408396	Leg fat percentage (right) || id:ukb-b-20531	TRUE	reported	igd	0.000299331187292322	136.192155761971
244	66060546	0.00137789	-0.0115979	11	3.90032e-17	454854	ukb-b-20531	rs479018	A	G	0.332506	Leg fat percentage (right) || id:ukb-b-20531	TRUE	reported	igd	0.000155736340054588	70.8480193577444
245	8529925	0.00128398	-0.0108197	11	3.59998e-17	454854	ukb-b-20531	rs7945659	T	A	0.446673	Leg fat percentage (right) || id:ukb-b-20531	TRUE	reported	igd	0.000156089650421022	71.0087734079208
246	27679916	0.00163174	-0.017985	11	2.99985e-28	454854	ukb-b-20531	rs6265	T	C	0.188491	Leg fat percentage (right) || id:ukb-b-20531	TRUE	reported	igd	0.000267012116339748	121.48343268983
247	46159333	0.00524363	0.0290641	11	2.99999e-08	454854	ukb-b-20531	rs55707359	G	T	0.015449	Leg fat percentage (right) || id:ukb-b-20531	TRUE	reported	igd	6.75380206616741e-05	30.7218786688801
248	65278461	0.00155163	0.0119565	11	1.29987e-14	454854	ukb-b-20531	rs10896012	C	T	0.217388	Leg fat percentage (right) || id:ukb-b-20531	TRUE	reported	igd	0.000130527821923689	59.3785914158401
249	76064117	0.00285821	0.0159818	11	2.30001e-08	454854	ukb-b-20531	rs2618062	G	C	0.946871	Leg fat percentage (right) || id:ukb-b-20531	TRUE	reported	igd	6.87323582253348e-05	31.2651995344044
250	12835835	0.00129709	0.00737726	11	1.29999e-08	454854	ukb-b-20531	rs7927346	T	C	0.424346	Leg fat percentage (right) || id:ukb-b-20531	TRUE	reported	igd	7.11126813101667e-05	32.3480456755551
251	84942134	0.00470169	-0.0280628	11	2.39999e-09	454854	ukb-b-20531	rs77221192	A	G	0.018802	Leg fat percentage (right) || id:ukb-b-20531	TRUE	reported	igd	7.83155475123718e-05	35.6247733907304
252	116950556	0.00301418	0.0220662	11	2.49977e-13	454854	ukb-b-20531	rs148143761	G	A	0.048025	Leg fat percentage (right) || id:ukb-b-20531	TRUE	reported	igd	0.000117813089718881	53.5938335399315
253	122534504	0.00132929	0.00959042	11	5.40008e-13	454854	ukb-b-20531	rs7117842	C	T	0.369021	Leg fat percentage (right) || id:ukb-b-20531	TRUE	reported	igd	0.000114423193388244	52.0515742663781
254	134518868	0.00172804	-0.0113533	11	5.00035e-11	454854	ukb-b-20531	rs12806052	T	C	0.163636	Leg fat percentage (right) || id:ukb-b-20531	TRUE	reported	igd	9.48906484916416e-05	43.1652972307667
255	30243795	0.00134166	-0.00788508	11	4.20001e-09	454854	ukb-b-20531	rs1782508	G	C	0.655502	Leg fat percentage (right) || id:ukb-b-20531	TRUE	reported	igd	7.59315504240056e-05	34.5402402674553
256	43660255	0.00138024	-0.0134784	11	1.59993e-22	454854	ukb-b-20531	rs9783304	T	G	0.689277	Leg fat percentage (right) || id:ukb-b-20531	TRUE	reported	igd	0.000209606335017687	95.3598487238639
257	131449365	0.00129894	0.00866977	11	2.49977e-11	454854	ukb-b-20531	rs7925725	C	A	0.411252	Leg fat percentage (right) || id:ukb-b-20531	TRUE	reported	igd	9.79315028930519e-05	44.5487026753154
258	13349559	0.00133502	-0.00925749	11	4.10015e-12	454854	ukb-b-20531	rs28711392	C	T	0.36736	Leg fat percentage (right) || id:ukb-b-20531	TRUE	reported	igd	0.000105704391816572	48.084936815553
259	113234679	0.00131051	-0.00956129	11	2.99985e-13	454854	ukb-b-20531	rs719802	C	T	0.614412	Leg fat percentage (right) || id:ukb-b-20531	TRUE	reported	igd	0.00011701174724877	53.2292557078124
260	118961231	0.00130384	0.00843315	11	9.8992e-11	454854	ukb-b-20531	rs494048	C	T	0.537584	Leg fat percentage (right) || id:ukb-b-20531	TRUE	reported	igd	9.19642619368274e-05	41.8339757011891
261	2159556	0.0013535	0.00820608	12	1.29999e-09	454854	ukb-b-20531	rs2108635	G	A	0.338512	Leg fat percentage (right) || id:ukb-b-20531	TRUE	reported	igd	8.08067907812411e-05	36.7581007045822
262	50263148	0.0013129	0.0139928	12	1.59993e-26	454854	ukb-b-20531	rs7132908	A	G	0.384442	Leg fat percentage (right) || id:ukb-b-20531	TRUE	reported	igd	0.000249669502003948	113.591032542027
263	20543307	0.00154275	-0.0104006	12	1.59993e-11	454854	ukb-b-20531	rs4762951	G	A	0.780431	Leg fat percentage (right) || id:ukb-b-20531	TRUE	reported	igd	9.99103009045229e-05	45.4489410043956
264	23765671	0.00212976	0.0124987	12	4.39997e-09	454854	ukb-b-20531	rs73091318	C	T	0.102621	Leg fat percentage (right) || id:ukb-b-20531	TRUE	reported	igd	7.57117797396863e-05	34.4402619716843
265	108618630	0.00145192	-0.0162067	12	6.20012e-29	454854	ukb-b-20531	rs3764002	T	C	0.26151	Leg fat percentage (right) || id:ukb-b-20531	TRUE	reported	igd	0.000273850062680333	124.595369159929
266	123024476	0.00231309	-0.0210158	12	1e-19	454854	ukb-b-20531	rs147730268	T	G	0.087262	Leg fat percentage (right) || id:ukb-b-20531	TRUE	reported	igd	0.000181449578402383	82.5476818775556
267	131617417	0.00135718	0.00748288	12	3.50002e-08	454854	ukb-b-20531	rs7957882	A	C	0.665426	Leg fat percentage (right) || id:ukb-b-20531	TRUE	reported	igd	6.68284851447524e-05	30.399101650974
268	19240689	0.00139714	0.00811147	12	6.4e-09	454854	ukb-b-20531	rs7308788	A	G	0.697905	Leg fat percentage (right) || id:ukb-b-20531	TRUE	reported	igd	7.40994661076717e-05	33.7067880130026
269	89776485	0.0012924	0.00912993	12	1.59993e-12	454854	ukb-b-20531	rs770082	A	G	0.436966	Leg fat percentage (right) || id:ukb-b-20531	TRUE	reported	igd	0.000109703714371746	49.9044285905976
270	90559598	0.00279056	-0.0173262	12	5.30005e-10	454854	ukb-b-20531	rs2731238	T	G	0.06753	Leg fat percentage (right) || id:ukb-b-20531	TRUE	reported	igd	8.47451968462176e-05	38.5497891853687
271	120830631	0.00292324	-0.0169253	12	7.00003e-09	454854	ukb-b-20531	rs145828988	C	T	0.053196	Leg fat percentage (right) || id:ukb-b-20531	TRUE	reported	igd	7.36952981541425e-05	33.5229242379047
272	12877692	0.00128022	-0.00814948	12	1.89998e-10	454854	ukb-b-20531	rs34325	C	T	0.52397	Leg fat percentage (right) || id:ukb-b-20531	TRUE	reported	igd	8.90799315067115e-05	40.5217946843858
273	54420098	0.00133081	0.00767909	12	7.90005e-09	454854	ukb-b-20531	rs4759318	T	C	0.362188	Leg fat percentage (right) || id:ukb-b-20531	TRUE	reported	igd	7.31953676055615e-05	33.2954964222251
274	60964108	0.00155746	0.00921074	12	3.29997e-09	454854	ukb-b-20531	rs7975187	G	A	0.213878	Leg fat percentage (right) || id:ukb-b-20531	TRUE	reported	igd	7.68864541328065e-05	34.9746465117701
275	99588917	0.00133762	-0.0073706	12	3.59998e-08	454854	ukb-b-20531	rs2712667	C	G	0.643989	Leg fat percentage (right) || id:ukb-b-20531	TRUE	reported	igd	6.67481403872234e-05	30.3625517952791
276	124438217	0.0013506	0.0109038	12	6.79986e-16	454854	ukb-b-20531	rs12316080	T	C	0.335379	Leg fat percentage (right) || id:ukb-b-20531	TRUE	reported	igd	0.000143274208276435	65.1778984947568
277	3339809	0.00215219	-0.0184709	12	9.30037e-18	454854	ukb-b-20531	rs3782812	G	C	0.098204	Leg fat percentage (right) || id:ukb-b-20531	TRUE	reported	igd	0.000161909583455455	73.6568235995081
278	41844584	0.001282	0.00921008	12	6.79986e-13	454854	ukb-b-20531	rs2733296	G	A	0.478647	Leg fat percentage (right) || id:ukb-b-20531	TRUE	reported	igd	0.000113456520424926	51.6117809213948
279	72179446	0.00458951	0.0259598	12	1.5e-08	454854	ukb-b-20531	rs61754230	T	C	0.01971	Leg fat percentage (right) || id:ukb-b-20531	TRUE	reported	igd	7.03343500218658e-05	31.9939700512339
280	54372377	0.0015988	-0.0108055	13	1.39991e-11	454854	ukb-b-20531	rs7987928	A	G	0.799885	Leg fat percentage (right) || id:ukb-b-20531	TRUE	reported	igd	0.000100412048533012	45.6772076413281
281	99242255	0.00149704	-0.0123539	13	1.59993e-16	454854	ukb-b-20531	rs11841757	G	A	0.239515	Leg fat percentage (right) || id:ukb-b-20531	TRUE	reported	igd	0.000149693974555238	68.0987976940885
282	112239671	0.00130396	0.0105928	13	4.49987e-16	454854	ukb-b-20531	rs9515455	A	G	0.414831	Leg fat percentage (right) || id:ukb-b-20531	TRUE	reported	igd	0.000145063443831293	65.9919705760685
283	54107352	0.00191977	0.0141597	13	1.59993e-13	454854	ukb-b-20531	rs9568867	A	G	0.129187	Leg fat percentage (right) || id:ukb-b-20531	TRUE	reported	igd	0.00011958748849651	54.4011140102103
284	58257667	0.00148711	-0.0119244	13	1.10002e-15	454854	ukb-b-20531	rs6561937	A	T	0.753693	Leg fat percentage (right) || id:ukb-b-20531	TRUE	reported	igd	0.000141336222439712	64.2961508242228
285	59290983	0.00166266	-0.0097824	13	4e-09	454854	ukb-b-20531	rs9563641	G	A	0.182739	Leg fat percentage (right) || id:ukb-b-20531	TRUE	reported	igd	7.6098985615641e-05	34.6164100789382
286	86322246	0.00148416	-0.0107984	13	3.40017e-13	454854	ukb-b-20531	rs672187	A	C	0.265547	Leg fat percentage (right) || id:ukb-b-20531	TRUE	reported	igd	0.0001163683340757	52.9365296267645
287	20262266	0.0018155	0.011654	13	1.40001e-10	454854	ukb-b-20531	rs11619393	C	T	0.14496	Leg fat percentage (right) || id:ukb-b-20531	TRUE	reported	igd	9.05828876660866e-05	41.2055401375083
288	27992461	0.00135941	-0.00780344	13	9.40005e-09	454854	ukb-b-20531	rs9512686	A	G	0.331728	Leg fat percentage (right) || id:ukb-b-20531	TRUE	reported	igd	7.24382235632847e-05	32.9510577802973
289	66766885	0.00129252	0.00715029	13	3.2e-08	454854	ukb-b-20531	rs1928957	C	A	0.441167	Leg fat percentage (right) || id:ukb-b-20531	TRUE	reported	igd	6.72777611786212e-05	30.6034831614496
290	67472713	0.00136169	-0.00832178	13	9.90011e-10	454854	ukb-b-20531	rs9571687	A	C	0.329436	Leg fat percentage (right) || id:ukb-b-20531	TRUE	reported	igd	8.21047507605007e-05	37.3485765884873
291	111969728	0.00132547	0.00956991	13	5.19996e-13	454854	ukb-b-20531	rs525101	C	T	0.370373	Leg fat percentage (right) || id:ukb-b-20531	TRUE	reported	igd	0.000114591951107168	52.1283516345196
292	31012904	0.0014619	0.0101388	13	4.10015e-12	454854	ukb-b-20531	rs1928496	T	C	0.743607	Leg fat percentage (right) || id:ukb-b-20531	TRUE	reported	igd	0.000105735260400094	48.0989804217233
293	33381721	0.00128871	-0.00944722	13	2.29985e-13	454854	ukb-b-20531	rs56399737	T	C	0.449167	Leg fat percentage (right) || id:ukb-b-20531	TRUE	reported	igd	0.000118133843711082	53.739763564503
294	79592509	0.00130976	0.00789824	13	1.6e-09	454854	ukb-b-20531	rs1596032	T	C	0.458786	Leg fat percentage (right) || id:ukb-b-20531	TRUE	reported	igd	7.99411642581025e-05	36.3643054500416
295	29681138	0.00148597	-0.0120628	14	4.70002e-16	454854	ukb-b-20531	rs9788550	C	G	0.247498	Leg fat percentage (right) || id:ukb-b-20531	TRUE	reported	igd	0.000144857584061297	65.8983076950954
296	93885198	0.00130998	0.00814978	14	4.90004e-10	454854	ukb-b-20531	rs10144067	T	C	0.591283	Leg fat percentage (right) || id:ukb-b-20531	TRUE	reported	igd	8.50850911529031e-05	38.704417049933
297	33302882	0.00128448	0.0097298	14	3.59998e-14	454854	ukb-b-20531	rs17522122	T	G	0.471213	Leg fat percentage (right) || id:ukb-b-20531	TRUE	reported	igd	0.000126132305288688	57.3787686415335
298	46824825	0.00128779	-0.00794994	14	6.69993e-10	454854	ukb-b-20531	rs12895351	A	G	0.439941	Leg fat percentage (right) || id:ukb-b-20531	TRUE	reported	igd	8.37778481284807e-05	38.1097145268116
299	56451963	0.00128311	0.00760891	14	2.99999e-09	454854	ukb-b-20531	rs1188162	G	A	0.527	Leg fat percentage (right) || id:ukb-b-20531	TRUE	reported	igd	7.73057008833012e-05	35.1653711418342
300	69753369	0.00133717	0.00982565	14	1.99986e-13	454854	ukb-b-20531	rs12890931	G	T	0.362425	Leg fat percentage (right) || id:ukb-b-20531	TRUE	reported	igd	0.000118693179066561	53.9942386326181
301	94023972	0.00133104	0.01045	14	4.10015e-15	454854	ukb-b-20531	rs6575340	A	G	0.636027	Leg fat percentage (right) || id:ukb-b-20531	TRUE	reported	igd	0.000135493824191052	61.6379884877242
302	103246470	0.00135466	-0.0104202	14	1.39991e-14	454854	ukb-b-20531	rs3803286	G	A	0.666747	Leg fat percentage (right) || id:ukb-b-20531	TRUE	reported	igd	0.000130065760915394	59.1683672625988
303	75254073	0.00128011	0.00924473	14	5.10035e-13	454854	ukb-b-20531	rs12588874	A	G	0.539767	Leg fat percentage (right) || id:ukb-b-20531	TRUE	reported	igd	0.000114649474983175	52.154522483668
304	41350106	0.00232465	0.0139992	14	1.7e-09	454854	ukb-b-20531	rs61985887	T	C	0.082364	Leg fat percentage (right) || id:ukb-b-20531	TRUE	reported	igd	7.97231855984239e-05	36.2651415884279
305	79937216	0.00154649	0.0151033	14	1.59993e-22	454854	ukb-b-20531	rs8020365	A	T	0.220415	Leg fat percentage (right) || id:ukb-b-20531	TRUE	reported	igd	0.000209645907945647	95.377856098133
306	50862100	0.00336955	-0.0242627	14	6.00067e-13	454854	ukb-b-20531	rs11570784	A	G	0.037589	Leg fat percentage (right) || id:ukb-b-20531	TRUE	reported	igd	0.000113975872694478	51.8480630750654
307	62361021	0.00143972	0.00934974	14	8.4004e-11	454854	ukb-b-20531	rs217672	C	A	0.271727	Leg fat percentage (right) || id:ukb-b-20531	TRUE	reported	igd	9.27108811411752e-05	42.17363966412
308	93118229	0.00163598	-0.0133306	14	3.69999e-16	454854	ukb-b-20531	rs117068593	T	C	0.189443	Leg fat percentage (right) || id:ukb-b-20531	TRUE	reported	igd	0.000145951312666639	66.3959370432134
309	41456374	0.00145413	0.0091362	15	3.29997e-10	454854	ukb-b-20531	rs11852419	T	A	0.26167	Leg fat percentage (right) || id:ukb-b-20531	TRUE	reported	igd	8.67790756532583e-05	39.475061728404
310	51760892	0.00128211	-0.00735234	15	9.80009e-09	454854	ukb-b-20531	rs28878886	G	T	0.512242	Leg fat percentage (right) || id:ukb-b-20531	TRUE	reported	igd	7.22931541662929e-05	32.8850631237848
311	68023809	0.00131101	0.0141577	15	3.50026e-27	454854	ukb-b-20531	rs12050481	C	T	0.6106	Leg fat percentage (right) || id:ukb-b-20531	TRUE	reported	igd	0.000256324458930748	116.619585245657
312	67010076	0.0015662	0.00949109	15	1.40001e-09	454854	ukb-b-20531	rs12907408	G	A	0.215633	Leg fat percentage (right) || id:ukb-b-20531	TRUE	reported	igd	8.07292028475962e-05	36.7228039763262
313	73089625	0.00150272	-0.0112532	15	7.00003e-14	454854	ukb-b-20531	rs6495017	A	T	0.238293	Leg fat percentage (right) || id:ukb-b-20531	TRUE	reported	igd	0.000123273686372694	56.0781957599093
314	99222509	0.00153144	-0.00904306	15	3.50002e-09	454854	ukb-b-20531	rs56803094	G	A	0.226675	Leg fat percentage (right) || id:ukb-b-20531	TRUE	reported	igd	7.66523621548439e-05	34.8681529571432
315	53088801	0.00182756	0.0100231	15	4.09996e-08	454854	ukb-b-20531	rs28475375	A	G	0.143045	Leg fat percentage (right) || id:ukb-b-20531	TRUE	reported	igd	6.61241499382492e-05	30.0786907755713
316	80989172	0.00139843	-0.00951242	15	1e-11	454854	ukb-b-20531	rs34769775	T	C	0.297428	Leg fat percentage (right) || id:ukb-b-20531	TRUE	reported	igd	0.000101714852980148	46.2699106448851
317	31689543	0.00141495	0.00799056	15	1.6e-08	454854	ukb-b-20531	rs12441543	A	G	0.287109	Leg fat percentage (right) || id:ukb-b-20531	TRUE	reported	igd	7.01083554428794e-05	31.8911615267924
318	59461245	0.00150824	0.0104922	15	3.50026e-12	454854	ukb-b-20531	rs11071411	C	T	0.234912	Leg fat percentage (right) || id:ukb-b-20531	TRUE	reported	igd	0.000106383430165639	48.3938642829828
319	84521398	0.00141303	0.0170525	15	1.59993e-33	454854	ukb-b-20531	rs6602997	T	C	0.711837	Leg fat percentage (right) || id:ukb-b-20531	TRUE	reported	igd	0.000320082772986633	145.636905323021
320	92574062	0.00156891	-0.0100462	15	1.5e-10	454854	ukb-b-20531	rs58431213	A	G	0.217583	Leg fat percentage (right) || id:ukb-b-20531	TRUE	reported	igd	9.01356120331669e-05	41.0020591502062
321	2216073	0.00147459	-0.00860433	16	5.39995e-09	454854	ukb-b-20531	rs8062006	C	G	0.287981	Leg fat percentage (right) || id:ukb-b-20531	TRUE	reported	igd	7.48491757225822e-05	34.0478457289559
322	24870653	0.00135064	0.00751327	16	2.69998e-08	454854	ukb-b-20531	rs274111	G	A	0.649679	Leg fat percentage (right) || id:ukb-b-20531	TRUE	reported	igd	6.80263571006805e-05	30.9440295895657
323	30979818	0.00130592	-0.00993359	16	2.80027e-14	454854	ukb-b-20531	rs11640961	T	C	0.395465	Leg fat percentage (right) || id:ukb-b-20531	TRUE	reported	igd	0.00012718973312508	57.8598636720278
324	74641642	0.00133405	-0.00756141	16	1.40001e-08	454854	ukb-b-20531	rs12932141	C	A	0.356842	Leg fat percentage (right) || id:ukb-b-20531	TRUE	reported	igd	7.06250338311137e-05	32.126206802592
325	4015729	0.00131536	0.0107901	16	2.29985e-16	454854	ukb-b-20531	rs879620	T	C	0.613277	Leg fat percentage (right) || id:ukb-b-20531	TRUE	reported	igd	0.000147919494472768	67.2914316144743
326	82872628	0.00136829	0.00936746	16	7.59976e-12	454854	ukb-b-20531	rs7206608	G	C	0.321559	Leg fat percentage (right) || id:ukb-b-20531	TRUE	reported	igd	0.000103031642192699	46.8689775023534
327	20370168	0.00127953	-0.00730239	16	1.09999e-08	454854	ukb-b-20531	rs11074452	G	C	0.50838	Leg fat percentage (right) || id:ukb-b-20531	TRUE	reported	igd	7.16021372659539e-05	32.5707074719609
328	69549749	0.00131251	-0.0111682	16	1.80011e-17	454854	ukb-b-20531	rs11866219	C	A	0.583798	Leg fat percentage (right) || id:ukb-b-20531	TRUE	reported	igd	0.000159154887364107	72.4034421890251
329	1252369	0.00149905	-0.00864218	16	8.19993e-09	454854	ukb-b-20531	rs61734410	T	C	0.255218	Leg fat percentage (right) || id:ukb-b-20531	TRUE	reported	igd	7.30652082487654e-05	33.2362845184172
330	8285898	0.00127989	-0.00701742	16	4.20001e-08	454854	ukb-b-20531	rs962929	A	T	0.511883	Leg fat percentage (right) || id:ukb-b-20531	TRUE	reported	igd	6.60859182634648e-05	30.0612987225038
331	28347140	0.00130726	0.014	16	9.20026e-27	454854	ukb-b-20531	rs2726036	C	A	0.398071	Leg fat percentage (right) || id:ukb-b-20531	TRUE	reported	igd	0.000252087095180262	114.691231596348
332	72251132	0.00128922	0.0071048	16	3.59998e-08	454854	ukb-b-20531	rs811054	T	C	0.537266	Leg fat percentage (right) || id:ukb-b-20531	TRUE	reported	igd	6.6764965787446e-05	30.3702058841082
333	4940023	0.0013284	0.00814122	16	8.9e-10	454854	ukb-b-20531	rs2660241	C	T	0.364839	Leg fat percentage (right) || id:ukb-b-20531	TRUE	reported	igd	8.25683049649813e-05	37.5594598708686
334	53800954	0.00130148	0.0331185	16	7.6913e-143	454854	ukb-b-20531	rs1421085	C	T	0.403466	Leg fat percentage (right) || id:ukb-b-20531	TRUE	reported	igd	0.00142159690921781	647.536733570586
335	54267868	0.00417595	0.0244191	16	5e-09	454854	ukb-b-20531	rs117342986	T	C	0.026448	Leg fat percentage (right) || id:ukb-b-20531	TRUE	reported	igd	7.51699153579186e-05	34.1937566821756
336	28120887	0.00188571	-0.0120233	17	1.79999e-10	454854	ukb-b-20531	rs72823964	T	C	0.132046	Leg fat percentage (right) || id:ukb-b-20531	TRUE	reported	igd	8.93689646001991e-05	40.6532854283561
337	42301541	0.00134653	0.00927849	17	5.60015e-12	454854	ukb-b-20531	rs11656758	G	A	0.343114	Leg fat percentage (right) || id:ukb-b-20531	TRUE	reported	igd	0.000104377091174544	47.4810846124215
338	47077682	0.00177967	0.0107394	17	1.6e-09	454854	ukb-b-20531	rs35513882	C	G	0.153143	Leg fat percentage (right) || id:ukb-b-20531	TRUE	reported	igd	8.00523880143892e-05	36.4149038931369
339	73863589	0.00157362	0.00902717	17	9.69996e-09	454854	ukb-b-20531	rs2034946	G	T	0.208814	Leg fat percentage (right) || id:ukb-b-20531	TRUE	reported	igd	7.23435924594499e-05	32.9080084009141
340	1824305	0.0017783	-0.0155801	17	1.9002e-18	454854	ukb-b-20531	rs4790292	A	C	0.153744	Leg fat percentage (right) || id:ukb-b-20531	TRUE	reported	igd	0.000168727209105527	76.7588598242596
341	5286277	0.00250494	0.0153227	17	9.49992e-10	454854	ukb-b-20531	rs80135274	T	A	0.070311	Leg fat percentage (right) || id:ukb-b-20531	TRUE	reported	igd	8.22561159407225e-05	37.4174366608777
342	4801163	0.00138884	0.00932509	17	1.9002e-11	454854	ukb-b-20531	rs7774	A	C	0.310475	Leg fat percentage (right) || id:ukb-b-20531	TRUE	reported	igd	9.91029475415335e-05	45.081641618726
343	34950239	0.00129976	-0.00945832	17	3.40017e-13	454854	ukb-b-20531	rs12937411	T	C	0.40803	Leg fat percentage (right) || id:ukb-b-20531	TRUE	reported	igd	0.000116406999618895	52.9541208209759
344	43173273	0.00129444	-0.00826421	17	1.7e-10	454854	ukb-b-20531	rs2301597	C	T	0.574335	Leg fat percentage (right) || id:ukb-b-20531	TRUE	reported	igd	8.96041046694045e-05	40.7602585035573
345	46270606	0.00253516	0.0206346	17	4.00037e-16	454854	ukb-b-20531	rs113866544	C	T	0.068316	Leg fat percentage (right) || id:ukb-b-20531	TRUE	reported	igd	0.000145628404959426	66.2490189915708
346	21279289	0.00137869	-0.0128328	17	1.29987e-20	454854	ukb-b-20531	rs7213608	T	C	0.675271	Leg fat percentage (right) || id:ukb-b-20531	TRUE	reported	igd	0.000190438550824476	86.6378549071495
347	61970224	0.00134644	0.009965	17	1.39991e-13	454854	ukb-b-20531	rs2727340	A	T	0.331183	Leg fat percentage (right) || id:ukb-b-20531	TRUE	reported	igd	0.000120408260322554	54.7745333305026
348	65832016	0.00160828	0.0145377	17	1.59993e-19	454854	ukb-b-20531	rs7218014	C	T	0.197302	Leg fat percentage (right) || id:ukb-b-20531	TRUE	reported	igd	0.000179604848267333	81.7082996508538
349	78757626	0.00137432	-0.0104232	17	3.29989e-14	454854	ukb-b-20531	rs11150745	G	A	0.317698	Leg fat percentage (right) || id:ukb-b-20531	TRUE	reported	igd	0.000126444363024112	57.520744584153
350	58157767	0.00414142	-0.0339327	18	2.49977e-16	454854	ukb-b-20531	rs113728099	A	G	0.02475	Leg fat percentage (right) || id:ukb-b-20531	TRUE	reported	igd	0.00014757139055118	67.1330490523859
351	57838401	0.00150955	0.0198016	18	2.60016e-39	454854	ukb-b-20531	rs663129	A	G	0.233332	Leg fat percentage (right) || id:ukb-b-20531	TRUE	reported	igd	0.0003781545079588	172.069403074531
352	13129017	0.00136588	0.00874218	18	1.5e-10	454854	ukb-b-20531	rs34117444	A	G	0.325553	Leg fat percentage (right) || id:ukb-b-20531	TRUE	reported	igd	9.00540536705465e-05	40.9649554804549
353	21090023	0.00127994	-0.0122126	18	1.39991e-21	454854	ukb-b-20531	rs1788808	G	A	0.494889	Leg fat percentage (right) || id:ukb-b-20531	TRUE	reported	igd	0.000200114292133768	91.0406045317598
354	69224478	0.00134002	0.00732374	18	4.60002e-08	454854	ukb-b-20531	rs8089514	A	T	0.368664	Leg fat percentage (right) || id:ukb-b-20531	TRUE	reported	igd	6.56663289143934e-05	29.8704225203597
355	40768309	0.00134956	-0.00976696	18	4.60045e-13	454854	ukb-b-20531	rs59499656	T	A	0.343215	Leg fat percentage (right) || id:ukb-b-20531	TRUE	reported	igd	0.00011513633442713	52.3760223700766
356	2846812	0.00135328	0.00759565	18	2e-08	454854	ukb-b-20531	rs11664106	T	A	0.373935	Leg fat percentage (right) || id:ukb-b-20531	TRUE	reported	igd	6.9255212461842e-05	31.5030536493675
357	33139809	0.00138835	-0.00791314	18	1.2e-08	454854	ukb-b-20531	rs906835	A	C	0.682423	Leg fat percentage (right) || id:ukb-b-20531	TRUE	reported	igd	7.14161994228758e-05	32.4861211752022
358	4064057	0.00162795	-0.0159189	19	1.39991e-22	454854	ukb-b-20531	rs56356382	C	T	0.192343	Leg fat percentage (right) || id:ukb-b-20531	TRUE	reported	igd	0.000210174817707567	95.6185327916211
359	18460956	0.00146797	-0.00926674	19	2.69998e-10	454854	ukb-b-20531	rs113230003	A	G	0.26053	Leg fat percentage (right) || id:ukb-b-20531	TRUE	reported	igd	8.76010942246602e-05	39.8490237283575
360	30272202	0.00136882	0.00865662	19	2.5e-10	454854	ukb-b-20531	rs12462975	A	G	0.329597	Leg fat percentage (right) || id:ukb-b-20531	TRUE	reported	igd	8.7921243030448e-05	39.9946696159525
361	31017686	0.00177518	-0.011519	19	8.60003e-11	454854	ukb-b-20531	rs73026725	A	C	0.153578	Leg fat percentage (right) || id:ukb-b-20531	TRUE	reported	igd	9.25619605276682e-05	42.1058902736844
362	18834514	0.00128306	-0.0119592	19	1.20005e-20	454854	ukb-b-20531	rs10404726	T	C	0.465527	Leg fat percentage (right) || id:ukb-b-20531	TRUE	reported	igd	0.000190965697972216	86.8777203185574
363	33935102	0.00128053	0.0102326	19	1.29987e-15	454854	ukb-b-20531	rs2287821	T	C	0.50883	Leg fat percentage (right) || id:ukb-b-20531	TRUE	reported	igd	0.00014036521582372	63.8543620791652
364	18326222	0.0014071	0.0146424	19	2.29985e-25	454854	ukb-b-20531	rs4808762	C	T	0.290963	Leg fat percentage (right) || id:ukb-b-20531	TRUE	reported	igd	0.000238012194925972	108.286096297928
365	19761869	0.00321833	0.0201198	19	4.09996e-10	454854	ukb-b-20531	rs35445661	G	T	0.041434	Leg fat percentage (right) || id:ukb-b-20531	TRUE	reported	igd	8.59165517844293e-05	39.0826732607723
366	46182304	0.00161237	-0.0203475	19	1.59993e-36	454854	ukb-b-20531	rs10423928	A	T	0.194435	Leg fat percentage (right) || id:ukb-b-20531	TRUE	reported	igd	0.000350000486599331	159.254160364299
367	45411941	0.00177146	-0.0181307	19	1.39991e-24	454854	ukb-b-20531	rs429358	C	T	0.154044	Leg fat percentage (right) || id:ukb-b-20531	TRUE	reported	igd	0.000230247232231733	104.752533055874
368	47602577	0.00150764	0.00939371	19	4.60002e-10	454854	ukb-b-20531	rs9304665	A	T	0.763643	Leg fat percentage (right) || id:ukb-b-20531	TRUE	reported	igd	8.53433940373525e-05	38.8219266596621
369	41990761	0.00192814	-0.0134997	20	2.49977e-12	454854	ukb-b-20531	rs6103254	C	T	0.126695	Leg fat percentage (right) || id:ukb-b-20531	TRUE	reported	igd	0.00010775868584044	49.0195360526814
370	53485558	0.00150244	-0.0087364	20	6.1e-09	454854	ukb-b-20531	rs1022185	A	G	0.760785	Leg fat percentage (right) || id:ukb-b-20531	TRUE	reported	igd	7.43303956877611e-05	33.811842386993
371	47498117	0.00178046	-0.014683	20	1.59993e-16	454854	ukb-b-20531	rs112852122	A	G	0.157846	Leg fat percentage (right) || id:ukb-b-20531	TRUE	reported	igd	0.000149495529912566	68.0085077396936
372	25182648	0.00128232	0.00955026	20	9.49948e-14	454854	ukb-b-20531	rs6138536	G	A	0.462459	Leg fat percentage (right) || id:ukb-b-20531	TRUE	reported	igd	0.000121930564160344	55.4671241071957
373	46365636	0.00156305	-0.00913883	20	5e-09	454854	ukb-b-20531	rs56218501	T	C	0.211815	Leg fat percentage (right) || id:ukb-b-20531	TRUE	reported	igd	7.51503138995811e-05	34.1848395792773
374	51100420	0.0013709	-0.0110443	20	7.89951e-16	454854	ukb-b-20531	rs6021948	A	T	0.321778	Leg fat percentage (right) || id:ukb-b-20531	TRUE	reported	igd	0.000142669406287736	64.9027244219492
375	15816236	0.00191974	0.0114763	20	2.30001e-09	454854	ukb-b-20531	rs16996657	C	T	0.127761	Leg fat percentage (right) || id:ukb-b-20531	TRUE	reported	igd	7.85620519852476e-05	35.7369140348921
376	33754405	0.00229349	-0.0164947	20	6.4003e-13	454854	ukb-b-20531	rs8119351	A	G	0.085035	Leg fat percentage (right) || id:ukb-b-20531	TRUE	reported	igd	0.000113703475239598	51.7241343335091
377	62356627	0.00136382	0.00988618	20	4.19952e-13	454854	ukb-b-20531	rs6011058	T	C	0.67462	Leg fat percentage (right) || id:ukb-b-20531	TRUE	reported	igd	0.000115510304961866	52.5461628558109
378	38885506	0.00260374	-0.0154786	21	2.80001e-09	454854	ukb-b-20531	rs17193211	T	C	0.066801	Leg fat percentage (right) || id:ukb-b-20531	TRUE	reported	igd	7.76895068880379e-05	35.3399731321239
379	40288577	0.0014152	-0.00830365	21	4.39997e-09	454854	ukb-b-20531	rs8132491	A	G	0.312987	Leg fat percentage (right) || id:ukb-b-20531	TRUE	reported	igd	7.56828612723318e-05	34.4271063573571
380	36741262	0.00172735	-0.011275	21	6.70039e-11	454854	ukb-b-20531	rs62218301	G	A	0.166063	Leg fat percentage (right) || id:ukb-b-20531	TRUE	reported	igd	9.36611995732854e-05	42.6059744749863
381	46574554	0.00128701	0.00998348	21	8.69961e-15	454854	ukb-b-20531	rs372519	A	G	0.536403	Leg fat percentage (right) || id:ukb-b-20531	TRUE	reported	igd	0.000132272814435969	60.1725133795257
382	48874412	0.00128375	0.0079093	22	7.19996e-10	454854	ukb-b-20531	rs10854853	T	G	0.456803	Leg fat percentage (right) || id:ukb-b-20531	TRUE	reported	igd	8.34462691041261e-05	37.9588699206242
383	38599767	0.00129854	-0.010038	22	1.10002e-14	454854	ukb-b-20531	rs4820323	G	C	0.58097	Leg fat percentage (right) || id:ukb-b-20531	TRUE	reported	igd	0.000131357431740641	59.7560399420318
384	18130209	0.00161615	0.0100143	22	5.80003e-10	454854	ukb-b-20531	rs11704728	T	C	0.196278	Leg fat percentage (right) || id:ukb-b-20531	TRUE	reported	igd	8.44051965137444e-05	38.3951131917438
385	38119213	0.00131709	-0.00794243	22	1.6e-09	454854	ukb-b-20531	rs12628603	A	G	0.617037	Leg fat percentage (right) || id:ukb-b-20531	TRUE	reported	igd	7.99409213686582e-05	36.3641949536264
