# Supplementary material for: Obesity impact on leukocyte telomere shortening and immune aging assessed by Mendelian randomization and transcriptomics analysis
Source: Sci Rep. 2025 Aug 23;15:30983. doi: 10.1038/s41598-025-16817-5 (PMC12373864; doi:10.1038/s41598-025-16817-5)
Supplement: Supplementary file 1 — Supplementary Material 1 [file 41598_2025_16817_MOESM1_ESM.zip › Supplementary materials/Tables/Table S11.F values of BFP-leg-L IVs.csv]

	se.exposure	pval.exposure	samplesize.exposure	pos.exposure	chr.exposure	beta.exposure	id.exposure	SNP	effect_allele.exposure	other_allele.exposure	eaf.exposure	exposure	mr_keep.exposure	pval_origin.exposure	data_source.exposure	r2	F
1	0.00125863	3.2e-09	454826	16848652	1	0.00745426	ukb-b-18377	rs156914	A	G	0.491812	Leg fat percentage (left) || id:ukb-b-18377	TRUE	reported	igd	7.71141614462675e-05	35.0760762278423
2	0.00126945	2.5e-08	454826	34262167	1	-0.0070747	ukb-b-18377	rs6425839	T	G	0.511668	Leg fat percentage (left) || id:ukb-b-18377	TRUE	reported	igd	6.82825793885047e-05	31.0586766543516
3	0.00134682	2.60016e-16	454826	49757268	1	-0.0110299	ukb-b-18377	rs241459	C	A	0.680974	Leg fat percentage (left) || id:ukb-b-18377	TRUE	reported	igd	0.000147439794231604	67.0690456178803
4	0.00126271	1.7e-10	454826	66417145	1	0.00806433	ukb-b-18377	rs11208779	C	G	0.528886	Leg fat percentage (left) || id:ukb-b-18377	TRUE	reported	igd	8.96695757254124e-05	40.7875325104701
5	0.002717	5.79963e-12	454826	150340182	1	-0.018703	ukb-b-18377	rs143453062	G	A	0.056813	Leg fat percentage (left) || id:ukb-b-18377	TRUE	reported	igd	0.000104172417774872	47.385051957467
6	0.00132616	1.9002e-19	454826	201830247	1	0.0119593	ukb-b-18377	rs2254614	C	T	0.339234	Leg fat percentage (left) || id:ukb-b-18377	TRUE	reported	igd	0.000178770865423043	81.3238184245693
7	0.00133357	4.90004e-08	454826	7823014	1	0.00727434	ukb-b-18377	rs2794665	G	A	0.659429	Leg fat percentage (left) || id:ukb-b-18377	TRUE	reported	igd	6.54156805913341e-05	29.7545679245844
8	0.00166702	3.50026e-12	454826	32197257	1	0.0115985	ukb-b-18377	rs3766823	A	G	0.172012	Leg fat percentage (left) || id:ukb-b-18377	TRUE	reported	igd	0.000106421782588016	48.4083325448533
9	0.00167692	9.20026e-11	454826	33234128	1	-0.0108663	ukb-b-18377	rs3737992	A	G	0.168988	Leg fat percentage (left) || id:ukb-b-18377	TRUE	reported	igd	9.23109707545296e-05	41.9891210189806
10	0.00159649	4.49987e-29	454826	72752939	1	-0.0178659	ukb-b-18377	rs2613498	T	C	0.191135	Leg fat percentage (left) || id:ukb-b-18377	TRUE	reported	igd	0.000275265983805642	125.232047941298
11	0.00135651	2.30001e-08	454826	91220615	1	0.00758472	ukb-b-18377	rs12122664	C	A	0.315978	Leg fat percentage (left) || id:ukb-b-18377	TRUE	reported	igd	6.87318403200973e-05	31.2630393079736
12	0.00127617	1.29987e-16	454826	96886604	1	0.0105536	ukb-b-18377	rs588660	A	G	0.584203	Leg fat percentage (left) || id:ukb-b-18377	TRUE	reported	igd	0.0001503396785934	68.388375462951
13	0.00129473	4e-08	454826	112289983	1	0.00710736	ukb-b-18377	rs197374	T	C	0.38065	Leg fat percentage (left) || id:ukb-b-18377	TRUE	reported	igd	6.62497356126728e-05	30.1339661175865
14	0.00155778	2.39994e-48	454826	177889025	1	0.0227591	ukb-b-18377	rs539515	C	A	0.204983	Leg fat percentage (left) || id:ukb-b-18377	TRUE	reported	igd	0.000469082110033836	213.449927156246
15	0.00129129	1.2e-09	454826	230301811	1	-0.00785008	ukb-b-18377	rs11122450	G	T	0.611696	Leg fat percentage (left) || id:ukb-b-18377	TRUE	reported	igd	8.12493731673605e-05	36.957167648177
16	0.00126983	4.79954e-11	454826	2725475	1	0.00835233	ukb-b-18377	rs7537581	A	C	0.531726	Leg fat percentage (left) || id:ukb-b-18377	TRUE	reported	igd	9.5112485682153e-05	43.2635560922589
17	0.0013345	1.59993e-18	454826	6660349	1	-0.0117202	ukb-b-18377	rs12124126	G	A	0.334232	Leg fat percentage (left) || id:ukb-b-18377	TRUE	reported	igd	0.000169556312373804	77.1313583277895
18	0.00150946	2.90001e-11	454826	98315893	1	0.0100367	ukb-b-18377	rs12072739	G	A	0.224587	Leg fat percentage (left) || id:ukb-b-18377	TRUE	reported	igd	9.71966219647683e-05	44.2116536118863
19	0.0015573	2.30001e-10	454826	113128931	1	-0.00987499	ukb-b-18377	rs12724928	C	T	0.204876	Leg fat percentage (left) || id:ukb-b-18377	TRUE	reported	igd	8.83985387497085e-05	40.2093314344403
20	0.00131147	1.5e-10	454826	156489974	1	0.00839789	ukb-b-18377	rs1778830	A	G	0.362116	Leg fat percentage (left) || id:ukb-b-18377	TRUE	reported	igd	9.01444946356201e-05	41.0035758747768
21	0.00128065	2.5e-08	454826	185136458	1	-0.00714133	ukb-b-18377	rs6674490	A	C	0.410273	Leg fat percentage (left) || id:ukb-b-18377	TRUE	reported	igd	6.83631904992958e-05	31.095345532682
22	0.00145628	5.30005e-09	454826	215246432	1	0.00850242	ukb-b-18377	rs1377184	T	A	0.748948	Leg fat percentage (left) || id:ukb-b-18377	TRUE	reported	igd	7.49406590012928e-05	34.0873648191872
23	0.00180103	5.40008e-11	454826	243533273	1	-0.0118125	ukb-b-18377	rs12042959	G	A	0.14393	Leg fat percentage (left) || id:ukb-b-18377	TRUE	reported	igd	9.45704363018312e-05	43.0169722543786
24	0.00179896	7.49998e-10	454826	23291090	1	-0.0110724	ukb-b-18377	rs925826	G	A	0.857415	Leg fat percentage (left) || id:ukb-b-18377	TRUE	reported	igd	8.3283518650008e-05	37.8824980742061
25	0.00137872	5.60015e-12	454826	46528618	1	0.0095002	ukb-b-18377	rs785510	C	T	0.704568	Leg fat percentage (left) || id:ukb-b-18377	TRUE	reported	igd	0.000104381306302839	47.4800792905823
26	0.00127733	2.19989e-11	454826	47692035	1	-0.00854848	ukb-b-18377	rs61782665	G	A	0.584626	Leg fat percentage (left) || id:ukb-b-18377	TRUE	reported	igd	9.84653722491124e-05	44.7888246161187
27	0.00127435	3.69999e-15	454826	62570321	1	-0.0100242	ukb-b-18377	rs1013293	A	G	0.430271	Leg fat percentage (left) || id:ukb-b-18377	TRUE	reported	igd	0.000136024656415338	61.8756949495958
28	0.0012849	1.50003e-17	454826	77949129	1	0.010952	ukb-b-18377	rs7528932	T	A	0.392765	Leg fat percentage (left) || id:ukb-b-18377	TRUE	reported	igd	0.000159710534095753	72.651787215306
29	0.00137144	3.29997e-09	454826	80822282	1	0.00811026	ukb-b-18377	rs11162976	C	A	0.299407	Leg fat percentage (left) || id:ukb-b-18377	TRUE	reported	igd	7.6884227522449e-05	34.9714806539457
30	0.00135085	1.9002e-11	454826	151103153	1	-0.00906544	ukb-b-18377	rs4357530	A	G	0.678762	Leg fat percentage (left) || id:ukb-b-18377	TRUE	reported	igd	9.90091283616575e-05	45.0361867915615
31	0.00366633	2.19989e-11	454826	174973726	1	-0.0245311	ukb-b-18377	rs75035127	G	A	0.030384	Leg fat percentage (left) || id:ukb-b-18377	TRUE	reported	igd	9.84198984047165e-05	44.7681379476153
32	0.0012756	1.2e-08	454826	209205263	1	-0.00727917	ukb-b-18377	rs6540497	C	G	0.578933	Leg fat percentage (left) || id:ukb-b-18377	TRUE	reported	igd	7.15909832905243e-05	32.5636286463237
33	0.001349	6.29941e-19	454826	219640305	1	-0.0119871	ukb-b-18377	rs2605091	G	C	0.68233	Leg fat percentage (left) || id:ukb-b-18377	TRUE	reported	igd	0.000173573605870969	78.9591469405087
34	0.0014543	2.29985e-16	454826	1601052	1	-0.0119361	ukb-b-18377	rs72634826	A	G	0.259879	Leg fat percentage (left) || id:ukb-b-18377	TRUE	reported	igd	0.000148083710974819	67.3620009754944
35	0.00178101	2.69998e-08	454826	57884383	1	0.00989735	ukb-b-18377	rs12071132	G	C	0.147802	Leg fat percentage (left) || id:ukb-b-18377	TRUE	reported	igd	6.7893839773356e-05	30.8818444680771
36	0.00397117	6.29941e-15	454826	110154688	1	0.0309681	ukb-b-18377	rs17024393	C	T	0.025905	Leg fat percentage (left) || id:ukb-b-18377	TRUE	reported	igd	0.000133686889007961	60.8121353913511
37	0.00154895	1.6e-09	454826	195144279	1	-0.00934968	ukb-b-18377	rs75435178	A	G	0.210056	Leg fat percentage (left) || id:ukb-b-18377	TRUE	reported	igd	8.01011265766454e-05	36.4348332652873
38	0.0018659	3.89996e-08	454826	243842288	1	-0.0102548	ukb-b-18377	rs383701	A	G	0.86888	Leg fat percentage (left) || id:ukb-b-18377	TRUE	reported	igd	6.64054213236859e-05	30.2047851096053
39	0.00181786	3.69999e-09	454826	12847169	2	0.010722	ukb-b-18377	rs62124758	T	C	0.143902	Leg fat percentage (left) || id:ukb-b-18377	TRUE	reported	igd	7.64807677827707e-05	34.7879493351056
40	0.00131281	1.39991e-12	454826	41714644	2	0.00930562	ukb-b-18377	rs7609467	C	T	0.358423	Leg fat percentage (left) || id:ukb-b-18377	TRUE	reported	igd	0.000110457095423813	50.2440877850392
41	0.00127442	1e-12	454826	67837553	2	-0.00908361	ukb-b-18377	rs2861685	C	T	0.412113	Leg fat percentage (left) || id:ukb-b-18377	TRUE	reported	igd	0.000111685813628469	50.8030624791225
42	0.0014019	7.59976e-11	454826	105460333	2	0.00912355	ukb-b-18377	rs745249	T	C	0.281892	Leg fat percentage (left) || id:ukb-b-18377	TRUE	reported	igd	9.31124852054541e-05	42.3537366327611
43	0.00141988	2.19999e-08	454826	159459040	2	-0.00794865	ukb-b-18377	rs56328878	A	C	0.267181	Leg fat percentage (left) || id:ukb-b-18377	TRUE	reported	igd	6.88982607070307e-05	31.3387417126113
44	0.00144195	1.10002e-13	454826	166185707	2	-0.0107096	ukb-b-18377	rs3754963	T	A	0.255084	Leg fat percentage (left) || id:ukb-b-18377	TRUE	reported	igd	0.000121268539041945	55.1625314808162
45	0.00132327	8.69961e-16	454826	228980358	2	0.0106446	ukb-b-18377	rs10209821	T	C	0.342619	Leg fat percentage (left) || id:ukb-b-18377	TRUE	reported	igd	0.000142250791989687	64.7082790198562
46	0.00126282	9.30037e-49	454826	25136866	2	0.0185319	ukb-b-18377	rs10203386	A	T	0.451928	Leg fat percentage (left) || id:ukb-b-18377	TRUE	reported	igd	0.000473266892434084	215.355061505168
47	0.0012895	1.9002e-19	454826	59335104	2	-0.0116298	ukb-b-18377	rs7575523	G	T	0.603242	Leg fat percentage (left) || id:ukb-b-18377	TRUE	reported	igd	0.000178804669179005	81.3391986831834
48	0.00127422	4.30031e-12	454826	147903382	2	-0.00882694	ukb-b-18377	rs429343	G	A	0.57656	Leg fat percentage (left) || id:ukb-b-18377	TRUE	reported	igd	0.000105497073383673	47.9876634627096
49	0.00149937	1.9002e-13	454826	193859247	2	-0.0110253	ukb-b-18377	rs72913721	G	A	0.228247	Leg fat percentage (left) || id:ukb-b-18377	TRUE	reported	igd	0.000118868364390806	54.0706122509239
50	0.00241447	4.30002e-08	454826	205374237	2	-0.0132257	ukb-b-18377	rs4530352	C	A	0.928417	Leg fat percentage (left) || id:ukb-b-18377	TRUE	reported	igd	6.59659429405848e-05	30.0048733317707
51	0.00137646	5.00035e-11	454826	212285914	2	0.00904646	ukb-b-18377	rs3791706	C	T	0.298586	Leg fat percentage (left) || id:ukb-b-18377	TRUE	reported	igd	9.49606367375923e-05	43.1944784187129
52	0.00134557	2.60016e-19	454826	230816703	2	-0.0120907	ukb-b-18377	rs2433733	A	G	0.677734	Leg fat percentage (left) || id:ukb-b-18377	TRUE	reported	igd	0.000177487563437018	80.7399338868159
53	0.00166618	1.69981e-42	454826	628504	2	0.0227628	ukb-b-18377	rs6744646	G	A	0.828312	Leg fat percentage (left) || id:ukb-b-18377	TRUE	reported	igd	0.000410189055491204	186.640384817896
54	0.00131143	3.40017e-22	454826	100805996	2	-0.0127029	ukb-b-18377	rs11691869	A	C	0.361918	Leg fat percentage (left) || id:ukb-b-18377	TRUE	reported	igd	0.000206243688534197	93.8239299872712
55	0.00128604	4.79954e-15	454826	165528876	2	0.0100714	ukb-b-18377	rs13389219	T	C	0.392421	Leg fat percentage (left) || id:ukb-b-18377	TRUE	reported	igd	0.000134823903234789	61.3294156360586
56	0.00161351	1e-08	454826	178527681	2	-0.00923415	ukb-b-18377	rs4893977	T	C	0.81339	Leg fat percentage (left) || id:ukb-b-18377	TRUE	reported	igd	7.20068762137492e-05	32.7528138948581
57	0.00126455	4.90004e-12	454826	204167374	2	0.00873517	ukb-b-18377	rs62183912	A	G	0.55608	Leg fat percentage (left) || id:ukb-b-18377	TRUE	reported	igd	0.000104901057829563	47.7165242401417
58	0.00294013	3.90032e-31	454826	422144	2	-0.0341209	ukb-b-18377	rs62107261	C	T	0.048321	Leg fat percentage (left) || id:ukb-b-18377	TRUE	reported	igd	0.000296028839849613	134.68089048352
59	0.00131277	6.69993e-09	454826	25524944	2	-0.00761031	ukb-b-18377	rs7581217	C	T	0.646473	Leg fat percentage (left) || id:ukb-b-18377	TRUE	reported	igd	7.38839383052824e-05	33.6066713489944
60	0.00126434	2.5e-08	454826	27039792	2	-0.00704443	ukb-b-18377	rs12475388	A	G	0.48571	Leg fat percentage (left) || id:ukb-b-18377	TRUE	reported	igd	6.82478597116332e-05	31.0428831558185
61	0.0014367	3.09999e-09	454826	40282202	2	-0.008515	ukb-b-18377	rs10185199	A	G	0.28081	Leg fat percentage (left) || id:ukb-b-18377	TRUE	reported	igd	7.72250678081842e-05	35.1265268892104
62	0.00125973	1.09999e-08	454826	104306560	2	-0.00719262	ukb-b-18377	rs264959	T	C	0.45978	Leg fat percentage (left) || id:ukb-b-18377	TRUE	reported	igd	7.16709032916225e-05	32.5999833889657
63	0.00162161	1.9002e-11	454826	175238924	2	-0.0108899	ukb-b-18377	rs72917533	C	T	0.185521	Leg fat percentage (left) || id:ukb-b-18377	TRUE	reported	igd	9.91440402125588e-05	45.0975600999489
64	0.00133077	1.39991e-13	454826	181599070	2	0.00984013	ukb-b-18377	rs2216931	A	C	0.661952	Leg fat percentage (left) || id:ukb-b-18377	TRUE	reported	igd	0.000120198259965299	54.6756253054815
65	0.00128004	1.09999e-08	454826	199235664	2	0.00732491	ukb-b-18377	rs1981612	A	C	0.455996	Leg fat percentage (left) || id:ukb-b-18377	TRUE	reported	igd	7.19914554808603e-05	32.7457991653696
66	0.00167221	3.40001e-08	454826	5830538	2	0.00923108	ukb-b-18377	rs5021156	C	G	0.171758	Leg fat percentage (left) || id:ukb-b-18377	TRUE	reported	igd	6.69960220744116e-05	30.4734403432541
67	0.0015403	7.19946e-16	454826	46886510	2	-0.0124246	ukb-b-18377	rs55864937	G	T	0.21315	Leg fat percentage (left) || id:ukb-b-18377	TRUE	reported	igd	0.000143036473240545	65.0657276773734
68	0.00131194	1.59993e-11	454826	50692168	2	-0.00884566	ukb-b-18377	rs1520455	T	C	0.612401	Leg fat percentage (left) || id:ukb-b-18377	TRUE	reported	igd	9.99410363614e-05	45.4601252540684
69	0.00126899	1.50003e-16	454826	58933591	2	-0.0104763	ukb-b-18377	rs1861410	T	C	0.555369	Leg fat percentage (left) || id:ukb-b-18377	TRUE	reported	igd	0.000149826659441435	68.1549719855684
70	0.00139482	2.1e-10	454826	86855977	2	-0.00886538	ukb-b-18377	rs308911	G	A	0.71442	Leg fat percentage (left) || id:ukb-b-18377	TRUE	reported	igd	8.88125876224993e-05	40.3976841756812
71	0.00174309	3.09999e-09	454826	113984594	2	0.0103307	ukb-b-18377	rs67776659	C	T	0.153835	Leg fat percentage (left) || id:ukb-b-18377	TRUE	reported	igd	7.7222001843377e-05	35.1251321994355
72	0.00183737	4.10015e-13	454826	136389840	2	-0.0133233	ukb-b-18377	rs3213943	A	C	0.131633	Leg fat percentage (left) || id:ukb-b-18377	TRUE	reported	igd	0.000115593891358983	52.5809540805515
73	0.00212579	1.5e-08	454826	145981874	2	0.0120269	ukb-b-18377	rs75695257	T	C	0.102041	Leg fat percentage (left) || id:ukb-b-18377	TRUE	reported	igd	7.03705320776318e-05	32.0084593339911
74	0.00141516	4.09996e-09	454826	161126732	2	0.00831985	ukb-b-18377	rs764729	C	A	0.72802	Leg fat percentage (left) || id:ukb-b-18377	TRUE	reported	igd	7.59874058682142e-05	34.5635222790003
75	0.00142992	1e-11	454826	213414265	2	-0.00972628	ukb-b-18377	rs13427822	G	A	0.271195	Leg fat percentage (left) || id:ukb-b-18377	TRUE	reported	igd	0.000101713967625309	46.266659576728
76	0.00127751	6.70039e-11	454826	43978076	3	-0.00833986	ukb-b-18377	rs9863890	G	A	0.409705	Leg fat percentage (left) || id:ukb-b-18377	TRUE	reported	igd	9.36920904272474e-05	42.6174042501751
77	0.00176991	4.30031e-13	454826	61269668	3	-0.012824	ukb-b-18377	rs17639996	A	G	0.150085	Leg fat percentage (left) || id:ukb-b-18377	TRUE	reported	igd	0.000115411542125974	52.4979981108243
78	0.0013501	2.29985e-16	454826	85906928	3	-0.0110761	ukb-b-18377	rs3911063	C	T	0.32199	Leg fat percentage (left) || id:ukb-b-18377	TRUE	reported	igd	0.00014795590999339	67.3038568102143
79	0.00127618	6.09958e-12	454826	153673681	3	0.00877587	ukb-b-18377	rs1568489	G	A	0.573044	Leg fat percentage (left) || id:ukb-b-18377	TRUE	reported	igd	0.000103959949422537	47.2883961354264
80	0.00147483	2.30001e-08	454826	195072319	3	-0.00824511	ukb-b-18377	rs13320698	T	C	0.239486	Leg fat percentage (left) || id:ukb-b-18377	TRUE	reported	igd	6.8712200404854e-05	31.2541053752893
81	0.00127195	6.79986e-11	454826	45373442	3	-0.00829979	ukb-b-18377	rs9852062	A	T	0.556841	Leg fat percentage (left) || id:ukb-b-18377	TRUE	reported	igd	9.36069707016305e-05	42.578682503884
82	0.00138107	7.69999e-10	454826	55590649	3	0.00849386	ukb-b-18377	rs58582157	C	G	0.296895	Leg fat percentage (left) || id:ukb-b-18377	TRUE	reported	igd	8.31567322536939e-05	37.8248229792311
83	0.00127698	7.50067e-11	454826	71681487	3	-0.00831253	ukb-b-18377	rs7630228	C	T	0.434301	Leg fat percentage (left) || id:ukb-b-18377	TRUE	reported	igd	9.31563616691923e-05	42.3736964192176
84	0.00130108	5.39995e-09	454826	108031094	3	0.00758938	ukb-b-18377	rs1471093	A	G	0.616762	Leg fat percentage (left) || id:ukb-b-18377	TRUE	reported	igd	7.48043448327647e-05	34.025356578724
85	0.00223424	3.50002e-08	454826	114478976	3	0.0123178	ukb-b-18377	rs1274232	G	A	0.912556	Leg fat percentage (left) || id:ukb-b-18377	TRUE	reported	igd	6.68239811261917e-05	30.3951815187752
86	0.00126191	2.80027e-12	454826	173114305	3	0.00881768	ukb-b-18377	rs529200	G	A	0.527775	Leg fat percentage (left) || id:ukb-b-18377	TRUE	reported	igd	0.000107339607132899	48.8258704243631
87	0.00126368	9.09913e-15	454826	44044344	3	-0.00979463	ukb-b-18377	rs1554654	T	C	0.470559	Leg fat percentage (left) || id:ukb-b-18377	TRUE	reported	igd	0.000132068486866021	60.0758515971688
88	0.00125976	3.29989e-34	454826	49920571	3	0.0153635	ukb-b-18377	rs9843653	C	T	0.511537	Leg fat percentage (left) || id:ukb-b-18377	TRUE	reported	igd	0.00032690188331804	148.731442766993
89	0.00251843	8.99912e-12	454826	84185140	3	-0.0171815	ukb-b-18377	rs76345589	G	C	0.067505	Leg fat percentage (left) || id:ukb-b-18377	TRUE	reported	igd	0.00010232285779066	46.5436539514634
90	0.00125835	7.50067e-17	454826	93986371	3	-0.0104935	ukb-b-18377	rs2034768	G	A	0.512163	Leg fat percentage (left) || id:ukb-b-18377	TRUE	reported	igd	0.000152871366425826	69.5401970682073
91	0.00262819	6.80002e-10	454826	99356361	3	-0.0162208	ukb-b-18377	rs114295766	T	A	0.069525	Leg fat percentage (left) || id:ukb-b-18377	TRUE	reported	igd	8.37431645453267e-05	38.091590981535
92	0.00126871	8.99912e-13	454826	157899116	3	-0.00906479	ukb-b-18377	rs1724729	C	T	0.568217	Leg fat percentage (left) || id:ukb-b-18377	TRUE	reported	igd	0.000112226842339046	51.0491904294601
93	0.00131173	2.29985e-12	454826	171833266	3	-0.00920253	ukb-b-18377	rs4894808	C	G	0.40014	Leg fat percentage (left) || id:ukb-b-18377	TRUE	reported	igd	0.000108201505738868	49.2179671043249
94	0.00159871	2e-09	454826	173734304	3	-0.00959486	ukb-b-18377	rs13068928	A	G	0.191312	Leg fat percentage (left) || id:ukb-b-18377	TRUE	reported	igd	7.91877906570164e-05	36.0193599913254
95	0.00184105	4.00037e-12	454826	185729753	3	0.0127736	ukb-b-18377	rs9867130	G	A	0.859298	Leg fat percentage (left) || id:ukb-b-18377	TRUE	reported	igd	0.000105828882777884	48.138610235908
96	0.00134155	5.79963e-13	454826	35683104	3	0.00966646	ukb-b-18377	rs9860326	G	C	0.328355	Leg fat percentage (left) || id:ukb-b-18377	TRUE	reported	igd	0.000114136968701224	51.9181584337898
97	0.0013653	3.69999e-13	454826	123051230	3	-0.00992174	ukb-b-18377	rs9839081	A	G	0.325085	Leg fat percentage (left) || id:ukb-b-18377	TRUE	reported	igd	0.000116097748428015	52.8101734732577
98	0.00141264	9.49948e-14	454826	136196071	3	0.0105207	ukb-b-18377	rs1394092	T	C	0.72684	Leg fat percentage (left) || id:ukb-b-18377	TRUE	reported	igd	0.000121934901750693	55.4656829564591
99	0.00126849	2.39999e-09	454826	196979106	3	-0.00757467	ukb-b-18377	rs6782581	G	C	0.439291	Leg fat percentage (left) || id:ukb-b-18377	TRUE	reported	igd	7.83924086366284e-05	35.6575441465176
100	0.00193563	1.20005e-29	454826	12393125	3	0.0218855	ukb-b-18377	rs1801282	G	C	0.119541	Leg fat percentage (left) || id:ukb-b-18377	TRUE	reported	igd	0.000280996507139208	127.839877922253
101	0.00127656	1.59993e-13	454826	104611900	3	0.00941525	ukb-b-18377	rs58948644	A	G	0.582745	Leg fat percentage (left) || id:ukb-b-18377	TRUE	reported	igd	0.00011958701514554	54.3975498171688
102	0.0014087	4.40048e-16	454826	131623019	3	0.0114482	ukb-b-18377	rs9835574	C	A	0.277143	Leg fat percentage (left) || id:ukb-b-18377	TRUE	reported	igd	0.000145187439090843	66.0443206028283
103	0.00277985	1.99986e-13	454826	141298124	3	0.0204246	ukb-b-18377	rs2035936	T	G	0.055878	Leg fat percentage (left) || id:ukb-b-18377	TRUE	reported	igd	0.000118677275804271	53.9836799264734
104	0.00132081	4.39997e-08	454826	183486117	3	-0.00723271	ukb-b-18377	rs262956	G	T	0.646883	Leg fat percentage (left) || id:ukb-b-18377	TRUE	reported	igd	6.59245984068484e-05	29.9860663651793
105	0.00127397	2.59998e-09	454826	16601492	4	-0.00758437	ukb-b-18377	rs12642970	C	G	0.441526	Leg fat percentage (left) || id:ukb-b-18377	TRUE	reported	igd	7.79186639250692e-05	35.4420399974591
106	0.00126225	6.69993e-10	454826	56294032	4	0.0077932	ukb-b-18377	rs3749472	G	A	0.464693	Leg fat percentage (left) || id:ukb-b-18377	TRUE	reported	igd	8.38029304106273e-05	38.118778486424
107	0.00239492	3.50026e-24	454826	103188709	4	0.0242976	ukb-b-18377	rs13107325	T	C	0.074862	Leg fat percentage (left) || id:ukb-b-18377	TRUE	reported	igd	0.000226256559382058	102.930201997746
108	0.00126326	2.19989e-12	454826	18367227	4	0.00887213	ukb-b-18377	rs7683620	C	A	0.464669	Leg fat percentage (left) || id:ukb-b-18377	TRUE	reported	igd	0.00010843710753196	49.3251476724582
109	0.00131727	1.6e-08	454826	38680015	4	-0.00744086	ukb-b-18377	rs13132853	G	A	0.360215	Leg fat percentage (left) || id:ukb-b-18377	TRUE	reported	igd	7.01489080314847e-05	31.907645232983
110	0.0012576	3.09999e-09	454826	55503194	4	-0.00745137	ukb-b-18377	rs723585	G	A	0.484913	Leg fat percentage (left) || id:ukb-b-18377	TRUE	reported	igd	7.71806438260396e-05	35.1063186758124
111	0.00179754	5.39995e-10	454826	80873617	4	0.0111595	ukb-b-18377	rs78054636	T	C	0.146485	Leg fat percentage (left) || id:ukb-b-18377	TRUE	reported	igd	8.47325473254859e-05	38.5416618379525
112	0.00131704	2.49977e-11	454826	3064004	4	0.008791	ukb-b-18377	rs2798297	A	G	0.366713	Leg fat percentage (left) || id:ukb-b-18377	TRUE	reported	igd	9.79469251689372e-05	44.5529761200548
113	0.00127219	1.20005e-33	454826	45182527	4	0.0153799	ukb-b-18377	rs10938397	G	A	0.434306	Leg fat percentage (left) || id:ukb-b-18377	TRUE	reported	igd	0.000321231594794593	146.150787121283
114	0.00126083	2.39999e-10	454826	83204024	4	-0.0079872	ukb-b-18377	rs1974991	G	C	0.500672	Leg fat percentage (left) || id:ukb-b-18377	TRUE	reported	igd	8.82251591807809e-05	40.1304603154888
115	0.00382207	1.89998e-10	454826	100239319	4	0.0243428	ukb-b-18377	rs1229984	C	T	0.97278	Leg fat percentage (left) || id:ukb-b-18377	TRUE	reported	igd	8.91784200707119e-05	40.564103172874
116	0.0018093	9.79941e-13	454826	28489339	4	-0.0129072	ukb-b-18377	rs73213484	T	A	0.141226	Leg fat percentage (left) || id:ukb-b-18377	TRUE	reported	igd	0.000111879119189825	50.8910021468877
117	0.00130192	9.09913e-11	454826	96152313	4	0.00843806	ukb-b-18377	rs2865383	C	T	0.374465	Leg fat percentage (left) || id:ukb-b-18377	TRUE	reported	igd	9.23487942724839e-05	42.0063272398606
118	0.0012685	1.09999e-08	454826	116390531	4	-0.007246	ukb-b-18377	rs7665222	G	A	0.527402	Leg fat percentage (left) || id:ukb-b-18377	TRUE	reported	igd	7.17363502886053e-05	32.6297545231649
119	0.00128557	1.50003e-12	454826	137094047	4	-0.00908954	ukb-b-18377	rs1724556	A	C	0.58663	Leg fat percentage (left) || id:ukb-b-18377	TRUE	reported	igd	0.000109900416198989	49.9908409115113
120	0.00149416	5.40008e-17	454826	25408838	4	-0.012519	ukb-b-18377	rs34811474	A	G	0.230829	Leg fat percentage (left) || id:ukb-b-18377	TRUE	reported	igd	0.000154323746164966	70.2009772035212
121	0.00135026	1.09999e-08	454826	68427616	4	0.0077101	ukb-b-18377	rs113963976	T	C	0.324826	Leg fat percentage (left) || id:ukb-b-18377	TRUE	reported	igd	7.16817834245464e-05	32.6049326440062
122	0.00131709	2.39999e-08	454826	130724740	4	-0.00734851	ukb-b-18377	rs4398538	C	T	0.642508	Leg fat percentage (left) || id:ukb-b-18377	TRUE	reported	igd	6.8437268626308e-05	31.129042652346
123	0.00131588	7.70016e-17	454826	140863365	4	-0.0109697	ukb-b-18377	rs57800857	C	A	0.364897	Leg fat percentage (left) || id:ukb-b-18377	TRUE	reported	igd	0.000152772537638031	69.495233621874
124	0.00133824	3.79997e-08	454826	27215170	5	-0.00736057	ukb-b-18377	rs72744607	A	G	0.337179	Leg fat percentage (left) || id:ukb-b-18377	TRUE	reported	igd	6.65090450797443e-05	30.2519219457901
125	0.00126032	1.69981e-15	454826	63027870	5	0.0100347	ukb-b-18377	rs10514963	A	G	0.480665	Leg fat percentage (left) || id:ukb-b-18377	TRUE	reported	igd	0.000139361020933045	63.3935715777068
126	0.00185111	1.50003e-21	454826	87986314	5	0.017644	ukb-b-18377	rs34483452	A	C	0.13632	Leg fat percentage (left) || id:ukb-b-18377	TRUE	reported	igd	0.000199708992205454	90.8505863498946
127	0.0015565	9.90011e-09	454826	131148950	5	0.00892279	ukb-b-18377	rs34914000	C	T	0.206898	Leg fat percentage (left) || id:ukb-b-18377	TRUE	reported	igd	7.22481003674804e-05	32.8625442579348
128	0.00133257	2.19989e-11	454826	153210953	5	-0.00892137	ukb-b-18377	rs4469245	T	A	0.662765	Leg fat percentage (left) || id:ukb-b-18377	TRUE	reported	igd	9.85360072636104e-05	44.8209574458528
129	0.00197693	2.30001e-08	454826	167604236	5	0.0110487	ukb-b-18377	rs10516044	C	G	0.115988	Leg fat percentage (left) || id:ukb-b-18377	TRUE	reported	igd	6.86696244687512e-05	31.2347381571149
130	0.00125957	4.49997e-08	454826	3488462	5	0.00688834	ukb-b-18377	rs16871902	A	G	0.486595	Leg fat percentage (left) || id:ukb-b-18377	TRUE	reported	igd	6.57522614279754e-05	29.9076730488545
131	0.00126677	5.89997e-09	454826	119388465	5	-0.00737212	ukb-b-18377	rs4895229	C	T	0.542717	Leg fat percentage (left) || id:ukb-b-18377	TRUE	reported	igd	7.44580453828493e-05	33.8678277654658
132	0.00146178	4.10015e-41	454826	127367998	5	-0.0196312	ukb-b-18377	rs6860245	C	G	0.247899	Leg fat percentage (left) || id:ukb-b-18377	TRUE	reported	igd	0.000396380426869233	180.354820391067
133	0.0013821	3.69999e-08	454826	144602295	5	0.00760855	ukb-b-18377	rs72815827	G	T	0.299933	Leg fat percentage (left) || id:ukb-b-18377	TRUE	reported	igd	6.66270591201738e-05	30.3056047105906
134	0.00144705	2.90001e-10	454826	158271680	5	0.00912241	ukb-b-18377	rs17056301	C	T	0.256497	Leg fat percentage (left) || id:ukb-b-18377	TRUE	reported	igd	8.73713145643579e-05	39.7420430899678
135	0.00138044	8.99912e-11	454826	50385278	5	0.00894811	ukb-b-18377	rs17820064	C	T	0.295297	Leg fat percentage (left) || id:ukb-b-18377	TRUE	reported	igd	9.23723849541977e-05	42.017058830341
136	0.00164614	2.99985e-17	454826	107496102	5	-0.013903	ukb-b-18377	rs40071	C	T	0.179492	Leg fat percentage (left) || id:ukb-b-18377	TRUE	reported	igd	0.000156808687524697	71.3315398998834
137	0.0013586	1.5e-10	454826	42915470	5	-0.00869624	ukb-b-18377	rs13177679	T	C	0.340433	Leg fat percentage (left) || id:ukb-b-18377	TRUE	reported	igd	9.0073162310276e-05	40.9711263735249
138	0.00145748	2.39999e-08	454826	53309371	5	-0.00813616	ukb-b-18377	rs255757	A	G	0.252058	Leg fat percentage (left) || id:ukb-b-18377	TRUE	reported	igd	6.85107489604017e-05	31.1624678491775
139	0.00153796	2.49977e-17	454826	87682877	5	-0.0130198	ukb-b-18377	rs7442885	G	C	0.214123	Leg fat percentage (left) || id:ukb-b-18377	TRUE	reported	igd	0.000157545076723745	71.6665726914936
140	0.00127219	7.29962e-12	454826	153544512	5	-0.00871742	ukb-b-18377	rs4958702	C	T	0.572317	Leg fat percentage (left) || id:ukb-b-18377	TRUE	reported	igd	0.000103224282059427	46.9537276282214
141	0.00198443	2.80001e-08	454826	59301985	5	-0.0110166	ukb-b-18377	rs73759009	G	A	0.114593	Leg fat percentage (left) || id:ukb-b-18377	TRUE	reported	igd	6.7756175448042e-05	30.8192229346566
142	0.00131623	1.6e-08	454826	63966957	5	0.0074323	ukb-b-18377	rs61023343	C	A	0.637845	Leg fat percentage (left) || id:ukb-b-18377	TRUE	reported	igd	7.00982482252832e-05	31.884600705471
143	0.00131255	2.99985e-15	454826	74472939	5	-0.0103559	ukb-b-18377	rs7707394	A	G	0.357297	Leg fat percentage (left) || id:ukb-b-18377	TRUE	reported	igd	0.000136848255018271	62.250389597621
144	0.0012892	1e-26	454826	75003678	5	-0.0137922	ukb-b-18377	rs2307111	C	T	0.395096	Leg fat percentage (left) || id:ukb-b-18377	TRUE	reported	igd	0.000251577584627699	114.452316988171
145	0.00134209	4.79999e-10	454826	104037760	5	0.00835509	ukb-b-18377	rs12055234	A	G	0.328065	Leg fat percentage (left) || id:ukb-b-18377	TRUE	reported	igd	8.52033549974784e-05	38.7558328603586
146	0.00141728	5.00035e-11	454826	170506141	5	0.00931092	ukb-b-18377	rs812949	C	T	0.729202	Leg fat percentage (left) || id:ukb-b-18377	TRUE	reported	igd	9.48827757061096e-05	43.1590586290352
147	0.00140166	4.00037e-23	454826	31643399	6	0.013882	ukb-b-18377	rs3115667	C	T	0.721632	Leg fat percentage (left) || id:ukb-b-18377	TRUE	reported	igd	0.000215615405147587	98.0882103600633
148	0.00126305	2.69998e-09	454826	83403336	6	-0.00751447	ukb-b-18377	rs2670556	G	C	0.52473	Leg fat percentage (left) || id:ukb-b-18377	TRUE	reported	igd	7.78173690492714e-05	35.3959614810633
149	0.00128714	1.39991e-27	454826	98421721	6	0.0140078	ukb-b-18377	rs6938973	C	T	0.601535	Leg fat percentage (left) || id:ukb-b-18377	TRUE	reported	igd	0.000260333424789351	118.436722634016
150	0.00132951	1.7e-08	454826	134911038	6	0.00749448	ukb-b-18377	rs6935311	G	A	0.661286	Leg fat percentage (left) || id:ukb-b-18377	TRUE	reported	igd	6.98592903777726e-05	31.7759017287259
151	0.00283212	3.59998e-09	454826	141372966	6	0.0167142	ukb-b-18377	rs9389857	T	C	0.052435	Leg fat percentage (left) || id:ukb-b-18377	TRUE	reported	igd	7.65718867255334e-05	34.8293987608306
152	0.00182829	2.19999e-08	454826	163009335	6	-0.0102275	ukb-b-18377	rs36007635	A	G	0.137721	Leg fat percentage (left) || id:ukb-b-18377	TRUE	reported	igd	6.87976567038617e-05	31.2929782962553
153	0.00130203	5.10035e-13	454826	108926496	6	0.0094046	ukb-b-18377	rs2802295	G	A	0.626185	Leg fat percentage (left) || id:ukb-b-18377	TRUE	reported	igd	0.000114694760376895	52.1719135387828
154	0.00157942	1.2e-09	454826	111668494	6	-0.00961032	ukb-b-18377	rs466765	T	A	0.798395	Leg fat percentage (left) || id:ukb-b-18377	TRUE	reported	igd	8.1395387934968e-05	37.0235894715617
155	0.00126681	1.29999e-09	454826	119524516	6	0.0076928	ukb-b-18377	rs9489620	C	G	0.548032	Leg fat percentage (left) || id:ukb-b-18377	TRUE	reported	igd	8.10709802501023e-05	36.8760170961262
156	0.00129774	4.19952e-12	454826	20488897	6	-0.00899295	ukb-b-18377	rs1322842	G	A	0.609487	Leg fat percentage (left) || id:ukb-b-18377	TRUE	reported	igd	0.000105569348614268	48.0205429115709
157	0.00149786	3.50002e-10	454826	33770076	6	-0.00939826	ukb-b-18377	rs2395400	A	G	0.230788	Leg fat percentage (left) || id:ukb-b-18377	TRUE	reported	igd	8.65505020636343e-05	39.3686529272668
158	0.00167042	3.40017e-26	454826	50816887	6	0.017685	ukb-b-18377	rs72892910	T	G	0.172203	Leg fat percentage (left) || id:ukb-b-18377	TRUE	reported	igd	0.000246380577015751	112.087415722774
159	0.00141857	8.19993e-09	454826	51644687	6	0.00817735	ukb-b-18377	rs2094260	A	G	0.728224	Leg fat percentage (left) || id:ukb-b-18377	TRUE	reported	igd	7.30544405551643e-05	33.2293404219366
160	0.00128286	2.19999e-09	454826	85371011	6	-0.00767026	ukb-b-18377	rs9449999	G	A	0.589168	Leg fat percentage (left) || id:ukb-b-18377	TRUE	reported	igd	7.85927031847337e-05	35.7486572168992
161	0.0015221	4.49987e-18	454826	35029419	6	-0.0131904	ukb-b-18377	rs12197124	T	C	0.217869	Leg fat percentage (left) || id:ukb-b-18377	TRUE	reported	igd	0.000165086885514268	75.0978752914821
162	0.00126516	3.10027e-26	454826	40362751	6	-0.0134069	ukb-b-18377	rs4711634	A	G	0.552641	Leg fat percentage (left) || id:ukb-b-18377	TRUE	reported	igd	0.000246838749732639	112.295906489556
163	0.00138473	2e-08	454826	63894206	6	-0.00777695	ukb-b-18377	rs1504369	A	C	0.70108	Leg fat percentage (left) || id:ukb-b-18377	TRUE	reported	igd	6.93446580582622e-05	31.5418020121661
164	0.00154173	4.70002e-25	454826	26145217	6	-0.015939	ukb-b-18377	rs75499503	T	C	0.220143	Leg fat percentage (left) || id:ukb-b-18377	TRUE	reported	igd	0.000234940650153135	106.88175713476
165	0.0024054	8.30042e-13	454826	34483749	6	0.0172149	ukb-b-18377	rs76458888	T	C	0.075921	Leg fat percentage (left) || id:ukb-b-18377	TRUE	reported	igd	0.000112600471144213	51.2191639896923
166	0.00142939	6.00067e-13	454826	97947755	6	-0.0102912	ukb-b-18377	rs10499014	G	C	0.268659	Leg fat percentage (left) || id:ukb-b-18377	TRUE	reported	igd	0.000113955628757488	51.8356618594349
167	0.00125923	2.19989e-13	454826	127003464	6	0.00924132	ukb-b-18377	rs853961	T	G	0.50591	Leg fat percentage (left) || id:ukb-b-18377	TRUE	reported	igd	0.000118402585623672	53.8587146147698
168	0.00126721	4e-08	454826	24354300	7	0.00695778	ukb-b-18377	rs4307239	G	A	0.458844	Leg fat percentage (left) || id:ukb-b-18377	TRUE	reported	igd	6.62781128272572e-05	30.1468744664917
169	0.00143296	1.7e-09	454826	71437104	7	-0.0086377	ukb-b-18377	rs12538435	G	A	0.261843	Leg fat percentage (left) || id:ukb-b-18377	TRUE	reported	igd	7.98818512033418e-05	36.3350856056105
170	0.00128002	1.29987e-16	454826	75081418	7	-0.0105948	ukb-b-18377	rs58862095	T	C	0.419271	Leg fat percentage (left) || id:ukb-b-18377	TRUE	reported	igd	0.000150605669019721	68.5093907088473
171	0.00128185	5e-10	454826	114350102	7	0.00797304	ukb-b-18377	rs2045293	T	C	0.419167	Leg fat percentage (left) || id:ukb-b-18377	TRUE	reported	igd	8.50533154763808e-05	38.6875796651477
172	0.00170933	1.99986e-13	454826	99023246	7	-0.0125605	ukb-b-18377	rs28457808	G	C	0.163079	Leg fat percentage (left) || id:ukb-b-18377	TRUE	reported	igd	0.000118703954523957	53.9958169294015
173	0.00151877	5.39995e-10	454826	18301970	7	-0.00942884	ukb-b-18377	rs302189	C	A	0.777517	Leg fat percentage (left) || id:ukb-b-18377	TRUE	reported	igd	8.47325797045331e-05	38.5416765672163
174	0.00128685	1.40001e-08	454826	77422583	7	0.0072981	ukb-b-18377	rs6973656	G	A	0.39701	Leg fat percentage (left) || id:ukb-b-18377	TRUE	reported	igd	7.07111291563366e-05	32.1633929172323
175	0.00127073	8.99912e-14	454826	112984493	7	-0.00947278	ukb-b-18377	rs9641499	A	C	0.434713	Leg fat percentage (left) || id:ukb-b-18377	TRUE	reported	igd	0.000122165898633402	55.5707715332805
176	0.00126948	3.59998e-10	454826	39056649	7	-0.00795872	ukb-b-18377	rs62443626	A	G	0.463981	Leg fat percentage (left) || id:ukb-b-18377	TRUE	reported	igd	8.64075943596811e-05	39.3036438303605
177	0.00132615	2.39999e-08	454826	42797781	7	0.00740305	ukb-b-18377	rs2656512	T	C	0.654555	Leg fat percentage (left) || id:ukb-b-18377	TRUE	reported	igd	6.85111137840902e-05	31.1626338024853
178	0.00129372	1.9002e-12	454826	44804225	7	-0.00911378	ukb-b-18377	rs2289379	T	C	0.395692	Leg fat percentage (left) || id:ukb-b-18377	TRUE	reported	igd	0.000109099768839779	49.6266075141917
179	0.00195459	2.5e-08	454826	6451481	7	0.0108892	ukb-b-18377	rs866279	G	A	0.118146	Leg fat percentage (left) || id:ukb-b-18377	TRUE	reported	igd	6.82347627565993e-05	31.036925533258
180	0.00128567	1.40001e-09	454826	6758938	7	0.00778163	ukb-b-18377	rs10951992	C	T	0.439094	Leg fat percentage (left) || id:ukb-b-18377	TRUE	reported	igd	8.0538191336528e-05	36.6336527445791
181	0.00129831	1.39991e-14	454826	32378979	7	-0.00999061	ukb-b-18377	rs215669	A	G	0.611673	Leg fat percentage (left) || id:ukb-b-18377	TRUE	reported	igd	0.000130174340683084	59.2141224861966
182	0.00128369	1.50003e-12	454826	70038969	7	0.00908376	ukb-b-18377	rs4718964	T	G	0.413112	Leg fat percentage (left) || id:ukb-b-18377	TRUE	reported	igd	0.000110082400820995	50.0736300964272
183	0.00126775	1e-08	454826	78126279	7	0.00725672	ukb-b-18377	rs2192649	G	T	0.500791	Leg fat percentage (left) || id:ukb-b-18377	TRUE	reported	igd	7.20338995362121e-05	32.7651065210495
184	0.0012825	4.10015e-12	454826	103416541	7	0.00889462	ukb-b-18377	rs12375196	A	C	0.424286	Leg fat percentage (left) || id:ukb-b-18377	TRUE	reported	igd	0.000105742321553494	48.09923178268
185	0.00161423	7.79992e-09	454826	126744043	7	0.00931679	ukb-b-18377	rs11563357	T	A	0.188731	Leg fat percentage (left) || id:ukb-b-18377	TRUE	reported	igd	7.32360132310197e-05	33.3119361151794
186	0.00125901	4.60045e-15	454826	130466854	7	-0.0098687	ukb-b-18377	rs972283	G	A	0.511937	Leg fat percentage (left) || id:ukb-b-18377	TRUE	reported	igd	0.000135069591927684	61.4411909155016
187	0.00134729	1.29987e-12	454826	150542711	7	-0.00955804	ukb-b-18377	rs6977416	A	G	0.334246	Leg fat percentage (left) || id:ukb-b-18377	TRUE	reported	igd	0.000110642550278251	50.3284557564516
188	0.00139416	3.19963e-21	454826	73443198	8	-0.0131841	ukb-b-18377	rs12679106	T	G	0.70917	Leg fat percentage (left) || id:ukb-b-18377	TRUE	reported	igd	0.000196582599813204	89.4280643788324
189	0.00156515	1.29999e-10	454826	106420457	8	0.0100674	ukb-b-18377	rs59346947	A	G	0.203203	Leg fat percentage (left) || id:ukb-b-18377	TRUE	reported	igd	9.0957377587442e-05	41.3733615162962
190	0.00138578	4.09996e-09	454826	14318616	8	0.0081487	ukb-b-18377	rs35792595	A	T	0.297367	Leg fat percentage (left) || id:ukb-b-18377	TRUE	reported	igd	7.60168347529892e-05	34.5769092768923
191	0.00157076	6.29941e-12	454826	27167942	8	0.0107947	ukb-b-18377	rs17446091	C	T	0.201818	Leg fat percentage (left) || id:ukb-b-18377	TRUE	reported	igd	0.000103827192515963	47.228002559794
192	0.00126587	8.9e-09	454826	126333642	8	0.00728038	ukb-b-18377	rs11777625	C	T	0.545834	Leg fat percentage (left) || id:ukb-b-18377	TRUE	reported	igd	7.27198567439122e-05	33.0771414886837
193	0.00137521	5.00035e-16	454826	30852826	8	-0.0111538	ukb-b-18377	rs2725370	C	T	0.696118	Leg fat percentage (left) || id:ukb-b-18377	TRUE	reported	igd	0.000144610414573617	65.7817999313902
194	0.00127228	9.70063e-19	454826	77226919	8	0.0112458	ukb-b-18377	rs10100245	A	G	0.56447	Leg fat percentage (left) || id:ukb-b-18377	TRUE	reported	igd	0.000171749480230724	78.129204246679
195	0.00133691	3.80014e-16	454826	116662038	8	-0.0108868	ukb-b-18377	rs2721965	C	A	0.333806	Leg fat percentage (left) || id:ukb-b-18377	TRUE	reported	igd	0.000145776509794058	66.3123220694402
196	0.00161967	2.59998e-09	454826	9081060	8	-0.00964545	ukb-b-18377	rs2929458	C	G	0.18853	Leg fat percentage (left) || id:ukb-b-18377	TRUE	reported	igd	7.79673487999331e-05	35.4641864991795
197	0.00138236	5.69994e-09	454826	25666169	8	0.00805293	ukb-b-18377	rs59104534	T	C	0.298469	Leg fat percentage (left) || id:ukb-b-18377	TRUE	reported	igd	7.46084202891099e-05	33.9362320782401
198	0.00126037	9.3994e-11	454826	87519542	8	0.00816172	ukb-b-18377	rs7006629	T	C	0.516043	Leg fat percentage (left) || id:ukb-b-18377	TRUE	reported	igd	9.21896033022925e-05	41.93391000289
199	0.00131708	2.69998e-10	454826	142617096	8	0.00831416	ukb-b-18377	rs11782074	T	G	0.383638	Leg fat percentage (left) || id:ukb-b-18377	TRUE	reported	igd	8.76050445432118e-05	39.8483676973489
200	0.00128579	5.89997e-09	454826	59816868	8	0.00748384	ukb-b-18377	rs55871839	C	T	0.417106	Leg fat percentage (left) || id:ukb-b-18377	TRUE	reported	igd	7.44785598733217e-05	33.8771596378861
201	0.00142037	6.90001e-09	454826	92222283	8	-0.0082295	ukb-b-18377	rs4339600	G	A	0.727861	Leg fat percentage (left) || id:ukb-b-18377	TRUE	reported	igd	7.38017366514686e-05	33.5692785418221
202	0.00136833	1.2e-09	454826	126493746	8	0.00831925	ukb-b-18377	rs2954033	G	A	0.695202	Leg fat percentage (left) || id:ukb-b-18377	TRUE	reported	igd	8.12654745191594e-05	36.9644921196946
203	0.00131944	2e-08	454826	143611456	8	0.00741035	ukb-b-18377	rs13249935	C	T	0.366659	Leg fat percentage (left) || id:ukb-b-18377	TRUE	reported	igd	6.93462129263731e-05	31.542509301591
204	0.00134879	7.39997e-10	454826	124627012	9	-0.00830604	ukb-b-18377	rs6478538	G	A	0.677178	Leg fat percentage (left) || id:ukb-b-18377	TRUE	reported	igd	8.33715487631883e-05	37.9225429558076
205	0.00169265	1.89998e-09	454826	136925663	9	-0.0101631	ukb-b-18377	rs11789898	T	G	0.167117	Leg fat percentage (left) || id:ukb-b-18377	TRUE	reported	igd	7.92571335204626e-05	36.0509037876059
206	0.0012693	8.50002e-09	454826	3854970	9	0.00730852	ukb-b-18377	rs10973836	A	T	0.469083	Leg fat percentage (left) || id:ukb-b-18377	TRUE	reported	igd	7.2887554733916e-05	33.1534256664265
207	0.00196229	2.90001e-08	454826	30823761	9	-0.0108838	ukb-b-18377	rs16916303	G	A	0.119775	Leg fat percentage (left) || id:ukb-b-18377	TRUE	reported	igd	6.76332204015645e-05	30.7632924564601
208	0.00156656	1.09999e-10	454826	99268421	9	-0.0101015	ukb-b-18377	rs10119967	C	A	0.204095	Leg fat percentage (left) || id:ukb-b-18377	TRUE	reported	igd	9.14097847498978e-05	41.5791646815811
209	0.00152933	3.80014e-12	454826	116118717	9	0.0106184	ukb-b-18377	rs4979236	A	G	0.219887	Leg fat percentage (left) || id:ukb-b-18377	TRUE	reported	igd	0.000105980126816854	48.207414227222
210	0.00133994	4.60002e-08	454826	11828585	9	-0.00732502	ukb-b-18377	rs10960293	T	G	0.333748	Leg fat percentage (left) || id:ukb-b-18377	TRUE	reported	igd	6.57011707057187e-05	29.8844327072726
211	0.00127149	1.69981e-37	454826	15857875	9	-0.016271	ukb-b-18377	rs4740627	C	T	0.442534	Leg fat percentage (left) || id:ukb-b-18377	TRUE	reported	igd	0.000359915849302655	163.757305092773
212	0.00134559	5.90065e-20	454826	28414625	9	0.012308	ukb-b-18377	rs17770336	T	C	0.322453	Leg fat percentage (left) || id:ukb-b-18377	TRUE	reported	igd	0.000183918030799864	83.665722075367
213	0.00135886	5.90065e-14	454826	96437565	9	-0.0102067	ukb-b-18377	rs10992854	C	T	0.681936	Leg fat percentage (left) || id:ukb-b-18377	TRUE	reported	igd	0.000124028679269807	56.4182174972138
214	0.00216895	2.19999e-10	454826	118462904	9	0.0137671	ukb-b-18377	rs10982884	T	C	0.093726	Leg fat percentage (left) || id:ukb-b-18377	TRUE	reported	igd	8.85731523063947e-05	40.2887639274272
215	0.00132995	1.2e-10	454826	129408290	9	0.00857201	ukb-b-18377	rs7027304	T	C	0.652646	Leg fat percentage (left) || id:ukb-b-18377	TRUE	reported	igd	9.13292227824269e-05	41.542516468536
216	0.00127994	2.80001e-08	454826	14163477	9	-0.00710492	ukb-b-18377	rs12156460	T	A	0.537606	Leg fat percentage (left) || id:ukb-b-18377	TRUE	reported	igd	6.77430048787672e-05	30.8132318318947
217	0.00144853	2.39994e-18	454826	16726119	9	-0.0126581	ukb-b-18377	rs10756792	T	C	0.743078	Leg fat percentage (left) || id:ukb-b-18377	TRUE	reported	igd	0.000167866433578728	76.3625014867949
218	0.0013536	2.80001e-09	454826	103119634	9	0.00804178	ukb-b-18377	rs10989067	A	G	0.315884	Leg fat percentage (left) || id:ukb-b-18377	TRUE	reported	igd	7.75969587060237e-05	35.2956979853276
219	0.00126448	6.29941e-13	454826	92212610	9	0.0090974	ukb-b-18377	rs1475535	A	T	0.498077	Leg fat percentage (left) || id:ukb-b-18377	TRUE	reported	igd	0.000113793104538779	51.7617251061418
220	0.001265	7.39997e-09	454826	126094156	9	-0.00731337	ukb-b-18377	rs10985968	G	C	0.501373	Leg fat percentage (left) || id:ukb-b-18377	TRUE	reported	igd	7.3481302203965e-05	33.4235157970812
221	0.00125998	5.70033e-12	454826	69939548	10	-0.00867629	ukb-b-18377	rs10997982	A	G	0.493184	Leg fat percentage (left) || id:ukb-b-18377	TRUE	reported	igd	0.000104243805762433	47.4175276956398
222	0.00143334	2.39994e-15	454826	72428283	10	0.011352	ukb-b-18377	rs10999460	T	C	0.265498	Leg fat percentage (left) || id:ukb-b-18377	TRUE	reported	igd	0.000137892660210661	62.7255406793211
223	0.00132105	3.89996e-08	454826	93010383	10	-0.00726185	ukb-b-18377	rs2450444	A	G	0.348837	Leg fat percentage (left) || id:ukb-b-18377	TRUE	reported	igd	6.64326996982706e-05	30.2171936173155
224	0.00129234	5.89997e-10	454826	114916586	10	-0.00800276	ukb-b-18377	rs10885421	T	G	0.59824	Leg fat percentage (left) || id:ukb-b-18377	TRUE	reported	igd	8.43032107171198e-05	38.346356232153
225	0.00143726	2.19989e-15	454826	118616110	10	0.0114	ukb-b-18377	rs7083543	T	C	0.26096	Leg fat percentage (left) || id:ukb-b-18377	TRUE	reported	igd	0.000138303659909211	62.9125248469874
226	0.00140155	5.89997e-10	454826	126683766	10	0.00867836	ukb-b-18377	rs11245453	A	G	0.282657	Leg fat percentage (left) || id:ukb-b-18377	TRUE	reported	igd	8.42900362883291e-05	38.3403631754064
227	0.00133886	4.19952e-27	454826	21830104	10	0.0144347	ukb-b-18377	rs11012732	G	A	0.331713	Leg fat percentage (left) || id:ukb-b-18377	TRUE	reported	igd	0.000255498839668669	116.236702596103
228	0.00127839	1.99986e-12	454826	70396656	10	-0.00899728	ukb-b-18377	rs10823242	A	G	0.574817	Leg fat percentage (left) || id:ukb-b-18377	TRUE	reported	igd	0.000108893802950788	49.5329088601061
229	0.00133827	5.30005e-09	454826	81013645	10	0.00781318	ukb-b-18377	rs1250603	G	A	0.663437	Leg fat percentage (left) || id:ukb-b-18377	TRUE	reported	igd	7.49359721594642e-05	34.0852328115132
230	0.00126758	1.5e-10	454826	88096047	10	0.00812121	ukb-b-18377	rs10887578	C	G	0.497529	Leg fat percentage (left) || id:ukb-b-18377	TRUE	reported	igd	9.02414881980133e-05	41.0476988336031
231	0.001271	4.70002e-15	454826	99793865	10	-0.00995704	ukb-b-18377	rs10883026	T	C	0.521466	Leg fat percentage (left) || id:ukb-b-18377	TRUE	reported	igd	0.000134916641578949	61.3716066405602
232	0.00127889	2.1e-08	454826	65071215	10	-0.00716725	ukb-b-18377	rs10822155	A	C	0.416311	Leg fat percentage (left) || id:ukb-b-18377	TRUE	reported	igd	6.90499632061155e-05	31.4077491691828
233	0.00173774	5.80003e-09	454826	76398466	10	0.0101162	ukb-b-18377	rs6480742	G	C	0.155162	Leg fat percentage (left) || id:ukb-b-18377	TRUE	reported	igd	7.45053700745193e-05	33.8893553777372
234	0.00127698	1.50003e-14	454826	133978962	10	-0.00982025	ukb-b-18377	rs2172131	C	T	0.578566	Leg fat percentage (left) || id:ukb-b-18377	TRUE	reported	igd	0.000130009517969338	59.1391376516654
235	0.00236423	5.89997e-10	454826	33971383	10	0.0146402	ukb-b-18377	rs71495038	A	G	0.076948	Leg fat percentage (left) || id:ukb-b-18377	TRUE	reported	igd	8.4300990144351e-05	38.3453460920573
236	0.00140199	7.90005e-09	454826	53663315	10	0.00809037	ukb-b-18377	rs7097348	T	C	0.716773	Leg fat percentage (left) || id:ukb-b-18377	TRUE	reported	igd	7.32099072920594e-05	33.3000607685653
237	0.00127067	8.80035e-21	454826	96039597	10	-0.0118807	ukb-b-18377	rs2274224	C	G	0.435466	Leg fat percentage (left) || id:ukb-b-18377	TRUE	reported	igd	0.000192171843338723	87.4211663613778
238	0.00133914	5.19996e-09	454826	16750129	10	0.00782131	ukb-b-18377	rs7893571	T	G	0.665917	Leg fat percentage (left) || id:ukb-b-18377	TRUE	reported	igd	7.49944596246289e-05	34.1118383031926
239	0.00187627	4.39997e-08	454826	52786418	10	0.0102706	ukb-b-18377	rs2339683	C	T	0.868944	Leg fat percentage (left) || id:ukb-b-18377	TRUE	reported	igd	6.5875976831752e-05	29.9639491909475
240	0.00134555	1.6e-08	454826	107089929	10	-0.00760474	ukb-b-18377	rs4528240	T	C	0.342004	Leg fat percentage (left) || id:ukb-b-18377	TRUE	reported	igd	7.02252472930983e-05	31.9423710357413
241	0.00126747	7.19946e-18	454826	8530218	11	-0.0109154	ukb-b-18377	rs67257872	G	A	0.446697	Leg fat percentage (left) || id:ukb-b-18377	TRUE	reported	igd	0.000163037624121579	74.1655161230137
242	0.00131787	1.99986e-12	454826	13349559	11	-0.00927038	ukb-b-18377	rs28711392	C	T	0.36736	Leg fat percentage (left) || id:ukb-b-18377	TRUE	reported	igd	0.000108782090475977	49.4820882836502
243	0.00127913	4.19952e-35	454826	47529947	11	0.0158122	ukb-b-18377	rs7124681	A	C	0.408395	Leg fat percentage (left) || id:ukb-b-18377	TRUE	reported	igd	0.000335864464509298	152.810542837118
244	0.00136018	9.20026e-17	454826	66060546	11	-0.0113092	ukb-b-18377	rs479018	A	G	0.332507	Leg fat percentage (left) || id:ukb-b-18377	TRUE	reported	igd	0.000151970646675564	69.1304031956454
245	0.00128709	1.09999e-10	454826	118961231	11	0.00831202	ukb-b-18377	rs494048	C	T	0.537582	Leg fat percentage (left) || id:ukb-b-18377	TRUE	reported	igd	9.16875193054965e-05	41.7055081551873
246	0.00131218	8.30042e-14	454826	122534504	11	0.00979526	ukb-b-18377	rs7117842	C	T	0.369027	Leg fat percentage (left) || id:ukb-b-18377	TRUE	reported	igd	0.000122502970443748	55.724117399014
247	0.00128043	8.69961e-13	454826	131452912	11	0.00915499	ukb-b-18377	rs12788343	C	T	0.409209	Leg fat percentage (left) || id:ukb-b-18377	TRUE	reported	igd	0.000112385419875677	51.1213315018405
248	0.00132442	2.19999e-08	454826	30243795	11	-0.00741301	ukb-b-18377	rs1782508	G	C	0.655506	Leg fat percentage (left) || id:ukb-b-18377	TRUE	reported	igd	6.88751432302764e-05	31.3282258806119
249	0.00153166	3.40017e-14	454826	65278461	11	0.0116149	ukb-b-18377	rs10896012	C	T	0.217391	Leg fat percentage (left) || id:ukb-b-18377	TRUE	reported	igd	0.000126417157184049	57.5048266957931
250	0.00603399	1e-08	454826	85233164	11	-0.0345814	ukb-b-18377	rs74752745	C	G	0.011472	Leg fat percentage (left) || id:ukb-b-18377	TRUE	reported	igd	7.22103293480454e-05	32.845362609847
251	0.00170585	5.40008e-12	454826	134518868	11	-0.0117635	ukb-b-18377	rs12806052	T	C	0.163632	Leg fat percentage (left) || id:ukb-b-18377	TRUE	reported	igd	0.000104544393032585	47.5542705490029
252	0.00347377	9.59997e-09	454826	1340016	11	0.0199331	ukb-b-18377	rs2016962	C	G	0.037466	Leg fat percentage (left) || id:ukb-b-18377	TRUE	reported	igd	7.23887118412587e-05	32.9265069819145
253	0.00137292	1.7e-09	454826	89938026	11	0.00827317	ukb-b-18377	rs10765273	T	C	0.697695	Leg fat percentage (left) || id:ukb-b-18377	TRUE	reported	igd	7.9831350979401e-05	36.3121132229106
254	0.00129365	1.39991e-13	454826	113234679	11	-0.00956609	ukb-b-18377	rs719802	C	T	0.614404	Leg fat percentage (left) || id:ukb-b-18377	TRUE	reported	igd	0.000120209238751774	54.680619921732
255	0.00265273	1.39991e-12	454826	116772486	11	0.0187801	ukb-b-18377	rs17120131	C	T	0.060193	Leg fat percentage (left) || id:ukb-b-18377	TRUE	reported	igd	0.000110183500419444	50.1196227502474
256	0.00161074	5.10035e-30	454826	27679916	11	-0.0183336	ukb-b-18377	rs6265	T	C	0.188493	Leg fat percentage (left) || id:ukb-b-18377	TRUE	reported	igd	0.000284757811492029	129.551577677785
257	0.00137256	7.50067e-22	454826	43692423	11	0.0131853	ukb-b-18377	rs59227842	G	A	0.311472	Leg fat percentage (left) || id:ukb-b-18377	TRUE	reported	igd	0.000202854181411677	92.2816699289971
258	0.0051764	1.09999e-09	454826	46159333	11	0.0315729	ukb-b-18377	rs55707359	G	T	0.015448	Leg fat percentage (left) || id:ukb-b-18377	TRUE	reported	igd	8.17885457546731e-05	37.2024362674843
259	0.00218928	1.6e-08	454826	3355168	12	-0.0123685	ukb-b-18377	rs11062590	G	C	0.093176	Leg fat percentage (left) || id:ukb-b-18377	TRUE	reported	igd	7.01706805765463e-05	31.9175492987037
260	0.00210259	1.7e-08	454826	23765671	12	0.0118561	ukb-b-18377	rs73091318	C	T	0.102623	Leg fat percentage (left) || id:ukb-b-18377	TRUE	reported	igd	6.99034926719554e-05	31.7960088030978
261	0.00143341	1.69981e-28	454826	108618630	12	-0.0158684	ukb-b-18377	rs3764002	T	C	0.261507	Leg fat percentage (left) || id:ukb-b-18377	TRUE	reported	igd	0.000269378624097813	122.552876451902
262	0.00211738	1.10002e-16	454826	3343622	12	-0.0175551	ukb-b-18377	rs77572543	C	A	0.09859	Leg fat percentage (left) || id:ukb-b-18377	TRUE	reported	igd	0.000151111698563439	68.7396145473302
263	0.0015231	1.2e-09	454826	20543307	12	-0.00925534	ukb-b-18377	rs4762951	G	A	0.78043	Leg fat percentage (left) || id:ukb-b-18377	TRUE	reported	igd	8.11796880729795e-05	36.9254680460827
264	0.00126566	5.79963e-13	454826	41844584	12	0.00911873	ukb-b-18377	rs2733296	G	A	0.47865	Leg fat percentage (left) || id:ukb-b-18377	TRUE	reported	igd	0.000114114218049343	51.9078085290554
265	0.00144787	2.99999e-09	454826	103731395	12	-0.00858955	ukb-b-18377	rs7966251	A	G	0.255014	Leg fat percentage (left) || id:ukb-b-18377	TRUE	reported	igd	7.73753803590948e-05	35.1949032154679
266	0.00182952	1.10002e-11	454826	19288508	12	0.0124316	ukb-b-18377	rs10505836	C	A	0.859995	Leg fat percentage (left) || id:ukb-b-18377	TRUE	reported	igd	0.000101505684448904	46.1719081349259
267	0.00129616	5.50047e-29	454826	50263148	12	0.0144829	ukb-b-18377	rs7132908	A	G	0.384442	Leg fat percentage (left) || id:ukb-b-18377	TRUE	reported	igd	0.000274428588686159	124.850971096387
268	0.00127592	2.80027e-14	454826	89776485	12	0.00970718	ukb-b-18377	rs770082	A	G	0.436964	Leg fat percentage (left) || id:ukb-b-18377	TRUE	reported	igd	0.000127244414420555	57.8811786010916
269	0.001267	2.80001e-09	454826	90254146	12	-0.00752633	ukb-b-18377	rs2722217	A	G	0.480528	Leg fat percentage (left) || id:ukb-b-18377	TRUE	reported	igd	7.75772369773738e-05	35.2867266777547
270	0.00134701	2.69998e-09	454826	15372062	12	0.00801153	ukb-b-18377	rs12320285	T	G	0.32358	Leg fat percentage (left) || id:ukb-b-18377	TRUE	reported	igd	7.77696648818918e-05	35.3742611046731
271	0.00132098	4e-08	454826	57529443	12	0.00725588	ukb-b-18377	rs11172114	T	C	0.353397	Leg fat percentage (left) || id:ukb-b-18377	TRUE	reported	igd	6.6330551402381e-05	30.1707279520578
272	0.00453111	7.00003e-09	454826	72179446	12	0.0262355	ukb-b-18377	rs61754230	T	C	0.019709	Leg fat percentage (left) || id:ukb-b-18377	TRUE	reported	igd	7.3704191467705e-05	33.5249061062061
273	0.00130847	5.39995e-09	454826	108165360	12	0.00763572	ukb-b-18377	rs2111281	C	A	0.366944	Leg fat percentage (left) || id:ukb-b-18377	TRUE	reported	igd	7.48677274394045e-05	34.0541888246268
274	0.00228355	1.80011e-18	454826	123024476	12	-0.0200251	ukb-b-18377	rs147730268	T	G	0.087268	Leg fat percentage (left) || id:ukb-b-18377	TRUE	reported	igd	0.000169047841860129	76.9000154078351
275	0.00153762	8.50002e-10	454826	60964108	12	0.00943286	ukb-b-18377	rs7975187	G	A	0.213876	Leg fat percentage (left) || id:ukb-b-18377	TRUE	reported	igd	8.27384768567898e-05	37.6345588239868
276	0.00288592	1.09999e-09	454826	120830631	12	-0.0175862	ukb-b-18377	rs145828988	C	T	0.053198	Leg fat percentage (left) || id:ukb-b-18377	TRUE	reported	igd	8.16384405528793e-05	37.1341536604189
277	0.00133338	3.50026e-15	454826	124438217	12	0.0104969	ukb-b-18377	rs12316080	T	C	0.335378	Leg fat percentage (left) || id:ukb-b-18377	TRUE	reported	igd	0.000136241617284067	61.9744008322082
278	0.00179223	1.40001e-10	454826	20262266	13	0.0115018	ukb-b-18377	rs11619393	C	T	0.144959	Leg fat percentage (left) || id:ukb-b-18377	TRUE	reported	igd	9.05439694815007e-05	41.1852994559511
279	0.00144318	1.99986e-11	454826	31012904	13	0.00968309	ukb-b-18377	rs1928496	T	C	0.743608	Leg fat percentage (left) || id:ukb-b-18377	TRUE	reported	igd	9.89688825601266e-05	45.0178784106485
280	0.00136488	2.99985e-12	454826	86352708	13	-0.00952346	ukb-b-18377	rs12583872	C	A	0.309026	Leg fat percentage (left) || id:ukb-b-18377	TRUE	reported	igd	0.000107030810878594	48.6853923640684
281	0.00147787	2.60016e-15	454826	99242255	13	-0.01169	ukb-b-18377	rs11841757	G	A	0.239515	Leg fat percentage (left) || id:ukb-b-18377	TRUE	reported	igd	0.000137547129889933	62.5683419009093
282	0.00130849	1.20005e-12	454826	111969728	13	0.00930375	ukb-b-18377	rs525101	C	T	0.370366	Leg fat percentage (left) || id:ukb-b-18377	TRUE	reported	igd	0.000111142892120096	50.5560737138774
283	0.00157831	2.70023e-11	454826	54372377	13	-0.0105169	ukb-b-18377	rs7987928	A	G	0.799883	Leg fat percentage (left) || id:ukb-b-18377	TRUE	reported	igd	9.76119963688592e-05	44.4006126689126
284	0.00131169	3.40017e-13	454826	79580919	13	0.00954366	ukb-b-18377	rs1441264	A	G	0.593691	Leg fat percentage (left) || id:ukb-b-18377	TRUE	reported	igd	0.000116378210285058	52.9377639169124
285	0.00220227	2.19999e-08	454826	91974556	13	-0.0123301	ukb-b-18377	rs78277800	G	A	0.091677	Leg fat percentage (left) || id:ukb-b-18377	TRUE	reported	igd	6.89154916036504e-05	31.3465798180969
286	0.00224056	2.99999e-08	454826	92006770	13	-0.012417	ukb-b-18377	rs1428	T	C	0.098042	Leg fat percentage (left) || id:ukb-b-18377	TRUE	reported	igd	6.75220465463471e-05	30.7127210841784
287	0.00127221	5.70033e-16	454826	33381721	13	-0.0102987	ukb-b-18377	rs56399737	T	C	0.449164	Leg fat percentage (left) || id:ukb-b-18377	TRUE	reported	igd	0.000144058654248833	65.5307736351328
288	0.00146805	4.19952e-16	454826	58257667	13	-0.0119407	ukb-b-18377	rs6561937	A	T	0.753693	Leg fat percentage (left) || id:ukb-b-18377	TRUE	reported	igd	0.000145435165784168	66.1570254005755
289	0.00164065	9.80009e-09	454826	59289180	13	-0.00940778	ukb-b-18377	rs9569946	T	C	0.182741	Leg fat percentage (left) || id:ukb-b-18377	TRUE	reported	igd	7.22879221774867e-05	32.880658790957
290	0.00241895	3.50002e-08	454826	36417436	13	-0.0133349	ukb-b-18377	rs4943343	C	T	0.925724	Leg fat percentage (left) || id:ukb-b-18377	TRUE	reported	igd	6.6811534022302e-05	30.3895195205768
291	0.00189921	1.9002e-15	454826	54104968	13	0.0150888	ukb-b-18377	rs4477562	T	C	0.128606	Leg fat percentage (left) || id:ukb-b-18377	TRUE	reported	igd	0.000138757951100852	63.1192046430054
292	0.00128725	1.59993e-15	454826	112239671	13	0.0102543	ukb-b-18377	rs9515455	A	G	0.414829	Leg fat percentage (left) || id:ukb-b-18377	TRUE	reported	igd	0.000139501977777073	63.4577000151368
293	0.00231539	4.20001e-10	454826	41271485	14	0.0144617	ukb-b-18377	rs61986205	G	A	0.082021	Leg fat percentage (left) || id:ukb-b-18377	TRUE	reported	igd	8.57645588215896e-05	39.011125473436
294	0.00126668	2.59998e-09	454826	56451963	14	0.00754315	ukb-b-18377	rs1188162	G	A	0.526999	Leg fat percentage (left) || id:ukb-b-18377	TRUE	reported	igd	7.79637136377259e-05	35.4625328823235
295	0.00132004	6.20012e-13	454826	69753369	14	0.00949822	ukb-b-18377	rs12890931	G	T	0.362431	Leg fat percentage (left) || id:ukb-b-18377	TRUE	reported	igd	0.000113819205404438	51.7735991087796
296	0.00126372	1.59993e-12	454826	75282116	14	0.00892737	ukb-b-18377	rs12432026	G	T	0.540103	Leg fat percentage (left) || id:ukb-b-18377	TRUE	reported	igd	0.000109711567241341	49.9049290069499
297	0.00131849	2.39999e-08	454826	103990799	14	-0.00735607	ukb-b-18377	rs3759584	C	T	0.36342	Leg fat percentage (left) || id:ukb-b-18377	TRUE	reported	igd	6.84325970714179e-05	31.1269176262225
298	0.00142129	4.49987e-11	454826	62361021	14	0.00936101	ukb-b-18377	rs217672	C	A	0.271728	Leg fat percentage (left) || id:ukb-b-18377	TRUE	reported	igd	9.53659447746185e-05	43.3788573318838
299	0.00133732	1.99986e-15	454826	103246470	14	-0.0106209	ukb-b-18377	rs3803286	G	A	0.666752	Leg fat percentage (left) || id:ukb-b-18377	TRUE	reported	igd	0.000138658486191405	63.0739530623692
300	0.00126804	8.4004e-14	454826	33302882	14	0.00946488	ukb-b-18377	rs17522122	T	G	0.471218	Leg fat percentage (left) || id:ukb-b-18377	TRUE	reported	igd	0.000122480186388257	55.7137521245974
301	0.00344	1.39991e-12	454826	50844256	14	-0.0243808	ukb-b-18377	rs72677847	C	T	0.035561	Leg fat percentage (left) || id:ukb-b-18377	TRUE	reported	igd	0.000110429669897572	50.2316112417413
302	0.00131399	1.10002e-15	454826	94023972	14	0.0105346	ukb-b-18377	rs6575340	A	G	0.636028	Leg fat percentage (left) || id:ukb-b-18377	TRUE	reported	igd	0.000141301029572363	64.2761817648807
303	0.00152666	1.99986e-22	454826	79937216	14	0.0148736	ukb-b-18377	rs8020365	A	T	0.220421	Leg fat percentage (left) || id:ukb-b-18377	TRUE	reported	igd	0.000208646755231762	94.9173559998757
304	0.00129321	8.79995e-10	454826	93885198	14	0.00792623	ukb-b-18377	rs10144067	T	C	0.591285	Leg fat percentage (left) || id:ukb-b-18377	TRUE	reported	igd	8.25874544841956e-05	37.5658588669791
305	0.00146694	1.9002e-15	454826	29681138	14	-0.0116612	ukb-b-18377	rs9788550	C	G	0.247499	Leg fat percentage (left) || id:ukb-b-18377	TRUE	reported	igd	0.000138917246921971	63.1916763277424
306	0.00129395	5.49997e-10	454826	46857436	14	0.00802869	ukb-b-18377	rs35929758	C	T	0.602577	Leg fat percentage (left) || id:ukb-b-18377	TRUE	reported	igd	8.46393551837917e-05	38.4992686353852
307	0.00161502	1.50003e-14	454826	93118229	14	-0.0124204	ukb-b-18377	rs117068593	T	C	0.189443	Leg fat percentage (left) || id:ukb-b-18377	TRUE	reported	igd	0.000130021029724561	59.1443748359625
308	0.00149072	8.10009e-09	454826	78042708	15	-0.0085975	ukb-b-18377	rs55655049	T	C	0.235432	Leg fat percentage (left) || id:ukb-b-18377	TRUE	reported	igd	7.31265643924491e-05	33.2621488699024
309	0.00180099	4.79999e-08	454826	53091504	15	0.00983145	ukb-b-18377	rs2456529	T	C	0.144487	Leg fat percentage (left) || id:ukb-b-18377	TRUE	reported	igd	6.55147080821323e-05	29.7996139017535
310	0.00141856	1.79999e-08	454826	31679470	15	0.0079818	ukb-b-18377	rs4779523	A	T	0.273051	Leg fat percentage (left) || id:ukb-b-18377	TRUE	reported	igd	6.96034475310929e-05	31.6595220317624
311	0.0013149	2.60016e-11	454826	51898058	15	-0.00876484	ukb-b-18377	rs9944241	C	T	0.484332	Leg fat percentage (left) || id:ukb-b-18377	TRUE	reported	igd	9.76820637526954e-05	44.4324872213054
312	0.00240406	7.79992e-09	454826	66749630	15	-0.0138755	ukb-b-18377	rs8032412	A	G	0.92552	Leg fat percentage (left) || id:ukb-b-18377	TRUE	reported	igd	7.32368384393295e-05	33.3123114947046
313	0.00156114	1.89998e-09	454826	67036441	15	0.00938288	ukb-b-18377	rs7179372	A	G	0.206498	Leg fat percentage (left) || id:ukb-b-18377	TRUE	reported	igd	7.94161532109071e-05	36.1232412368581
314	0.00128832	1.10002e-26	454826	68007591	15	0.0137719	ukb-b-18377	rs3784699	C	T	0.60199	Leg fat percentage (left) || id:ukb-b-18377	TRUE	reported	igd	0.000251180453576624	114.271601410208
315	0.00139502	7.29962e-28	454826	84521398	15	0.0152639	ukb-b-18377	rs6602997	T	C	0.711835	Leg fat percentage (left) || id:ukb-b-18377	TRUE	reported	igd	0.000263154361070867	119.7204240714
316	0.00144026	4.39997e-09	454826	41689166	15	0.00845392	ukb-b-18377	rs3204853	A	C	0.258362	Leg fat percentage (left) || id:ukb-b-18377	TRUE	reported	igd	7.57454044359927e-05	34.4534375167548
317	0.00148841	4.40048e-11	454826	59456569	15	0.00980614	ukb-b-18377	rs3794497	G	A	0.236302	Leg fat percentage (left) || id:ukb-b-18377	TRUE	reported	igd	9.54254666408291e-05	43.4059344710003
318	0.00148355	8.49963e-15	454826	73089625	15	-0.0115122	ukb-b-18377	rs6495017	A	T	0.238296	Leg fat percentage (left) || id:ukb-b-18377	TRUE	reported	igd	0.000132376074716891	60.2157869365459
319	0.0013806	8.30042e-12	454826	80989172	15	-0.00943318	ukb-b-18377	rs34769775	T	C	0.297428	Leg fat percentage (left) || id:ukb-b-18377	TRUE	reported	igd	0.000102633856113737	46.6851324482408
320	0.00283004	6.69993e-09	454826	99220351	15	-0.0164099	ukb-b-18377	rs9920515	A	G	0.946971	Leg fat percentage (left) || id:ukb-b-18377	TRUE	reported	igd	7.39178514467516e-05	33.622098139673
321	0.00150264	9.80009e-10	454826	99221888	15	-0.00918433	ukb-b-18377	rs2871866	C	T	0.232322	Leg fat percentage (left) || id:ukb-b-18377	TRUE	reported	igd	8.21304335591798e-05	37.3579605386163
322	0.00146498	7.39997e-09	454826	4316498	16	0.00846894	ukb-b-18377	rs6500594	G	T	0.246619	Leg fat percentage (left) || id:ukb-b-18377	TRUE	reported	igd	7.34712668294157e-05	33.4189507970734
323	0.00131141	1.6e-09	454826	4940023	16	0.0079128	ukb-b-18377	rs2660241	C	T	0.364839	Leg fat percentage (left) || id:ukb-b-18377	TRUE	reported	igd	8.00393126911276e-05	36.4067143238213
324	0.00126236	4.60002e-08	454826	20380004	16	-0.00689949	ukb-b-18377	rs4780885	C	G	0.497161	Leg fat percentage (left) || id:ukb-b-18377	TRUE	reported	igd	6.56740385765468e-05	29.8720907423791
325	0.00128495	9.7051e-145	454826	53803223	16	0.0329175	ukb-b-18377	rs62048402	A	G	0.403656	Leg fat percentage (left) || id:ukb-b-18377	TRUE	reported	igd	0.00144082009374882	656.265118288472
326	0.00412271	3.2e-08	454826	54267868	16	0.0227999	ukb-b-18377	rs117342986	T	C	0.026446	Leg fat percentage (left) || id:ukb-b-18377	TRUE	reported	igd	6.72397089845531e-05	30.5842898779413
327	0.00131295	8.60003e-09	454826	74658430	16	-0.00755828	ukb-b-18377	rs4500770	T	A	0.362622	Leg fat percentage (left) || id:ukb-b-18377	TRUE	reported	igd	7.28572294578185e-05	33.1396309926222
328	0.0013003	1.99986e-28	454826	28565953	16	0.0143764	ukb-b-18377	rs7187604	G	A	0.369818	Leg fat percentage (left) || id:ukb-b-18377	TRUE	reported	igd	0.000268689800763131	122.239414426198
329	0.00135078	3.40017e-12	454826	82872628	16	0.00940084	ukb-b-18377	rs7206608	G	C	0.321562	Leg fat percentage (left) || id:ukb-b-18377	TRUE	reported	igd	0.000106481104959986	48.4353195286632
330	0.00130095	2.99985e-18	454826	31025641	16	-0.0113327	ukb-b-18377	rs34898535	T	C	0.377907	Leg fat percentage (left) || id:ukb-b-18377	TRUE	reported	igd	0.000166812211063941	75.8828552718159
331	0.00129572	1.99986e-17	454826	69549749	16	-0.0110066	ukb-b-18377	rs11866219	C	A	0.583797	Leg fat percentage (left) || id:ukb-b-18377	TRUE	reported	igd	0.000158624353305249	72.157608821742
332	0.00147987	5.39995e-10	454826	1252369	16	-0.00918434	ukb-b-18377	rs61734410	T	C	0.255219	Leg fat percentage (left) || id:ukb-b-18377	TRUE	reported	igd	8.46772438034439e-05	38.5165042070747
333	0.00129854	3.19963e-17	454826	4015729	16	0.0109592	ukb-b-18377	rs879620	T	C	0.613277	Leg fat percentage (left) || id:ukb-b-18377	TRUE	reported	igd	0.000156579085167945	71.2270785032168
334	0.00147029	5.1e-09	454826	24699511	16	0.00859393	ukb-b-18377	rs8051058	C	T	0.75527	Leg fat percentage (left) || id:ukb-b-18377	TRUE	reported	igd	7.51103373656713e-05	34.164550192895
335	0.00137112	2.30001e-10	454826	4801163	17	0.00869098	ukb-b-18377	rs7774	A	C	0.310478	Leg fat percentage (left) || id:ukb-b-18377	TRUE	reported	igd	8.83289207388498e-05	40.1776618956397
336	0.00133633	8.19974e-16	454826	47091420	17	-0.0107598	ukb-b-18377	rs9906944	T	C	0.340578	Leg fat percentage (left) || id:ukb-b-18377	TRUE	reported	igd	0.000142519332113625	64.8304523020101
337	0.00132926	1.10002e-12	454826	61970224	17	0.00945636	ukb-b-18377	rs2727340	A	T	0.331182	Leg fat percentage (left) || id:ukb-b-18377	TRUE	reported	igd	0.000111258837368344	50.6088201257073
338	0.00158774	2.70023e-20	454826	65832016	17	0.0146531	ukb-b-18377	rs7218014	C	T	0.197305	Leg fat percentage (left) || id:ukb-b-18377	TRUE	reported	igd	0.000187229230075635	85.1722940829655
339	0.00128293	8.9002e-14	454826	34949361	17	-0.00956592	ukb-b-18377	rs1005551	T	C	0.408067	Leg fat percentage (left) || id:ukb-b-18377	TRUE	reported	igd	0.000122221947881267	55.5962703076012
340	0.00185893	2.70023e-11	454826	46288649	17	0.0123863	ukb-b-18377	rs56161855	T	A	0.132867	Leg fat percentage (left) || id:ukb-b-18377	TRUE	reported	igd	9.76044104133465e-05	44.3971617206337
341	0.00175561	2.19989e-18	454826	1824305	17	-0.0153592	ukb-b-18377	rs4790292	A	C	0.153743	Leg fat percentage (left) || id:ukb-b-18377	TRUE	reported	igd	0.000168252969876709	76.5383665786905
342	0.00136188	2.99985e-21	454826	21280185	17	-0.0128856	ukb-b-18377	rs9902386	G	T	0.675861	Leg fat percentage (left) || id:ukb-b-18377	TRUE	reported	igd	0.000196789014754724	89.5219837897915
343	0.00151064	2.90001e-08	454826	31464270	17	-0.00837591	ukb-b-18377	rs11656076	A	G	0.224675	Leg fat percentage (left) || id:ukb-b-18377	TRUE	reported	igd	6.75876594370354e-05	30.7425674339681
344	0.00247295	5.69994e-09	454826	5286277	17	0.0144037	ukb-b-18377	rs80135274	T	A	0.070312	Leg fat percentage (left) || id:ukb-b-18377	TRUE	reported	igd	7.45829896978516e-05	33.9246639091945
345	0.00136761	3.69999e-08	454826	35074437	17	0.0075274	ukb-b-18377	rs7210186	G	A	0.314741	Leg fat percentage (left) || id:ukb-b-18377	TRUE	reported	igd	6.6602609441335e-05	30.2944829281604
346	0.00161003	3.79997e-09	454826	73822445	17	0.00948706	ukb-b-18377	rs2008012	T	C	0.190158	Leg fat percentage (left) || id:ukb-b-18377	TRUE	reported	igd	7.6333806913702e-05	34.7210977892921
347	0.0013568	7.50067e-14	454826	78757626	17	-0.0101476	ukb-b-18377	rs11150745	G	A	0.317697	Leg fat percentage (left) || id:ukb-b-18377	TRUE	reported	igd	0.000122969191764884	55.9362181068027
348	0.0012625	1.20005e-21	454826	21126952	18	-0.012071	ukb-b-18377	rs1618725	T	C	0.49403	Leg fat percentage (left) || id:ukb-b-18377	TRUE	reported	igd	0.000200951458361748	91.4159162596135
349	0.00130769	6.1e-10	454826	22164216	18	-0.00809202	ukb-b-18377	rs1945160	A	G	0.375863	Leg fat percentage (left) || id:ukb-b-18377	TRUE	reported	igd	8.41826213412513e-05	38.2915000477624
350	0.001285	2.90001e-08	454826	58584990	18	0.00712464	ukb-b-18377	rs1497981	G	C	0.424712	Leg fat percentage (left) || id:ukb-b-18377	TRUE	reported	igd	6.75841659926375e-05	30.7409783168167
351	0.0012958	1.09999e-08	454826	24242710	18	-0.00741071	ukb-b-18377	rs8086738	A	C	0.61218	Leg fat percentage (left) || id:ukb-b-18377	TRUE	reported	igd	7.19063382212159e-05	32.7070802214989
352	0.00133236	2.60016e-11	454826	40768309	18	-0.00888413	ukb-b-18377	rs59499656	T	A	0.343215	Leg fat percentage (left) || id:ukb-b-18377	TRUE	reported	igd	9.77459793645968e-05	44.4615632575681
353	0.0022831	9.3994e-18	454826	58048295	18	-0.0195907	ukb-b-18377	rs57636386	C	T	0.083842	Leg fat percentage (left) || id:ukb-b-18377	TRUE	reported	igd	0.000161858107210743	73.6288691834212
354	0.00133603	1.89998e-09	454826	2846812	18	0.00802152	ukb-b-18377	rs11664106	T	A	0.373941	Leg fat percentage (left) || id:ukb-b-18377	TRUE	reported	igd	7.92503554217145e-05	36.0478204569093
355	0.0014903	4.19952e-40	454826	57838401	18	0.0197538	ukb-b-18377	rs663129	A	G	0.233336	Leg fat percentage (left) || id:ukb-b-18377	TRUE	reported	igd	0.000386136529971173	175.692002207685
356	0.00129716	3.79997e-09	454826	13040084	18	0.00764501	ukb-b-18377	rs7229869	C	A	0.381051	Leg fat percentage (left) || id:ukb-b-18377	TRUE	reported	igd	7.63643343804572e-05	34.7349845342307
357	0.00138915	2.70023e-23	454826	18326222	19	0.0138123	ukb-b-18377	rs4808762	C	T	0.290963	Leg fat percentage (left) || id:ukb-b-18377	TRUE	reported	igd	0.000217317172412911	98.8625501553874
358	0.00143933	4.79954e-12	454826	18469017	19	-0.00994593	ukb-b-18377	rs12986231	C	T	0.268008	Leg fat percentage (left) || id:ukb-b-18377	TRUE	reported	igd	0.000104973376548185	47.7494234333578
359	0.00126378	4.19952e-14	454826	33938800	19	0.00954894	ukb-b-18377	rs7258937	T	C	0.508039	Leg fat percentage (left) || id:ukb-b-18377	TRUE	reported	igd	0.00012550689323432	57.0907124863632
360	0.0017525	9.20026e-11	454826	31017686	19	-0.0113558	ukb-b-18377	rs73026725	A	C	0.153583	Leg fat percentage (left) || id:ukb-b-18377	TRUE	reported	igd	9.23068739752455e-05	41.9872573613909
361	0.00148838	1.29999e-10	454826	47602577	19	0.00957463	ukb-b-18377	rs9304665	A	T	0.76364	Leg fat percentage (left) || id:ukb-b-18377	TRUE	reported	igd	9.09769878136416e-05	41.3822823407479
362	0.0016072	4.70002e-22	454826	4064057	19	-0.0155153	ukb-b-18377	rs56356382	C	T	0.192342	Leg fat percentage (left) || id:ukb-b-18377	TRUE	reported	igd	0.000204854848768568	93.1919925678591
363	0.00174885	4.30031e-25	454826	45411941	19	-0.0180946	ukb-b-18377	rs429358	C	T	0.154046	Leg fat percentage (left) || id:ukb-b-18377	TRUE	reported	igd	0.000235312696880532	107.051052517863
364	0.0015918	5.30029e-36	454826	46182304	19	-0.0199402	ukb-b-18377	rs10423928	A	T	0.19443	Leg fat percentage (left) || id:ukb-b-18377	TRUE	reported	igd	0.000344895020600343	156.920654001725
365	0.00126669	5.50047e-19	454826	18834514	19	-0.0112769	ukb-b-18377	rs10404726	T	C	0.46553	Leg fat percentage (left) || id:ukb-b-18377	TRUE	reported	igd	0.000174227946799847	79.2568604353572
366	0.00234844	3.79997e-10	454826	19330213	19	0.0147021	ukb-b-18377	rs4808187	C	A	0.078653	Leg fat percentage (left) || id:ukb-b-18377	TRUE	reported	igd	8.6162264099643e-05	39.192042481971
367	0.00135133	1.6e-10	454826	30272202	19	0.00864292	ukb-b-18377	rs12462975	A	G	0.329602	Leg fat percentage (left) || id:ukb-b-18377	TRUE	reported	igd	8.99319080580076e-05	40.9068689833556
368	0.00226408	7.39946e-13	454826	33754405	20	-0.0162389	ukb-b-18377	rs8119351	A	G	0.085035	Leg fat percentage (left) || id:ukb-b-18377	TRUE	reported	igd	0.000113092883343103	51.4431754306814
369	0.00131177	9.80009e-09	454826	6628406	20	0.00752181	ukb-b-18377	rs2326844	C	G	0.634235	Leg fat percentage (left) || id:ukb-b-18377	TRUE	reported	igd	7.22857433873988e-05	32.879667681651
370	0.00126588	6.4998e-13	454826	25182648	20	0.00910122	ukb-b-18377	rs6138536	G	A	0.46246	Leg fat percentage (left) || id:ukb-b-18377	TRUE	reported	igd	0.000113636934752171	51.6906791820588
371	0.00134633	4.40048e-14	454826	62356627	20	0.0101621	ukb-b-18377	rs6011058	T	C	0.674615	Leg fat percentage (left) || id:ukb-b-18377	TRUE	reported	igd	0.000125246097290786	56.9720664831659
372	0.00152872	4.70002e-11	454826	40144651	20	0.0100581	ukb-b-18377	rs6093490	T	C	0.218361	Leg fat percentage (left) || id:ukb-b-18377	TRUE	reported	igd	9.5167659289254e-05	43.2886551485599
373	0.00189515	1.2e-08	454826	15816236	20	0.0107988	ukb-b-18377	rs16996657	C	T	0.127758	Leg fat percentage (left) || id:ukb-b-18377	TRUE	reported	igd	7.13818059283154e-05	32.468476158004
374	0.00175761	2.39994e-17	454826	47498117	20	-0.0148948	ukb-b-18377	rs112852122	A	G	0.157849	Leg fat percentage (left) || id:ukb-b-18377	TRUE	reported	igd	0.000157873948220521	71.816198532259
375	0.00135332	2.49977e-16	454826	51100420	20	-0.0110906	ukb-b-18377	rs6021948	A	T	0.321782	Leg fat percentage (left) || id:ukb-b-18377	TRUE	reported	igd	0.000147638518174567	67.1594567128996
376	0.00152612	1.40001e-08	454826	53453326	20	-0.00865754	ukb-b-18377	rs1512065	G	A	0.769916	Leg fat percentage (left) || id:ukb-b-18377	TRUE	reported	igd	7.07514972189138e-05	32.1817558785068
377	0.00184615	2.1e-10	454826	36770120	21	-0.0117334	ukb-b-18377	rs73197345	A	T	0.136505	Leg fat percentage (left) || id:ukb-b-18377	TRUE	reported	igd	8.88034691034767e-05	40.3935361176563
378	0.0017146	3.59998e-08	454826	40566372	21	0.00944248	ukb-b-18377	rs2836935	G	T	0.161264	Leg fat percentage (left) || id:ukb-b-18377	TRUE	reported	igd	6.66764190295838e-05	30.328057775
379	0.00127094	1.10002e-16	454826	46567625	21	0.0105395	ukb-b-18377	rs403694	T	C	0.537353	Leg fat percentage (left) || id:ukb-b-18377	TRUE	reported	igd	0.000151174651918684	68.7682559014126
380	0.00126731	2.5e-10	454826	48874412	22	0.00801821	ukb-b-18377	rs10854853	T	G	0.456803	Leg fat percentage (left) || id:ukb-b-18377	TRUE	reported	igd	8.80046509153805e-05	40.0301501873303
381	0.00156556	1.2e-09	454826	31175525	22	0.00951115	ukb-b-18377	rs136309	A	C	0.205652	Leg fat percentage (left) || id:ukb-b-18377	TRUE	reported	igd	8.11420741157668e-05	36.9083575383124
382	0.00156006	2.49977e-11	454826	18230964	22	0.0104085	ukb-b-18377	rs1296685	G	A	0.211087	Leg fat percentage (left) || id:ukb-b-18377	TRUE	reported	igd	9.7860156172812e-05	44.5135037695737
383	0.0012819	1.99986e-13	454826	38599767	22	-0.00941838	ukb-b-18377	rs4820323	G	C	0.580967	Leg fat percentage (left) || id:ukb-b-18377	TRUE	reported	igd	0.000118671736650793	53.9811599884624
