# Supplementary material for: Obesity impact on leukocyte telomere shortening and immune aging assessed by Mendelian randomization and transcriptomics analysis
Source: Sci Rep. 2025 Aug 23;15:30983. doi: 10.1038/s41598-025-16817-5 (PMC12373864; doi:10.1038/s41598-025-16817-5)
Supplement: Supplementary file 1 — Supplementary Material 1 [file 41598_2025_16817_MOESM1_ESM.zip › Supplementary materials/Tables/Table S12.F values of BFP-arm-R IVs.csv]

	beta.exposure	pval.exposure	pos.exposure	samplesize.exposure	se.exposure	chr.exposure	id.exposure	SNP	effect_allele.exposure	other_allele.exposure	eaf.exposure	exposure	mr_keep.exposure	pval_origin.exposure	data_source.exposure	r2	F
1	0.0132057	3.29997e-08	29566552	454789	0.00239035	1	ukb-b-12854	rs2452774	G	A	0.884359	Arm fat percentage (right) || id:ukb-b-12854	TRUE	reported	igd	6.71059093128353e-05	30.5209433143106
2	0.00958476	4.49997e-10	66434743	454789	0.00153673	1	ukb-b-12854	rs7519259	A	G	0.528341	Arm fat percentage (right) || id:ukb-b-12854	TRUE	reported	igd	8.55303496380486e-05	38.9014183727541
3	0.0156657	2.39994e-22	149995265	454789	0.00161097	1	ukb-b-12854	rs67807996	A	G	0.39565	Arm fat percentage (right) || id:ukb-b-12854	TRUE	reported	igd	0.000207885625392735	94.5633382742023
4	-0.00897132	9.59997e-09	150707636	454789	0.00156366	1	ukb-b-12854	rs7511673	T	A	0.392849	Arm fat percentage (right) || id:ukb-b-12854	TRUE	reported	igd	7.23746801871015e-05	32.9174460678831
5	0.0338661	1.10002e-71	177889025	454789	0.00189162	1	ukb-b-12854	rs539515	C	A	0.204986	Arm fat percentage (right) || id:ukb-b-12854	TRUE	reported	igd	0.000704282104244434	320.524084719861
6	0.014592	1.39991e-19	201800511	454789	0.00161217	1	ukb-b-12854	rs2678204	G	T	0.340181	Arm fat percentage (right) || id:ukb-b-12854	TRUE	reported	igd	0.000180102522215697	81.9230403170988
7	-0.0084986	3.50002e-08	34262334	454789	0.00154168	1	ukb-b-12854	rs7516508	A	T	0.512553	Arm fat percentage (right) || id:ukb-b-12854	TRUE	reported	igd	6.68139782522655e-05	30.3881590812131
8	-0.0127024	2.29985e-16	47678458	454789	0.00154828	1	ukb-b-12854	rs6669341	G	A	0.582712	Arm fat percentage (right) || id:ukb-b-12854	TRUE	reported	igd	0.000147978403933638	67.3086146111285
9	0.0151691	1.39991e-22	96924097	454789	0.00155156	1	ukb-b-12854	rs11165643	T	C	0.590148	Arm fat percentage (right) || id:ukb-b-12854	TRUE	reported	igd	0.000210126710103641	95.5829806451695
10	0.019371	1.10002e-17	156049877	454789	0.00226223	1	ukb-b-12854	rs61813324	T	C	0.13571	Arm fat percentage (right) || id:ukb-b-12854	TRUE	reported	igd	0.000161194642745962	73.3210469504767
11	0.0110429	4.20001e-10	215246432	454789	0.00176838	1	ukb-b-12854	rs1377184	T	A	0.748944	Arm fat percentage (right) || id:ukb-b-12854	TRUE	reported	igd	8.57369246141813e-05	38.9953820786432
12	-0.0141752	1e-15	1601052	454789	0.00176602	1	ukb-b-12854	rs72634826	A	G	0.259875	Arm fat percentage (right) || id:ukb-b-12854	TRUE	reported	igd	0.000141643185069599	64.4266047977546
13	-0.00894448	2.19999e-08	6683240	454789	0.00159833	1	ukb-b-12854	rs14057	A	G	0.356579	Arm fat percentage (right) || id:ukb-b-12854	TRUE	reported	igd	6.8855309720607e-05	31.3166560599581
14	0.0146216	5.99998e-10	11925781	454789	0.00236187	1	ukb-b-12854	rs1318408	G	A	0.119506	Arm fat percentage (right) || id:ukb-b-12854	TRUE	reported	igd	8.42619043354496e-05	38.3244479779753
15	0.0123375	5.19996e-11	39564930	454789	0.00187963	1	ukb-b-12854	rs113603865	T	C	0.212066	Arm fat percentage (right) || id:ukb-b-12854	TRUE	reported	igd	9.47236672656414e-05	43.0831734609269
16	-0.0257811	6.29941e-22	62579891	454789	0.00267877	1	ukb-b-12854	rs12140153	T	G	0.094275	Arm fat percentage (right) || id:ukb-b-12854	TRUE	reported	igd	0.00020362619177668	92.6254058381934
17	0.014163	2.70023e-19	72825144	454789	0.00157711	1	ukb-b-12854	rs6699744	T	A	0.61605	Arm fat percentage (right) || id:ukb-b-12854	TRUE	reported	igd	0.000177296263046457	80.6463338757335
18	0.0243254	3.90032e-25	77967507	454789	0.00234892	1	ukb-b-12854	rs71658797	A	T	0.120742	Arm fat percentage (right) || id:ukb-b-12854	TRUE	reported	igd	0.000235760571672334	107.246127517479
19	0.0132583	4.70002e-13	98315893	454789	0.00183296	1	ukb-b-12854	rs12072739	G	A	0.224594	Arm fat percentage (right) || id:ukb-b-12854	TRUE	reported	igd	0.00011502964956866	52.3200075905206
20	-0.00891963	1.79999e-08	112318484	454789	0.0015832	1	ukb-b-12854	rs12033257	G	A	0.382343	Arm fat percentage (right) || id:ukb-b-12854	TRUE	reported	igd	6.97881772082305e-05	31.740970892501
21	-0.0125672	5.30029e-12	195048816	454789	0.00182195	1	ukb-b-12854	rs1888623	T	A	0.227344	Arm fat percentage (right) || id:ukb-b-12854	TRUE	reported	igd	0.000104604113043382	47.5775675679166
22	0.0180629	2.60016e-27	219748818	454789	0.00166842	1	ukb-b-12854	rs2820446	G	C	0.29729	Arm fat percentage (right) || id:ukb-b-12854	TRUE	reported	igd	0.000257657219188728	117.20935357929
23	-0.015348	7.39946e-14	23313353	454789	0.00205156	1	ukb-b-12854	rs10799778	G	T	0.833684	Arm fat percentage (right) || id:ukb-b-12854	TRUE	reported	igd	0.000123047201663631	55.9671543047199
24	0.0130996	9.70063e-11	32197257	454789	0.00202427	1	ukb-b-12854	rs3766823	A	G	0.17202	Arm fat percentage (right) || id:ukb-b-12854	TRUE	reported	igd	9.20723549288262e-05	41.87716581029
25	-0.0134572	3.40017e-16	49879122	454789	0.00164946	1	ukb-b-12854	rs6693294	G	A	0.688567	Arm fat percentage (right) || id:ukb-b-12854	TRUE	reported	igd	0.000146336386861455	66.5616267595241
26	0.00980474	4.09996e-09	80812329	454789	0.00166689	1	ukb-b-12854	rs6688826	C	T	0.298192	Arm fat percentage (right) || id:ukb-b-12854	TRUE	reported	igd	7.60703283547644e-05	34.5984283352822
27	0.053775	1.10002e-28	110114504	454789	0.00484029	1	ukb-b-12854	rs144376234	T	C	0.025647	Arm fat percentage (right) || id:ukb-b-12854	TRUE	reported	igd	0.000271325286288675	123.428702303356
28	-0.0267709	1.79999e-09	174973726	454789	0.00445224	1	ukb-b-12854	rs75035127	G	A	0.030382	Arm fat percentage (right) || id:ukb-b-12854	TRUE	reported	igd	7.94921664254941e-05	36.154877921724
29	-0.0101739	3.80014e-11	190294726	454789	0.00153833	1	ukb-b-12854	rs815163	C	T	0.563226	Arm fat percentage (right) || id:ukb-b-12854	TRUE	reported	igd	9.61665844676354e-05	43.7395187304051
30	-0.0103189	4.79954e-11	209218583	454789	0.00156871	1	ukb-b-12854	rs4562625	G	C	0.614927	Arm fat percentage (right) || id:ukb-b-12854	TRUE	reported	igd	9.5132784367049e-05	43.2692699300631
31	-0.0126658	3.40017e-11	222099865	454789	0.00191081	1	ukb-b-12854	rs13375176	C	T	0.201967	Arm fat percentage (right) || id:ukb-b-12854	TRUE	reported	igd	9.66002686614054e-05	43.9367906894993
32	-0.0147191	1.69981e-11	243533273	454789	0.00218704	1	ukb-b-12854	rs12042959	G	A	0.14393	Arm fat percentage (right) || id:ukb-b-12854	TRUE	reported	igd	9.95854421607146e-05	45.2946751741997
33	-0.0127433	1.89998e-08	243842288	454789	0.00226583	1	ukb-b-12854	rs383701	A	G	0.868882	Arm fat percentage (right) || id:ukb-b-12854	TRUE	reported	igd	6.95454966926666e-05	31.6305875692909
34	0.00895974	6.4e-09	11312224	454789	0.00154321	2	ukb-b-12854	rs3732103	T	C	0.561693	Arm fat percentage (right) || id:ukb-b-12854	TRUE	reported	igd	7.41137206807795e-05	33.7084549462641
35	0.0262812	1.80011e-66	25145173	454789	0.00152586	2	ukb-b-12854	rs59086897	A	T	0.487602	Arm fat percentage (right) || id:ukb-b-12854	TRUE	reported	igd	0.000651880295539156	296.660070822008
36	-0.0103288	7.50067e-11	50742227	454789	0.00158671	2	ukb-b-12854	rs10187101	T	C	0.363611	Arm fat percentage (right) || id:ukb-b-12854	TRUE	reported	igd	9.31653036284082e-05	42.3743167573396
37	0.0125588	2.80027e-16	105404701	454789	0.00153506	2	ukb-b-12854	rs445077	A	T	0.480126	Arm fat percentage (right) || id:ukb-b-12854	TRUE	reported	igd	0.000147153878655842	66.9335205394138
38	-0.0254193	2.99999e-08	146015229	454789	0.0045888	2	ukb-b-12854	rs114964326	A	G	0.028986	Arm fat percentage (right) || id:ukb-b-12854	TRUE	reported	igd	6.74667299609865e-05	30.6850619395549
39	0.00969192	6.59994e-10	198172148	454789	0.00156974	2	ukb-b-12854	rs1366836	G	T	0.384725	Arm fat percentage (right) || id:ukb-b-12854	TRUE	reported	igd	8.38142451061221e-05	38.1208241571775
40	-0.0574442	6.79986e-59	417167	454789	0.00354996	2	ukb-b-12854	rs62106258	C	T	0.048536	Arm fat percentage (right) || id:ukb-b-12854	TRUE	reported	igd	0.000575420759891621	261.84455191987
41	0.0322277	2.90001e-57	632592	454789	0.00202075	2	ukb-b-12854	rs12992672	A	G	0.828115	Arm fat percentage (right) || id:ukb-b-12854	TRUE	reported	igd	0.000558959930985526	254.349881525338
42	-0.00983399	1.5e-10	27039792	454789	0.00153527	2	ukb-b-12854	rs12475388	A	G	0.48571	Arm fat percentage (right) || id:ukb-b-12854	TRUE	reported	igd	9.02071303329822e-05	41.0287312668547
43	0.0091373	7.29995e-09	159483811	454789	0.00157989	2	ukb-b-12854	rs3771653	T	C	0.626577	Arm fat percentage (right) || id:ukb-b-12854	TRUE	reported	igd	7.35428024989883e-05	33.4487704364254
44	0.0118869	5.70033e-14	36788616	454789	0.00158186	2	ukb-b-12854	rs3770799	G	A	0.369632	Arm fat percentage (right) || id:ukb-b-12854	TRUE	reported	igd	0.000124147294057739	56.4675857206062
45	-0.0100625	1.5e-10	135629439	454789	0.00157066	2	ukb-b-12854	rs6711390	T	C	0.371288	Arm fat percentage (right) || id:ukb-b-12854	TRUE	reported	igd	9.02398313695932e-05	41.0436059571635
46	-0.0103643	5.40008e-11	175166636	454789	0.00158024	2	ukb-b-12854	rs34234296	A	G	0.392486	Arm fat percentage (right) || id:ukb-b-12854	TRUE	reported	igd	9.45764092957435e-05	43.0161897711534
47	-0.0149593	3.69999e-20	227047771	454789	0.00162687	2	ukb-b-12854	rs2943653	T	C	0.672841	Arm fat percentage (right) || id:ukb-b-12854	TRUE	reported	igd	0.000185877215239151	84.5502570532965
48	0.0139759	1.69981e-17	230624929	454789	0.00164161	2	ukb-b-12854	rs62190394	T	C	0.317035	Arm fat percentage (right) || id:ukb-b-12854	TRUE	reported	igd	0.00015934573023287	72.4799159805555
49	-0.00960075	3.89996e-08	6164762	454789	0.00174701	2	ukb-b-12854	rs2693823	A	T	0.260546	Arm fat percentage (right) || id:ukb-b-12854	TRUE	reported	igd	6.64019371556944e-05	30.2007431810775
50	-0.010374	1e-08	40167555	454789	0.00181105	2	ukb-b-12854	rs725375	T	G	0.232286	Arm fat percentage (right) || id:ukb-b-12854	TRUE	reported	igd	7.21423561400007e-05	32.8117728404443
51	0.0128323	1.69981e-16	69528577	454789	0.00155764	2	ukb-b-12854	rs7422252	T	C	0.591449	Arm fat percentage (right) || id:ukb-b-12854	TRUE	reported	igd	0.00014921073435077	67.8692290606916
52	-0.0113197	2.60016e-13	147903382	454789	0.00154726	2	ukb-b-12854	rs429343	G	A	0.57656	Arm fat percentage (right) || id:ukb-b-12854	TRUE	reported	igd	0.000117674450119456	53.5231084488326
53	0.00870135	1.40001e-08	202917009	454789	0.00153428	2	ukb-b-12854	rs12471400	C	T	0.517357	Arm fat percentage (right) || id:ukb-b-12854	TRUE	reported	igd	7.07169242366209e-05	32.1634123203924
54	0.00914348	2.5e-09	204152381	454789	0.0015345	2	ukb-b-12854	rs72938355	T	G	0.553831	Arm fat percentage (right) || id:ukb-b-12854	TRUE	reported	igd	7.80630287741214e-05	35.5048222810597
55	-0.0218383	2.90001e-14	205375909	454789	0.00287226	2	ukb-b-12854	rs4482463	A	C	0.923053	Arm fat percentage (right) || id:ukb-b-12854	TRUE	reported	igd	0.000127093986909086	57.8080400787113
56	0.0118838	1.50003e-13	229010960	454789	0.00160907	2	ukb-b-12854	rs4605363	C	A	0.341583	Arm fat percentage (right) || id:ukb-b-12854	TRUE	reported	igd	0.000119921970592117	54.5454944428577
57	-0.0166104	4.49987e-17	46909809	454789	0.00197743	2	ukb-b-12854	rs62136933	A	G	0.184264	Arm fat percentage (right) || id:ukb-b-12854	TRUE	reported	igd	0.000155124579695193	70.5595877522312
58	-0.0137315	5.00035e-19	58933591	454789	0.0015409	2	ukb-b-12854	rs1861410	T	C	0.555357	Arm fat percentage (right) || id:ukb-b-12854	TRUE	reported	igd	0.000174582727175236	79.4118186757185
59	-0.0149384	1.10002e-21	59307725	454789	0.00156151	2	ukb-b-12854	rs6545714	A	G	0.601476	Arm fat percentage (right) || id:ukb-b-12854	TRUE	reported	igd	0.000201196902085198	91.520149079094
60	-0.0105363	5.30005e-10	86850022	454789	0.00169678	2	ukb-b-12854	rs396354	C	T	0.715649	Arm fat percentage (right) || id:ukb-b-12854	TRUE	reported	igd	8.47770716079282e-05	38.5587789657203
61	-0.0137831	4.90004e-18	100805996	454789	0.00159244	2	ukb-b-12854	rs11691869	A	C	0.361918	Arm fat percentage (right) || id:ukb-b-12854	TRUE	reported	igd	0.000164697183922974	74.9144763880739
62	0.0133671	8.9e-09	105977776	454789	0.00232487	2	ukb-b-12854	rs3087523	A	G	0.124621	Arm fat percentage (right) || id:ukb-b-12854	TRUE	reported	igd	7.26834491390829e-05	33.0578905451222
63	0.0100122	5.69994e-09	161126732	454789	0.00171841	2	ukb-b-12854	rs764729	C	A	0.728019	Arm fat percentage (right) || id:ukb-b-12854	TRUE	reported	igd	7.46385307582522e-05	33.9471672546405
64	0.0152502	1.59993e-22	165528876	454789	0.00156161	2	ukb-b-12854	rs13389219	T	C	0.392416	Arm fat percentage (right) || id:ukb-b-12854	TRUE	reported	igd	0.000209654844682842	95.3682922732798
65	0.00891608	1.29999e-08	172916214	454789	0.001568	2	ukb-b-12854	rs796839	C	A	0.615049	Arm fat percentage (right) || id:ukb-b-12854	TRUE	reported	igd	7.10910565976215e-05	32.3335869857249
66	0.0113497	8.49963e-12	181500545	454789	0.00166187	2	ukb-b-12854	rs6741769	A	G	0.305768	Arm fat percentage (right) || id:ukb-b-12854	TRUE	reported	igd	0.000102546343412394	46.6415267995171
67	0.0106849	5.39995e-10	212290579	454789	0.00172127	2	ukb-b-12854	rs4673617	T	C	0.271776	Arm fat percentage (right) || id:ukb-b-12854	TRUE	reported	igd	8.47219956615758e-05	38.5337268951839
68	-0.0105913	1.99986e-11	61207077	454789	0.00157986	3	ukb-b-12854	rs9843007	T	A	0.3735	Arm fat percentage (right) || id:ukb-b-12854	TRUE	reported	igd	9.88117213644639e-05	44.9427271924171
69	0.00943485	2.30001e-09	81808602	454789	0.00157947	3	ukb-b-12854	rs3772882	A	C	0.373219	Arm fat percentage (right) || id:ukb-b-12854	TRUE	reported	igd	7.84518542013416e-05	35.6816827108352
70	0.010167	7.29962e-11	82629523	454789	0.00156053	3	ukb-b-12854	rs4123668	C	T	0.402711	Arm fat percentage (right) || id:ukb-b-12854	TRUE	reported	igd	9.3323478768493e-05	42.4462661719065
71	-0.010884	3.10027e-11	85906928	454789	0.00163922	3	ukb-b-12854	rs3911063	C	T	0.321995	Arm fat percentage (right) || id:ukb-b-12854	TRUE	reported	igd	9.69282849672427e-05	44.0859971154889
72	-0.0148595	2.39994e-22	94038085	454789	0.0015285	3	ukb-b-12854	rs1454687	G	C	0.515343	Arm fat percentage (right) || id:ukb-b-12854	TRUE	reported	igd	0.000207767355988384	94.509528522746
73	0.0101852	5.00035e-11	104611900	454789	0.00154993	3	ukb-b-12854	rs58948644	A	G	0.582744	Arm fat percentage (right) || id:ukb-b-12854	TRUE	reported	igd	9.49431784750333e-05	43.1830232426078
74	-0.00926603	4.90004e-08	31450478	454789	0.00169874	3	ukb-b-12854	rs1495181	G	A	0.282289	Arm fat percentage (right) || id:ukb-b-12854	TRUE	reported	igd	6.54176914741084e-05	29.7530620290676
75	-0.0088838	4.79999e-08	173683791	454789	0.00162803	3	ukb-b-12854	rs2035831	C	G	0.33186	Arm fat percentage (right) || id:ukb-b-12854	TRUE	reported	igd	6.54687958474051e-05	29.7763066759967
76	0.0161477	1.5e-10	9498143	454789	0.00252092	3	ukb-b-12854	rs62246311	A	G	0.102332	Arm fat percentage (right) || id:ukb-b-12854	TRUE	reported	igd	9.02098759654768e-05	41.0299801701333
77	0.0138779	4.19952e-11	44464535	454789	0.0021034	3	ukb-b-12854	rs12054057	A	G	0.157627	Arm fat percentage (right) || id:ukb-b-12854	TRUE	reported	igd	9.57088832219575e-05	43.5313222080981
78	0.0112547	4.30031e-12	62471282	454789	0.00162439	3	ukb-b-12854	rs9968060	T	C	0.642607	Arm fat percentage (right) || id:ukb-b-12854	TRUE	reported	igd	0.000105543487500451	48.0048726515444
79	0.0160072	7.39946e-21	131614595	454789	0.00170876	3	ukb-b-12854	rs9816797	G	A	0.27738	Arm fat percentage (right) || id:ukb-b-12854	TRUE	reported	igd	0.000192918937130416	87.753954060277
80	0.00985324	5.39995e-09	136114945	454789	0.0016887	3	ukb-b-12854	rs1964675	T	C	0.71109	Arm fat percentage (right) || id:ukb-b-12854	TRUE	reported	igd	7.48532487730999e-05	34.044832816112
81	0.0117671	4.39997e-10	35635145	454789	0.00188561	3	ukb-b-12854	rs10490869	T	A	0.209557	Arm fat percentage (right) || id:ukb-b-12854	TRUE	reported	igd	8.56225197115505e-05	38.9433432992362
82	0.0169062	2.09991e-28	49920571	454789	0.00152954	3	ukb-b-12854	rs9843653	C	T	0.511539	Arm fat percentage (right) || id:ukb-b-12854	TRUE	reported	igd	0.000268561481793347	122.171081066915
83	0.0253919	5.30029e-14	141298124	454789	0.00337516	3	ukb-b-12854	rs2035936	T	G	0.055879	Arm fat percentage (right) || id:ukb-b-12854	TRUE	reported	igd	0.000124433601499533	56.5978269966184
84	0.0105699	3.79997e-09	170563677	454789	0.00179315	3	ukb-b-12854	rs35160042	A	G	0.238397	Arm fat percentage (right) || id:ukb-b-12854	TRUE	reported	igd	7.63950791038453e-05	34.7461432747645
85	0.0118161	1.20005e-14	173114305	454789	0.00153216	3	ukb-b-12854	rs529200	G	A	0.527779	Arm fat percentage (right) || id:ukb-b-12854	TRUE	reported	igd	0.000130759524230265	59.4755087353351
86	-0.0105045	5.10035e-11	183536836	454789	0.00159968	3	ukb-b-12854	rs2606227	C	T	0.63138	Arm fat percentage (right) || id:ukb-b-12854	TRUE	reported	igd	9.48054738817413e-05	43.1203850987987
87	-0.0186952	3.90032e-17	185818882	454789	0.00222169	3	ukb-b-12854	rs4234589	G	A	0.137194	Arm fat percentage (right) || id:ukb-b-12854	TRUE	reported	igd	0.000155673878345635	70.809479297442
88	-0.00925154	1.89998e-09	196979106	454789	0.00154014	3	ukb-b-12854	rs6782581	G	C	0.439293	Arm fat percentage (right) || id:ukb-b-12854	TRUE	reported	igd	7.93347126765985e-05	36.083258629008
89	0.0242518	5.79963e-25	12393125	454789	0.00235013	3	ukb-b-12854	rs1801282	G	C	0.119544	Arm fat percentage (right) || id:ukb-b-12854	TRUE	reported	igd	0.000234095223950922	106.488393039185
90	0.00937156	1.79999e-09	25110415	454789	0.00155702	3	ukb-b-12854	rs7619139	A	T	0.588637	Arm fat percentage (right) || id:ukb-b-12854	TRUE	reported	igd	7.96509303014552e-05	36.2270931606803
91	-0.0118376	3.2e-09	42418446	454789	0.00199956	3	ukb-b-12854	rs28350	G	A	0.820612	Arm fat percentage (right) || id:ukb-b-12854	TRUE	reported	igd	7.70575190059552e-05	35.0474585663659
92	-0.0103314	2.70023e-11	71681487	454789	0.00155045	3	ukb-b-12854	rs7630228	C	T	0.4343	Arm fat percentage (right) || id:ukb-b-12854	TRUE	reported	igd	9.76226227263774e-05	44.4018343453837
93	0.0114289	7.00003e-12	108129348	454789	0.00166636	3	ukb-b-12854	rs1078455	C	T	0.309499	Arm fat percentage (right) || id:ukb-b-12854	TRUE	reported	igd	0.000103422809490709	47.0402142909719
94	-0.011285	9.8992e-12	123051230	454789	0.00165769	3	ukb-b-12854	rs9839081	A	G	0.325084	Arm fat percentage (right) || id:ukb-b-12854	TRUE	reported	igd	0.000101892515975107	46.3441137811246
95	0.0105126	1.10002e-11	153691949	454789	0.00154703	3	ukb-b-12854	rs1357079	C	T	0.570062	Arm fat percentage (right) || id:ukb-b-12854	TRUE	reported	igd	0.000101524010039118	46.1764879758892
96	-0.0148447	4.19952e-12	156302724	454789	0.00214183	3	ukb-b-12854	rs13317303	A	C	0.150185	Arm fat percentage (right) || id:ukb-b-12854	TRUE	reported	igd	0.000105612916183988	48.036454582619
97	0.00893707	2.30001e-08	3064004	454789	0.00159909	4	ukb-b-12854	rs2798297	A	G	0.366707	Arm fat percentage (right) || id:ukb-b-12854	TRUE	reported	igd	6.86759579276969e-05	31.2350779769645
98	-0.0157759	6.89922e-13	28489339	454789	0.00219681	4	ukb-b-12854	rs73213484	T	A	0.141224	Arm fat percentage (right) || id:ukb-b-12854	TRUE	reported	igd	0.000113381996473238	51.5705051969127
99	-0.00867191	2.30001e-08	55541879	454789	0.00155115	4	ukb-b-12854	rs2237025	C	T	0.5554	Arm fat percentage (right) || id:ukb-b-12854	TRUE	reported	igd	6.8719838794966e-05	31.2550371671618
100	0.0153857	5.00035e-12	80609966	454789	0.00222809	4	ukb-b-12854	rs72649373	C	T	0.143267	Arm fat percentage (right) || id:ukb-b-12854	TRUE	reported	igd	0.00010483675670993	47.683393046115
101	-0.00888591	6.59994e-09	83153179	454789	0.00153191	4	ukb-b-12854	rs2583636	T	G	0.449879	Arm fat percentage (right) || id:ukb-b-12854	TRUE	reported	igd	7.39767482504881e-05	33.6461524395434
102	0.0275366	2.99999e-09	100239319	454789	0.00464078	4	ukb-b-12854	rs1229984	C	T	0.97278	Arm fat percentage (right) || id:ukb-b-12854	TRUE	reported	igd	7.7409649074367e-05	35.2076274836724
103	0.00862166	3.50002e-08	112691992	454789	0.0015628	4	ukb-b-12854	rs326894	T	C	0.602056	Arm fat percentage (right) || id:ukb-b-12854	TRUE	reported	igd	6.69169233071578e-05	30.4349834155434
104	0.0207668	4.00037e-41	45186139	454789	0.00154627	4	ukb-b-12854	rs10938398	A	G	0.433507	Arm fat percentage (right) || id:ukb-b-12854	TRUE	reported	igd	0.000396448098793443	180.370949225872
105	-0.00955767	3.2e-08	52932825	454789	0.00172772	4	ukb-b-12854	rs3113509	T	C	0.731973	Arm fat percentage (right) || id:ukb-b-12854	TRUE	reported	igd	6.72849861390592e-05	30.6023960730199
106	0.0100281	6.4003e-11	56289785	454789	0.0015347	4	ukb-b-12854	rs6840236	C	T	0.464869	Arm fat percentage (right) || id:ukb-b-12854	TRUE	reported	igd	9.38727636285055e-05	42.6961205551499
107	0.0130953	1.99986e-12	89752276	454789	0.00186178	4	ukb-b-12854	rs57400569	A	G	0.214652	Arm fat percentage (right) || id:ukb-b-12854	TRUE	reported	igd	0.000108771968817064	49.473458707914
108	-0.0105982	3.69999e-11	130731284	454789	0.00160183	4	ukb-b-12854	rs4864201	C	T	0.65096	Arm fat percentage (right) || id:ukb-b-12854	TRUE	reported	igd	9.62453204546383e-05	43.7753337246259
109	0.00922221	1.09999e-08	34911685	454789	0.00161402	4	ukb-b-12854	rs4088476	T	C	0.660795	Arm fat percentage (right) || id:ukb-b-12854	TRUE	reported	igd	7.17812577349685e-05	32.6475263420159
110	-0.0106672	9.80009e-09	67803507	454789	0.00186031	4	ukb-b-12854	rs1383723	T	A	0.783146	Arm fat percentage (right) || id:ukb-b-12854	TRUE	reported	igd	7.22917745394731e-05	32.8797362019598
111	-0.00916461	4.30002e-08	81207963	454789	0.00167301	4	ukb-b-12854	rs3733336	G	A	0.35985	Arm fat percentage (right) || id:ukb-b-12854	TRUE	reported	igd	6.59769593659773e-05	30.0074432190366
112	-0.0121652	3.80014e-15	137083193	454789	0.00154771	4	ukb-b-12854	rs1296328	C	A	0.558991	Arm fat percentage (right) || id:ukb-b-12854	TRUE	reported	igd	0.000135828337130651	61.7813536171649
113	-0.0113035	8.19974e-11	140848823	454789	0.00173975	4	ukb-b-12854	rs56375099	T	C	0.266252	Arm fat percentage (right) || id:ukb-b-12854	TRUE	reported	igd	9.28115286371389e-05	42.2133945639769
114	-0.0132061	1.20005e-11	147354089	454789	0.00194821	4	ukb-b-12854	rs113079574	T	C	0.192748	Arm fat percentage (right) || id:ukb-b-12854	TRUE	reported	igd	0.000101023822814292	45.948963246165
115	-0.0141249	1.99986e-14	25342606	454789	0.00184603	4	ukb-b-12854	rs56203712	G	A	0.233843	Arm fat percentage (right) || id:ukb-b-12854	TRUE	reported	igd	0.000128714477840532	58.5452068493918
116	0.0131186	1.20005e-17	18329824	454789	0.0015344	4	ukb-b-12854	rs2192527	G	A	0.465491	Arm fat percentage (right) || id:ukb-b-12854	TRUE	reported	igd	0.000160700804805005	73.0963835625207
117	0.00903241	6.49995e-09	96150044	454789	0.00155655	4	ukb-b-12854	rs4419475	T	A	0.407329	Arm fat percentage (right) || id:ukb-b-12854	TRUE	reported	igd	7.40353319654154e-05	33.6727994954442
118	0.0368686	7.70016e-37	103188709	454789	0.00290787	4	ukb-b-12854	rs13107325	T	C	0.074866	Arm fat percentage (right) || id:ukb-b-12854	TRUE	reported	igd	0.0003533457599136	160.75385980858
119	-0.00923461	1.79999e-09	52848593	454789	0.00153451	5	ukb-b-12854	rs1991002	G	T	0.495154	Arm fat percentage (right) || id:ukb-b-12854	TRUE	reported	igd	7.96256769483802e-05	36.2156064345014
120	0.0117844	1.39991e-14	63020706	454789	0.0015306	5	ukb-b-12854	rs1503526	C	T	0.479962	Arm fat percentage (right) || id:ukb-b-12854	TRUE	reported	igd	0.00013032417316573	59.2774650281399
121	-0.0120754	3.50026e-14	74472939	454789	0.00159371	5	ukb-b-12854	rs7707394	A	G	0.35729	Arm fat percentage (right) || id:ukb-b-12854	TRUE	reported	igd	0.000126217532375961	57.409338961765
122	-0.00878406	1.89998e-08	77390494	454789	0.00156351	5	ukb-b-12854	rs252748	T	C	0.590936	Arm fat percentage (right) || id:ukb-b-12854	TRUE	reported	igd	6.93983537588885e-05	31.5636595769569
123	-0.00941757	2.69998e-09	92428154	454789	0.00158348	5	ukb-b-12854	rs4489042	C	G	0.373325	Arm fat percentage (right) || id:ukb-b-12854	TRUE	reported	igd	7.77694130276186e-05	35.3712688454077
124	-0.0157748	1.10002e-14	107439012	454789	0.00204146	5	ukb-b-12854	rs40067	A	G	0.170164	Arm fat percentage (right) || id:ukb-b-12854	TRUE	reported	igd	0.000131274087043828	59.7095865458631
125	-0.0146466	6.1e-09	128014834	454789	0.00251941	5	ukb-b-12854	rs10070510	C	T	0.105231	Arm fat percentage (right) || id:ukb-b-12854	TRUE	reported	igd	7.43076830666179e-05	33.7966796117753
126	0.00942413	2.1e-09	153573938	454789	0.00157399	5	ukb-b-12854	rs890793	T	C	0.385657	Arm fat percentage (right) || id:ukb-b-12854	TRUE	reported	igd	7.88196341687691e-05	35.8489705674574
127	-0.00905303	5.99998e-09	63978255	454789	0.00155645	5	ukb-b-12854	rs2610245	G	A	0.51788	Arm fat percentage (right) || id:ukb-b-12854	TRUE	reported	igd	7.43832781375782e-05	33.8310643798262
128	-0.0259364	1.69981e-11	82810884	454789	0.00385288	5	ukb-b-12854	rs34580448	C	T	0.041254	Arm fat percentage (right) || id:ukb-b-12854	TRUE	reported	igd	9.96311634245161e-05	45.315472753617
129	0.0325295	7.79992e-10	86782273	454789	0.0052909	5	ukb-b-12854	rs323782	A	G	0.021388	Arm fat percentage (right) || id:ukb-b-12854	TRUE	reported	igd	8.31092995490695e-05	37.8001705597207
130	0.00913482	4e-08	118683065	454789	0.00166401	5	ukb-b-12854	rs6864305	C	T	0.306959	Arm fat percentage (right) || id:ukb-b-12854	TRUE	reported	igd	6.62596893413454e-05	30.1360421412727
131	0.0104549	3.2e-08	131148950	454789	0.00188994	5	ukb-b-12854	rs34914000	C	T	0.206895	Arm fat percentage (right) || id:ukb-b-12854	TRUE	reported	igd	6.72828778991301e-05	30.6014371438706
132	0.0131213	6.29941e-15	157983114	454789	0.00168254	5	ukb-b-12854	rs17055847	C	T	0.295441	Arm fat percentage (right) || id:ukb-b-12854	TRUE	reported	igd	0.000133707235868295	60.8164442774941
133	0.0151944	1.10002e-18	170459675	454789	0.001721	5	ukb-b-12854	rs7730898	A	G	0.729112	Arm fat percentage (right) || id:ukb-b-12854	TRUE	reported	igd	0.000171364551603306	77.9477278074369
134	-0.011488	2.09991e-12	63927239	454789	0.00163405	5	ukb-b-12854	rs10050620	T	C	0.325413	Arm fat percentage (right) || id:ukb-b-12854	TRUE	reported	igd	0.000108667837075499	49.4260906464206
135	0.0240508	1e-26	87986314	454789	0.00224761	5	ukb-b-12854	rs34483452	A	C	0.136321	Arm fat percentage (right) || id:ukb-b-12854	TRUE	reported	igd	0.000251708488154665	114.502569471047
136	0.0112393	5.19996e-13	119389031	454789	0.00155656	5	ukb-b-12854	rs347551	G	C	0.472311	Arm fat percentage (right) || id:ukb-b-12854	TRUE	reported	igd	0.000114627034978886	52.1368616508066
137	0.0158979	2.29985e-13	139080745	454789	0.00216936	5	ukb-b-12854	rs13174863	G	A	0.148136	Arm fat percentage (right) || id:ukb-b-12854	TRUE	reported	igd	0.000118074205429497	53.7049548345345
138	0.0109893	2.29985e-11	144485978	454789	0.00164384	5	ukb-b-12854	rs13160735	A	G	0.322388	Arm fat percentage (right) || id:ukb-b-12854	TRUE	reported	igd	9.82580959199694e-05	44.6908959114924
139	0.0105712	2.80001e-10	50384662	454789	0.00167611	5	ukb-b-12854	rs17820010	G	T	0.2956	Arm fat percentage (right) || id:ukb-b-12854	TRUE	reported	igd	8.74572080322722e-05	39.7778801317108
140	-0.0168907	3.80014e-27	75003678	454789	0.00156536	5	ukb-b-12854	rs2307111	C	T	0.395094	Arm fat percentage (right) || id:ukb-b-12854	TRUE	reported	igd	0.000255944446962361	116.430006814375
141	-0.0334445	9.80009e-09	87825151	454789	0.00583181	5	ukb-b-12854	rs141008767	T	C	0.018215	Arm fat percentage (right) || id:ukb-b-12854	TRUE	reported	igd	7.23104935203014e-05	32.8882505822479
142	0.00948719	7.19996e-10	103945178	454789	0.00153971	5	ukb-b-12854	rs2161097	T	C	0.437923	Arm fat percentage (right) || id:ukb-b-12854	TRUE	reported	igd	8.34739817599412e-05	37.9660509201004
143	-0.010673	3.59998e-12	112448907	454789	0.00153499	5	ukb-b-12854	rs4705778	C	T	0.538609	Arm fat percentage (right) || id:ukb-b-12854	TRUE	reported	igd	0.000106293278089894	48.3459399111041
144	-0.0121163	2.29985e-11	80829177	454789	0.00181221	5	ukb-b-12854	rs62366251	G	A	0.231575	Arm fat percentage (right) || id:ukb-b-12854	TRUE	reported	igd	9.82811781202057e-05	44.7013954595634
145	-0.0141204	8.30004e-10	1620037	454789	0.00230011	6	ukb-b-12854	rs2569881	A	G	0.12866	Arm fat percentage (right) || id:ukb-b-12854	TRUE	reported	igd	8.28611291771126e-05	37.6872871662417
146	-0.0110138	7.29962e-12	12117344	454789	0.00160747	6	ukb-b-12854	rs4377779	C	T	0.346836	Arm fat percentage (right) || id:ukb-b-12854	TRUE	reported	igd	0.000103212866506329	46.9447152184391
147	-0.0102569	4.30002e-10	20482335	454789	0.00164282	6	ukb-b-12854	rs3806114	A	G	0.668517	Arm fat percentage (right) || id:ukb-b-12854	TRUE	reported	igd	8.57047920268957e-05	38.9807660899866
148	-0.0118048	1.99986e-14	43764551	454789	0.0015427	6	ukb-b-12854	rs1358980	T	C	0.483418	Arm fat percentage (right) || id:ukb-b-12854	TRUE	reported	igd	0.000128732571548127	58.5534377512726
149	0.0244699	1.69981e-33	50816887	454789	0.00202888	6	ukb-b-12854	rs72892910	T	G	0.17221	Arm fat percentage (right) || id:ukb-b-12854	TRUE	reported	igd	0.000319744313696866	145.462067862314
150	0.0110465	9.90011e-09	32524224	454789	0.00192701	6	ukb-b-12854	rs28594633	A	G	0.346822	Arm fat percentage (right) || id:ukb-b-12854	TRUE	reported	igd	7.22503784194596e-05	32.8609070632213
151	-0.0186391	2.09991e-30	34688946	454789	0.00162671	6	ukb-b-12854	rs9366863	C	T	0.671967	Arm fat percentage (right) || id:ukb-b-12854	TRUE	reported	igd	0.0002885986512303	131.288804568995
152	0.0135922	2e-08	80357601	454789	0.00242235	6	ukb-b-12854	rs62413425	T	C	0.114067	Arm fat percentage (right) || id:ukb-b-12854	TRUE	reported	igd	6.92254373538447e-05	31.4850085413293
153	0.00985685	5.39995e-09	111895860	454789	0.00168976	6	ukb-b-12854	rs4945884	C	T	0.709602	Arm fat percentage (right) || id:ukb-b-12854	TRUE	reported	igd	7.48141593190192e-05	34.0270527795666
154	0.0163543	7.59976e-22	31595882	454789	0.00170276	6	ukb-b-12854	rs1046080	A	C	0.721635	Arm fat percentage (right) || id:ukb-b-12854	TRUE	reported	igd	0.000202795823825718	92.2476117606496
155	0.0106275	1e-11	40347895	454789	0.0015625	6	ukb-b-12854	rs2033531	C	T	0.404545	Arm fat percentage (right) || id:ukb-b-12854	TRUE	reported	igd	0.000101711029133335	46.2615591172494
156	0.0101577	1.89998e-09	73742152	454789	0.00169005	6	ukb-b-12854	rs7776021	A	G	0.287593	Arm fat percentage (right) || id:ukb-b-12854	TRUE	reported	igd	7.94231689510625e-05	36.1234937800965
157	0.0122955	1.80011e-11	100629078	454789	0.00182992	6	ukb-b-12854	rs57989773	C	T	0.244921	Arm fat percentage (right) || id:ukb-b-12854	TRUE	reported	igd	9.92601937587606e-05	45.1467270118362
158	-0.012713	1e-16	126943620	454789	0.0015315	6	ukb-b-12854	rs9491652	C	G	0.496215	Arm fat percentage (right) || id:ukb-b-12854	TRUE	reported	igd	0.000151490829369561	68.9064985191043
159	0.0103986	9.49992e-10	153364643	454789	0.00169974	6	ukb-b-12854	rs7755574	T	G	0.282695	Arm fat percentage (right) || id:ukb-b-12854	TRUE	reported	igd	8.22884846757068e-05	37.4268128759285
160	-0.0133413	2.30001e-09	163023465	454789	0.00223382	6	ukb-b-12854	rs35449999	G	A	0.13641	Arm fat percentage (right) || id:ukb-b-12854	TRUE	reported	igd	7.84252546149814e-05	35.6695836667646
161	-0.0177816	2.19989e-21	26145217	454789	0.00187261	6	ukb-b-12854	rs75499503	T	C	0.220141	Arm fat percentage (right) || id:ukb-b-12854	TRUE	reported	igd	0.000198221587324763	90.1664739762621
162	-0.009967	5.80003e-10	51180765	454789	0.00160897	6	ukb-b-12854	rs2465043	A	G	0.351577	Arm fat percentage (right) || id:ukb-b-12854	TRUE	reported	igd	8.43696852137502e-05	38.3734735871929
163	0.00972829	2.80001e-08	85298357	454789	0.00175083	6	ukb-b-12854	rs149423876	A	G	0.258748	Arm fat percentage (right) || id:ukb-b-12854	TRUE	reported	igd	6.7880592556781e-05	30.8733067454769
164	-0.0137976	2.29985e-19	98591622	454789	0.00153361	6	ukb-b-12854	rs2388334	G	A	0.482465	Arm fat percentage (right) || id:ukb-b-12854	TRUE	reported	igd	0.000177946724088627	80.9422602181406
165	0.00998196	2.69998e-10	108888593	454789	0.00158038	6	ukb-b-12854	rs2253310	G	C	0.626168	Arm fat percentage (right) || id:ukb-b-12854	TRUE	reported	igd	8.77123110559249e-05	39.8939179959354
166	0.0107734	2.70023e-12	51716715	454789	0.00154053	6	ukb-b-12854	rs9370068	T	C	0.517654	Arm fat percentage (right) || id:ukb-b-12854	TRUE	reported	igd	0.000107524788676997	48.906134689843
167	0.0112887	2.39999e-08	14317417	454789	0.0020218	7	ukb-b-12854	rs7796825	A	G	0.825769	Arm fat percentage (right) || id:ukb-b-12854	TRUE	reported	igd	6.85443650394485e-05	31.1752230290632
168	-0.0176471	1.69981e-18	27232126	454789	0.00201105	7	ukb-b-12854	rs9770544	G	C	0.820331	Arm fat percentage (right) || id:ukb-b-12854	TRUE	reported	igd	0.000169284610680713	77.0014754024348
169	0.0116088	9.20026e-14	103416541	454789	0.0015578	7	ukb-b-12854	rs12375196	A	C	0.424288	Arm fat percentage (right) || id:ukb-b-12854	TRUE	reported	igd	0.000122092301393758	55.53277159785
170	-0.0117273	1.69981e-14	130466854	454789	0.00152926	7	ukb-b-12854	rs972283	G	A	0.511931	Arm fat percentage (right) || id:ukb-b-12854	TRUE	reported	igd	0.000129290705829923	58.8073354741845
171	-0.014967	6.20012e-22	75081418	454789	0.00155477	7	ukb-b-12854	rs58862095	T	C	0.419267	Arm fat percentage (right) || id:ukb-b-12854	TRUE	reported	igd	0.000203722396644097	92.669176389288
172	0.00940615	1.5e-08	158029340	454789	0.00166276	7	ukb-b-12854	rs10245306	C	G	0.685975	Arm fat percentage (right) || id:ukb-b-12854	TRUE	reported	igd	7.03597283062691e-05	32.0009413347611
173	0.00851542	3.2e-08	24354300	454789	0.00153921	7	ukb-b-12854	rs4307239	G	A	0.458845	Arm fat percentage (right) || id:ukb-b-12854	TRUE	reported	igd	6.72941350917212e-05	30.6065574577709
174	-0.0117922	4.49987e-13	39326478	454789	0.00162867	7	ukb-b-12854	rs4549685	T	C	0.329799	Arm fat percentage (right) || id:ukb-b-12854	TRUE	reported	igd	0.000115255980432076	52.4229636328333
175	0.0098926	2.80001e-08	94040999	454789	0.00178192	7	ukb-b-12854	rs42523	C	T	0.245209	Arm fat percentage (right) || id:ukb-b-12854	TRUE	reported	igd	6.77649482008109e-05	30.8207060609519
176	-0.0107193	3.90032e-12	113427773	454789	0.00154453	7	ukb-b-12854	rs12530791	A	G	0.567682	Arm fat percentage (right) || id:ukb-b-12854	TRUE	reported	igd	0.000105897134873087	48.1657408914861
177	-0.0149876	2.49977e-12	2103739	454789	0.00213971	7	ukb-b-12854	rs55810445	T	C	0.151188	Arm fat percentage (right) || id:ukb-b-12854	TRUE	reported	igd	0.000107869223756948	49.0628130323081
178	0.0144677	8.19974e-11	3125220	454789	0.00222667	7	ukb-b-12854	rs4722398	T	C	0.136116	Arm fat percentage (right) || id:ukb-b-12854	TRUE	reported	igd	9.28190264953279e-05	42.2168051254842
179	0.0122	8.19974e-12	32448121	454789	0.00178482	7	ukb-b-12854	rs172558	T	C	0.251402	Arm fat percentage (right) || id:ukb-b-12854	TRUE	reported	igd	0.000102725022870888	46.7228045775512
180	-0.0111755	1.79999e-08	71620988	454789	0.00198383	7	ukb-b-12854	rs11767811	A	G	0.181443	Arm fat percentage (right) || id:ukb-b-12854	TRUE	reported	igd	6.97725770675848e-05	31.733875161086
181	-0.013363	4.79954e-18	112981602	454789	0.00154322	7	ukb-b-12854	rs7806643	T	C	0.434819	Arm fat percentage (right) || id:ukb-b-12854	TRUE	reported	igd	0.000164843073157763	74.9808467854115
182	0.00895858	1.2e-08	49616203	454789	0.00157238	7	ukb-b-12854	rs10269783	A	G	0.387848	Arm fat percentage (right) || id:ukb-b-12854	TRUE	reported	igd	7.13710985101091e-05	32.4609645528158
183	-0.010828	1.20005e-11	77829768	454789	0.00159679	7	ukb-b-12854	rs1852006	A	G	0.35697	Arm fat percentage (right) || id:ukb-b-12854	TRUE	reported	igd	0.000101099038454747	45.9831772567248
184	-0.0158677	1e-13	99107727	454789	0.00213384	7	ukb-b-12854	rs3901286	A	C	0.152427	Arm fat percentage (right) || id:ukb-b-12854	TRUE	reported	igd	0.000121574223375339	55.2970990280696
185	0.0107019	1.6e-09	76315205	454789	0.00177498	8	ukb-b-12854	rs2980237	T	G	0.751219	Arm fat percentage (right) || id:ukb-b-12854	TRUE	reported	igd	7.99263875423983e-05	36.3523875262582
186	0.00843096	3.59998e-08	87517201	454789	0.00153089	8	ukb-b-12854	rs7463186	G	A	0.516029	Arm fat percentage (right) || id:ukb-b-12854	TRUE	reported	igd	6.66848489263499e-05	30.3294249017855
187	0.0115133	3.19963e-11	112491883	454789	0.00173491	8	ukb-b-12854	rs13252030	G	A	0.732619	Arm fat percentage (right) || id:ukb-b-12854	TRUE	reported	igd	9.68263891941946e-05	44.039647262486
188	0.0118757	8.60003e-15	126482077	454789	0.00153075	8	ukb-b-12854	rs2954021	G	A	0.504594	Arm fat percentage (right) || id:ukb-b-12854	TRUE	reported	igd	0.000132325174739385	60.1877335965662
189	0.0101391	1.09999e-09	32412304	454789	0.00166331	8	ukb-b-12854	rs2466103	G	T	0.303562	Arm fat percentage (right) || id:ukb-b-12854	TRUE	reported	igd	8.16971641817193e-05	37.1578438971851
190	-0.00911242	2.90001e-09	64756657	454789	0.00153481	8	ukb-b-12854	rs4737188	T	A	0.473836	Arm fat percentage (right) || id:ukb-b-12854	TRUE	reported	igd	7.7502302460728e-05	35.2497715676648
191	-0.0149997	1.29987e-19	73435964	454789	0.00165503	8	ukb-b-12854	rs1808629	A	G	0.685439	Arm fat percentage (right) || id:ukb-b-12854	TRUE	reported	igd	0.000180578076343962	82.1393941800344
192	0.0178598	1.20005e-25	116671848	454789	0.00170653	8	ukb-b-12854	rs4876611	G	A	0.720196	Arm fat percentage (right) || id:ukb-b-12854	TRUE	reported	igd	0.000240774669897004	109.527561260856
193	0.00897333	6.4e-09	126323787	454789	0.00154523	8	ukb-b-12854	rs4466418	A	G	0.562255	Arm fat percentage (right) || id:ukb-b-12854	TRUE	reported	igd	7.41444867180312e-05	33.7224490147063
194	-0.0110485	6.70039e-13	10243418	454789	0.00153778	8	ukb-b-12854	rs7824675	A	C	0.51942	Arm fat percentage (right) || id:ukb-b-12854	TRUE	reported	igd	0.00011349036182333	51.6197995322731
195	0.0106121	5.30029e-12	21975521	454789	0.0015388	8	ukb-b-12854	rs11786089	G	A	0.459691	Arm fat percentage (right) || id:ukb-b-12854	TRUE	reported	igd	0.000104564182499031	47.5594038763734
196	0.00866517	1.79999e-08	143373972	454789	0.00153956	8	ukb-b-12854	rs6998660	G	A	0.452667	Arm fat percentage (right) || id:ukb-b-12854	TRUE	reported	igd	6.96499382133725e-05	31.6780928274532
197	-0.00925176	2.30001e-09	143769252	454789	0.00154774	8	ukb-b-12854	rs2717609	T	A	0.46612	Arm fat percentage (right) || id:ukb-b-12854	TRUE	reported	igd	7.85612945230438e-05	35.7314625622056
198	0.0101351	2.19999e-09	14207321	454789	0.00169318	8	ukb-b-12854	rs1559900	T	C	0.286127	Arm fat percentage (right) || id:ukb-b-12854	TRUE	reported	igd	7.87781268785369e-05	35.8300906161338
199	0.0146056	1.79999e-08	27261138	454789	0.00259398	8	ukb-b-12854	rs117176448	G	C	0.096167	Arm fat percentage (right) || id:ukb-b-12854	TRUE	reported	igd	6.9705224945372e-05	31.7032400187079
200	-0.0103703	1.99986e-11	30865733	454789	0.00154608	8	ukb-b-12854	rs1421334	C	A	0.548845	Arm fat percentage (right) || id:ukb-b-12854	TRUE	reported	igd	9.89158308863149e-05	44.9900842128561
201	0.0164601	1.69981e-26	77227464	454789	0.00154548	8	ukb-b-12854	rs1609010	G	A	0.565696	Arm fat percentage (right) || id:ukb-b-12854	TRUE	reported	igd	0.000249356044923376	113.432172600494
202	-0.0154943	1.29987e-18	16726119	454789	0.00175928	9	ukb-b-12854	rs10756792	T	C	0.743075	Arm fat percentage (right) || id:ukb-b-12854	TRUE	reported	igd	0.000170525751991521	77.5661221922837
203	0.0171644	8.30042e-26	28425515	454789	0.00163417	9	ukb-b-12854	rs1412239	G	C	0.323103	Arm fat percentage (right) || id:ukb-b-12854	TRUE	reported	igd	0.000242519965024358	110.321682544125
204	-0.010839	3.2e-08	99256215	454789	0.00195922	9	ukb-b-12854	rs7849634	C	T	0.188526	Arm fat percentage (right) || id:ukb-b-12854	TRUE	reported	igd	6.72934576438305e-05	30.6062493218071
205	0.0107717	3.50002e-10	116025428	454789	0.00171634	9	ukb-b-12854	rs12338803	C	A	0.274781	Arm fat percentage (right) || id:ukb-b-12854	TRUE	reported	igd	8.65992813216156e-05	39.387638295583
206	0.0113067	5.60015e-12	136137065	454789	0.00164133	9	ukb-b-12854	rs687621	G	A	0.320087	Arm fat percentage (right) || id:ukb-b-12854	TRUE	reported	igd	0.000104333711645671	47.4545668292915
207	-0.0225216	1.50003e-12	16595649	454789	0.00318253	9	ukb-b-12854	rs10116857	A	C	0.061824	Arm fat percentage (right) || id:ukb-b-12854	TRUE	reported	igd	0.000110102124227855	50.0785285235823
208	0.0119384	7.50067e-15	92207308	454789	0.00153538	9	ukb-b-12854	rs7357754	G	A	0.500118	Arm fat percentage (right) || id:ukb-b-12854	TRUE	reported	igd	0.000132920758607689	60.458669257097
209	-0.0116899	9.09913e-11	117890567	454789	0.00180349	9	ukb-b-12854	rs12376870	A	G	0.237671	Arm fat percentage (right) || id:ukb-b-12854	TRUE	reported	igd	9.23727864114455e-05	42.0138233476325
210	0.00915016	1.7e-08	14783314	454789	0.00162242	9	ukb-b-12854	rs34882821	T	G	0.338499	Arm fat percentage (right) || id:ukb-b-12854	TRUE	reported	igd	6.99343380876464e-05	31.8074522489857
211	0.0090339	1.29999e-08	34074476	454789	0.0015872	9	ukb-b-12854	rs12001437	C	T	0.367756	Arm fat percentage (right) || id:ukb-b-12854	TRUE	reported	igd	7.12272802557742e-05	32.3955485524986
212	-0.00989225	3.89996e-10	37097172	454789	0.00158077	9	ukb-b-12854	rs3802422	A	G	0.373594	Arm fat percentage (right) || id:ukb-b-12854	TRUE	reported	igd	8.61004556971409e-05	39.1607397026694
213	0.00924787	1.89998e-08	14440739	454789	0.00164514	9	ukb-b-12854	rs215498	T	G	0.324131	Arm fat percentage (right) || id:ukb-b-12854	TRUE	reported	igd	6.94764440449114e-05	31.5991789564417
214	-0.0136218	1.09999e-08	30823761	454789	0.00238327	9	ukb-b-12854	rs16916303	G	A	0.119773	Arm fat percentage (right) || id:ukb-b-12854	TRUE	reported	igd	7.18259468827353e-05	32.6678533044548
215	-0.00877465	1.89998e-08	81349608	454789	0.00156214	9	ukb-b-12854	rs725959	T	G	0.412477	Arm fat percentage (right) || id:ukb-b-12854	TRUE	reported	igd	6.93712657125123e-05	31.5513385758883
216	0.0107924	1.80011e-12	103085144	454789	0.00153155	9	ukb-b-12854	rs10760724	C	T	0.477321	Arm fat percentage (right) || id:ukb-b-12854	TRUE	reported	igd	0.000109173275233266	49.6560074324777
217	0.0124524	1.29987e-14	129408290	454789	0.00161526	9	ukb-b-12854	rs7027304	T	C	0.652642	Arm fat percentage (right) || id:ukb-b-12854	TRUE	reported	igd	0.000130663578081885	59.4318622649018
218	-0.017846	8.69961e-31	15910044	454789	0.001547	9	ukb-b-12854	rs13292699	C	A	0.433719	Arm fat percentage (right) || id:ukb-b-12854	TRUE	reported	igd	0.000292525774008969	133.07584729945
219	-0.0130038	2.49977e-17	129672095	454789	0.00153581	9	ukb-b-12854	rs4837119	A	T	0.517264	Arm fat percentage (right) || id:ukb-b-12854	TRUE	reported	igd	0.000157611235600131	71.6908402867957
220	-0.0121618	3.79997e-09	136930134	454789	0.0020639	9	ukb-b-12854	rs11795079	C	T	0.164692	Arm fat percentage (right) || id:ukb-b-12854	TRUE	reported	igd	7.63440690063902e-05	34.7229410018131
221	0.00917057	1.7e-08	16750129	454789	0.00162699	10	ukb-b-12854	rs7893571	T	G	0.665919	Arm fat percentage (right) || id:ukb-b-12854	TRUE	reported	igd	6.98526044991489e-05	31.7702756788563
222	-0.013575	1.50003e-13	118778079	454789	0.00183717	10	ukb-b-12854	rs10886022	C	A	0.763353	Arm fat percentage (right) || id:ukb-b-12854	TRUE	reported	igd	0.000120038041130789	54.5982944840669
223	-0.00921589	2.39999e-09	70337590	454789	0.00154468	10	ukb-b-12854	rs12254515	G	T	0.56315	Arm fat percentage (right) || id:ukb-b-12854	TRUE	reported	igd	7.82624745779405e-05	35.5955418210647
224	-0.00937845	2.59998e-08	114754784	454789	0.00168453	10	ukb-b-12854	rs35198068	C	T	0.291522	Arm fat percentage (right) || id:ukb-b-12854	TRUE	reported	igd	6.81498783893631e-05	30.9957911024575
225	0.0109257	9.09997e-10	125232995	454789	0.0017842	10	ukb-b-12854	rs705158	A	T	0.244697	Arm fat percentage (right) || id:ukb-b-12854	TRUE	reported	igd	8.24452641669034e-05	37.4981258975689
226	0.0349835	9.80009e-09	131783328	454789	0.00610068	10	ukb-b-12854	rs117118217	C	G	0.017707	Arm fat percentage (right) || id:ukb-b-12854	TRUE	reported	igd	7.22983975928547e-05	32.8827487161022
227	0.0129715	9.3994e-14	72428283	454789	0.00174142	10	ukb-b-12854	rs10999460	T	C	0.265504	Arm fat percentage (right) || id:ukb-b-12854	TRUE	reported	igd	0.000121986118060201	55.4844690092318
228	0.0103178	1.69981e-11	88127995	454789	0.00153337	10	ukb-b-12854	rs10788497	C	G	0.499604	Arm fat percentage (right) || id:ukb-b-12854	TRUE	reported	igd	9.95467531831661e-05	45.2770764258644
229	0.0136319	9.30037e-19	99778226	454789	0.00154154	10	ukb-b-12854	rs2439823	G	A	0.545574	Arm fat percentage (right) || id:ukb-b-12854	TRUE	reported	igd	0.000171916897745996	78.1990139070861
230	-0.0194776	2.49977e-12	102487140	454789	0.00278196	10	ukb-b-12854	rs61871615	T	C	0.091505	Arm fat percentage (right) || id:ukb-b-12854	TRUE	reported	igd	0.000107773593328978	49.0193121767216
231	-0.0112764	2.80001e-09	132954247	454789	0.00189779	10	ukb-b-12854	rs11017772	T	C	0.205917	Arm fat percentage (right) || id:ukb-b-12854	TRUE	reported	igd	7.76248855437651e-05	35.3055294094718
232	0.0263035	1.09999e-09	33987329	454789	0.00431827	10	ukb-b-12854	rs34930419	C	T	0.033187	Arm fat percentage (right) || id:ukb-b-12854	TRUE	reported	igd	8.1575944993428e-05	37.1027059840286
233	0.0098917	2.5e-08	53669252	454789	0.00177527	10	ukb-b-12854	rs12762744	T	C	0.248363	Arm fat percentage (right) || id:ukb-b-12854	TRUE	reported	igd	6.82611257649724e-05	31.0463918649341
234	-0.0105331	1.9002e-11	76423739	454789	0.0015693	10	ukb-b-12854	rs946185	G	A	0.5948	Arm fat percentage (right) || id:ukb-b-12854	TRUE	reported	igd	9.90484069751133e-05	45.0503900323571
235	0.0145982	2.80027e-19	21830104	454789	0.00162665	10	ukb-b-12854	rs11012732	G	A	0.331707	Arm fat percentage (right) || id:ukb-b-12854	TRUE	reported	igd	0.000177061250958491	80.5394155493278
236	0.0115634	1.20005e-11	126640936	454789	0.0017049	10	ukb-b-12854	rs67609008	C	T	0.283586	Arm fat percentage (right) || id:ukb-b-12854	TRUE	reported	igd	0.000101139173004897	46.0014336203316
237	-0.010172	5.50047e-11	133978962	454789	0.00155144	10	ukb-b-12854	rs2172131	C	T	0.578565	Arm fat percentage (right) || id:ukb-b-12854	TRUE	reported	igd	9.45130403078213e-05	42.9873649290274
238	0.0140363	1.59993e-18	8639200	454789	0.00159829	11	ukb-b-12854	rs4929923	C	T	0.64521	Arm fat percentage (right) || id:ukb-b-12854	TRUE	reported	igd	0.000169554970039806	77.1244729972015
239	0.0109786	5.30005e-09	30440708	454789	0.00188106	11	ukb-b-12854	rs474376	A	C	0.78906	Arm fat percentage (right) || id:ukb-b-12854	TRUE	reported	igd	7.48938485658424e-05	34.0632998393336
240	-0.0106206	2.49977e-11	65639374	454789	0.00159177	11	ukb-b-12854	rs2234458	T	C	0.639605	Arm fat percentage (right) || id:ukb-b-12854	TRUE	reported	igd	9.78779833056866e-05	44.5179917248942
241	0.012838	1.69981e-16	130745719	454789	0.00155715	11	ukb-b-12854	rs11222371	T	C	0.409217	Arm fat percentage (right) || id:ukb-b-12854	TRUE	reported	igd	0.000149437290982836	67.9722948498154
242	0.0210424	1.20005e-37	27712381	454789	0.00164078	11	ukb-b-12854	rs1013402	G	A	0.318435	Arm fat percentage (right) || id:ukb-b-12854	TRUE	reported	igd	0.000361512113106245	164.470467449481
243	0.0391959	4.49997e-10	46159333	454789	0.0062864	11	ukb-b-12854	rs55707359	G	T	0.015448	Arm fat percentage (right) || id:ukb-b-12854	TRUE	reported	igd	8.54732435723464e-05	38.8754428347311
244	0.0236151	3.40017e-52	47529947	454789	0.00155343	11	ukb-b-12854	rs7124681	A	C	0.408392	Arm fat percentage (right) || id:ukb-b-12854	TRUE	reported	igd	0.000507885275704593	231.096991641179
245	0.0147005	1.10002e-12	64048912	454789	0.00206689	11	ukb-b-12854	rs477895	T	C	0.836499	Arm fat percentage (right) || id:ukb-b-12854	TRUE	reported	igd	0.000111217013604929	50.5856779543782
246	-0.0111688	2.39999e-09	76492195	454789	0.00187149	11	ukb-b-12854	rs7107409	T	C	0.215341	Arm fat percentage (right) || id:ukb-b-12854	TRUE	reported	igd	7.83058206682784e-05	35.6152581462818
247	0.0115459	1.10002e-13	131452912	454789	0.00155499	11	ukb-b-12854	rs12788343	C	T	0.409216	Arm fat percentage (right) || id:ukb-b-12854	TRUE	reported	igd	0.000121209814538158	55.1313303826963
248	0.0119507	1.10002e-11	89922417	454789	0.00175864	11	ukb-b-12854	rs61903695	G	A	0.2549	Arm fat percentage (right) || id:ukb-b-12854	TRUE	reported	igd	0.000101526344279006	46.1775497734324
249	-0.010075	4.79954e-11	113266411	454789	0.0015316	11	ukb-b-12854	rs35023999	C	A	0.508314	Arm fat percentage (right) || id:ukb-b-12854	TRUE	reported	igd	9.51367087874427e-05	43.2710550450774
250	-0.00896494	1.40001e-08	119818622	454789	0.00157909	11	ukb-b-12854	rs10892501	A	G	0.607105	Arm fat percentage (right) || id:ukb-b-12854	TRUE	reported	igd	7.08663848235092e-05	32.2313946771479
251	0.0130693	2.59998e-10	134600370	454789	0.00206727	11	ukb-b-12854	rs11223970	G	A	0.16458	Arm fat percentage (right) || id:ukb-b-12854	TRUE	reported	igd	8.78743514724554e-05	39.9676248122138
252	0.013069	7.70016e-14	27487992	454789	0.00174818	11	ukb-b-12854	rs11030016	T	C	0.739773	Arm fat percentage (right) || id:ukb-b-12854	TRUE	reported	igd	0.00012287091823752	55.8869631749699
253	-0.0168153	2.90001e-24	43660255	454789	0.00165465	11	ukb-b-12854	rs9783304	T	G	0.689272	Arm fat percentage (right) || id:ukb-b-12854	TRUE	reported	igd	0.000227032687674386	103.2749617215
254	0.0103998	2.90001e-10	57656902	454789	0.00164993	11	ukb-b-12854	rs12807357	T	C	0.315242	Arm fat percentage (right) || id:ukb-b-12854	TRUE	reported	igd	8.73516366632682e-05	39.7298592514078
255	0.0119344	8.99995e-09	85168172	454789	0.00207606	11	ukb-b-12854	rs1605898	A	T	0.837615	Arm fat percentage (right) || id:ukb-b-12854	TRUE	reported	igd	7.26574029030355e-05	33.0460433337477
256	0.01012	7.00003e-10	94232883	454789	0.00164105	11	ukb-b-12854	rs518640	T	C	0.679001	Arm fat percentage (right) || id:ukb-b-12854	TRUE	reported	igd	8.36124852346426e-05	38.0290510258748
257	0.0114774	1.2e-10	122762432	454789	0.00178326	11	ukb-b-12854	rs7950748	T	A	0.249491	Arm fat percentage (right) || id:ukb-b-12854	TRUE	reported	igd	9.10768897286641e-05	41.4243582507384
258	0.0117802	3.80014e-14	13331808	454789	0.00155687	11	ukb-b-12854	rs55769038	A	G	0.590297	Arm fat percentage (right) || id:ukb-b-12854	TRUE	reported	igd	0.00012587399199468	57.2530618687359
259	0.0209867	1.10002e-39	50256063	454789	0.00159183	12	ukb-b-12854	rs12367809	T	C	0.369186	Arm fat percentage (right) || id:ukb-b-12854	TRUE	reported	igd	0.000382048969875827	173.817311587756
260	-0.00915468	4.30002e-09	56493822	454789	0.00155925	12	ukb-b-12854	rs2292238	C	A	0.407675	Arm fat percentage (right) || id:ukb-b-12854	TRUE	reported	igd	7.57900097144896e-05	34.4709236996656
261	0.00868808	1.79999e-08	57510309	454789	0.00154215	12	ukb-b-12854	rs324014	C	T	0.45245	Arm fat percentage (right) || id:ukb-b-12854	TRUE	reported	igd	6.97837215429686e-05	31.7389442310083
262	-0.0101023	2.39999e-10	91243910	454789	0.00159498	12	ukb-b-12854	rs11105842	A	G	0.367521	Arm fat percentage (right) || id:ukb-b-12854	TRUE	reported	igd	8.82026797078829e-05	40.1169705206106
263	-0.0119905	3.29989e-12	122479308	454789	0.00172185	12	ukb-b-12854	rs78296744	A	G	0.272339	Arm fat percentage (right) || id:ukb-b-12854	TRUE	reported	igd	0.000106617304707242	48.4933343845008
264	0.0185267	1.9002e-29	124409502	454789	0.00164436	12	ukb-b-12854	rs7133378	A	G	0.31942	Arm fat percentage (right) || id:ukb-b-12854	TRUE	reported	igd	0.000279043027417391	126.940563189127
265	0.0305377	2.90001e-08	72179446	454789	0.00550326	12	ukb-b-12854	rs61754230	T	C	0.019707	Arm fat percentage (right) || id:ukb-b-12854	TRUE	reported	igd	6.77007111835159e-05	30.7914879426498
266	-0.0142551	1.50003e-20	89745477	454789	0.00153345	12	ukb-b-12854	rs2279574	A	C	0.541385	Arm fat percentage (right) || id:ukb-b-12854	TRUE	reported	igd	0.000189980413966148	86.4170400714689
267	-0.00983427	2.19999e-08	103731395	454789	0.00175844	12	ukb-b-12854	rs7966251	A	G	0.25502	Arm fat percentage (right) || id:ukb-b-12854	TRUE	reported	igd	6.87684646393838e-05	31.2771546098522
268	0.00951192	2.19999e-09	108165360	454789	0.00158914	12	ukb-b-12854	rs2111281	C	A	0.366941	Arm fat percentage (right) || id:ukb-b-12854	TRUE	reported	igd	7.87712788259534e-05	35.8269757201128
269	-0.0211978	8.30004e-10	121709430	454789	0.00345333	12	ukb-b-12854	rs75412871	T	C	0.051927	Arm fat percentage (right) || id:ukb-b-12854	TRUE	reported	igd	8.28436996994391e-05	37.6793591527233
270	0.00968127	4.60002e-10	2161561	454789	0.00155344	12	ukb-b-12854	rs723672	T	C	0.431522	Arm fat percentage (right) || id:ukb-b-12854	TRUE	reported	igd	8.53942556714754e-05	38.8395140254541
271	0.0144378	1.50003e-14	991306	454789	0.00187791	12	ukb-b-12854	rs55726687	A	G	0.209741	Arm fat percentage (right) || id:ukb-b-12854	TRUE	reported	igd	0.000129952937335689	59.1085878466985
272	0.0123267	2.90001e-08	19288508	454789	0.00222198	12	ukb-b-12854	rs10505836	C	A	0.859995	Arm fat percentage (right) || id:ukb-b-12854	TRUE	reported	igd	6.76665480465763e-05	30.7759488886825
273	-0.0106894	7.49998e-09	20543307	454789	0.00184979	12	ukb-b-12854	rs4762951	G	A	0.78043	Arm fat percentage (right) || id:ukb-b-12854	TRUE	reported	igd	7.34209439199273e-05	33.3933425932458
274	0.033022	8e-09	39996098	454789	0.00572461	12	ukb-b-12854	rs147819910	T	G	0.018204	Arm fat percentage (right) || id:ukb-b-12854	TRUE	reported	igd	7.31599180650749e-05	33.2746140250969
275	-0.00922637	1.29999e-08	97592311	454789	0.00162396	12	ukb-b-12854	rs10745787	A	G	0.668317	Arm fat percentage (right) || id:ukb-b-12854	TRUE	reported	igd	7.09692643654185e-05	32.278189592326
276	0.0163648	7.70016e-21	122943231	454789	0.00174778	12	ukb-b-12854	rs10846920	T	C	0.739972	Arm fat percentage (right) || id:ukb-b-12854	TRUE	reported	igd	0.000192732169837712	87.6689819571036
277	-0.0146118	4.70002e-17	108618630	454789	0.00174089	12	ukb-b-12854	rs3764002	T	C	0.261508	Arm fat percentage (right) || id:ukb-b-12854	TRUE	reported	igd	0.000154877224668661	70.4470590203733
278	-0.0105244	1e-09	28018370	454789	0.00172411	13	ukb-b-12854	rs4771121	A	G	0.27512	Arm fat percentage (right) || id:ukb-b-12854	TRUE	reported	igd	8.19255219790317e-05	37.2617150497332
279	0.0104424	2.99999e-09	31015138	454789	0.00176057	13	ukb-b-12854	rs7321331	A	G	0.742306	Arm fat percentage (right) || id:ukb-b-12854	TRUE	reported	igd	7.73482532453288e-05	35.179701137116
280	-0.0102734	3.80014e-11	111977280	454789	0.0015541	13	ukb-b-12854	rs9522183	T	G	0.56174	Arm fat percentage (right) || id:ukb-b-12854	TRUE	reported	igd	9.60768587849021e-05	43.6987048105004
281	0.00936879	1.7e-09	112221296	454789	0.00155415	13	ukb-b-12854	rs9522279	T	C	0.423104	Arm fat percentage (right) || id:ukb-b-12854	TRUE	reported	igd	7.98981071722669e-05	36.339523925731
282	-0.0108922	2.39994e-12	59266053	454789	0.00155465	13	ukb-b-12854	rs4055791	T	C	0.416764	Arm fat percentage (right) || id:ukb-b-12854	TRUE	reported	igd	0.000107921786955084	49.0867232508306
283	-0.013558	1.6e-08	91993627	454789	0.00239755	13	ukb-b-12854	rs76115890	C	T	0.117891	Arm fat percentage (right) || id:ukb-b-12854	TRUE	reported	igd	7.03097291824745e-05	31.9781991842344
284	0.0208511	1.29987e-19	54107352	454789	0.0023021	13	ukb-b-12854	rs9568867	A	G	0.129184	Arm fat percentage (right) || id:ukb-b-12854	TRUE	reported	igd	0.000180352134944064	82.0366018710972
285	0.0133437	5.50047e-17	79580919	454789	0.00159333	13	ukb-b-12854	rs1441264	A	G	0.593692	Arm fat percentage (right) || id:ukb-b-12854	TRUE	reported	igd	0.000154192819558756	70.135704250658
286	-0.0124681	1.50003e-13	99119000	454789	0.00168828	13	ukb-b-12854	rs9584855	G	T	0.289058	Arm fat percentage (right) || id:ukb-b-12854	TRUE	reported	igd	0.000119908390015679	54.5393166917179
287	-0.0119467	3.59998e-08	20270925	454789	0.00216925	13	ukb-b-12854	rs1023229	A	G	0.853914	Arm fat percentage (right) || id:ukb-b-12854	TRUE	reported	igd	6.66864792844427e-05	30.3301664663516
288	-0.0121198	4.40048e-15	33381721	454789	0.00154534	13	ukb-b-12854	rs56399737	T	C	0.449163	Arm fat percentage (right) || id:ukb-b-12854	TRUE	reported	igd	0.000135230336435012	61.509316941894
289	0.0160521	5.30029e-12	20616557	454789	0.00232734	13	ukb-b-12854	rs9579775	C	A	0.135543	Arm fat percentage (right) || id:ukb-b-12854	TRUE	reported	igd	0.000104589640129026	47.5709840974667
290	0.0120902	4.60002e-09	40762556	454789	0.00206277	13	ukb-b-12854	rs17446299	G	C	0.165547	Arm fat percentage (right) || id:ukb-b-12854	TRUE	reported	igd	7.55305420662868e-05	34.3529033281103
291	-0.015158	3.50002e-10	54691036	454789	0.00241627	13	ukb-b-12854	rs9536637	G	T	0.883926	Arm fat percentage (right) || id:ukb-b-12854	TRUE	reported	igd	8.65257456784482e-05	39.3541894504522
292	0.0122288	3.69999e-13	86511730	454789	0.00168265	13	ukb-b-12854	rs56858768	A	G	0.296903	Arm fat percentage (right) || id:ukb-b-12854	TRUE	reported	igd	0.000116123393349601	52.8175430436115
293	0.0165123	3.50002e-09	41475003	454789	0.00279599	14	ukb-b-12854	rs61983990	A	G	0.082492	Arm fat percentage (right) || id:ukb-b-12854	TRUE	reported	igd	7.66832757846122e-05	34.8772314446139
294	-0.00945746	7.10003e-10	47305486	454789	0.00153444	14	ukb-b-12854	rs10139619	G	A	0.508028	Arm fat percentage (right) || id:ukb-b-12854	TRUE	reported	igd	8.35224022959447e-05	37.9880756283009
295	0.0112397	8.4004e-13	93885198	454789	0.00157086	14	ukb-b-12854	rs10144067	T	C	0.591291	Arm fat percentage (right) || id:ukb-b-12854	TRUE	reported	igd	0.000112557811197384	51.1955917447742
296	-0.0125985	7.70016e-15	29702590	454789	0.00162104	14	ukb-b-12854	rs12887636	G	T	0.346494	Arm fat percentage (right) || id:ukb-b-12854	TRUE	reported	igd	0.000132795264978491	60.401581217756
297	0.0182658	1.09999e-09	50923249	454789	0.00299426	14	ukb-b-12854	rs12881869	T	C	0.070529	Arm fat percentage (right) || id:ukb-b-12854	TRUE	reported	igd	8.18187597741761e-05	37.2131530354469
298	0.0106705	1.89998e-09	88321884	454789	0.00177546	14	ukb-b-12854	rs8008772	T	A	0.250475	Arm fat percentage (right) || id:ukb-b-12854	TRUE	reported	igd	7.9415141267613e-05	36.1198423140538
299	-0.0117433	4.90004e-13	103246470	454789	0.00162442	14	ukb-b-12854	rs3803286	G	A	0.66675	Arm fat percentage (right) || id:ukb-b-12854	TRUE	reported	igd	0.000114900997772579	52.2614849707659
300	0.0123986	6.89922e-13	62361021	454789	0.0017264	14	ukb-b-12854	rs217672	C	A	0.271725	Arm fat percentage (right) || id:ukb-b-12854	TRUE	reported	igd	0.000113397437605288	51.5775292158474
301	-0.0116049	1.6e-09	63094407	454789	0.00192184	14	ukb-b-12854	rs4430672	C	T	0.800929	Arm fat percentage (right) || id:ukb-b-12854	TRUE	reported	igd	8.01684668930024e-05	36.4624996955676
302	-0.012988	3.50002e-09	75392298	454789	0.00219915	14	ukb-b-12854	rs11159110	T	C	0.142822	Arm fat percentage (right) || id:ukb-b-12854	TRUE	reported	igd	7.66887388232445e-05	34.8797163446639
303	0.0140823	1.10002e-18	94023972	454789	0.00159609	14	ukb-b-12854	rs6575340	A	G	0.636027	Arm fat percentage (right) || id:ukb-b-12854	TRUE	reported	igd	0.000171138668201185	77.8449637786396
304	-0.0139533	1.50003e-19	33292743	454789	0.00154259	14	ukb-b-12854	rs2239647	C	A	0.551117	Arm fat percentage (right) || id:ukb-b-12854	TRUE	reported	igd	0.000179872497050222	81.8183901941284
305	0.0101123	2.90001e-10	69753369	454789	0.00160345	14	ukb-b-12854	rs12890931	G	T	0.362421	Arm fat percentage (right) || id:ukb-b-12854	TRUE	reported	igd	8.74462350045793e-05	39.7728888684144
306	0.0190581	4.00037e-24	79890677	454789	0.00188101	14	ukb-b-12854	rs2370982	T	C	0.214154	Arm fat percentage (right) || id:ukb-b-12854	TRUE	reported	igd	0.000225667503777026	102.653812669901
307	-0.0116518	5.19996e-12	103991478	454789	0.00168841	14	ukb-b-12854	rs2765041	A	T	0.710445	Arm fat percentage (right) || id:ukb-b-12854	TRUE	reported	igd	0.000104706775083739	47.6242667033908
308	0.0126503	7.00003e-15	73227249	454789	0.00162506	15	ukb-b-12854	rs7171864	A	G	0.66009	Arm fat percentage (right) || id:ukb-b-12854	TRUE	reported	igd	0.000133227854136653	60.5983694899772
309	-0.0115307	2.1e-09	57120989	454789	0.00192443	15	ukb-b-12854	rs1657930	A	G	0.803029	Arm fat percentage (right) || id:ukb-b-12854	TRUE	reported	igd	7.89337753518839e-05	35.9008886836395
310	-0.0104268	1.40001e-08	66870382	454789	0.00183953	15	ukb-b-12854	rs2119263	T	C	0.223475	Arm fat percentage (right) || id:ukb-b-12854	TRUE	reported	igd	7.0639514452833e-05	32.1282023800769
311	-0.0216654	1.9002e-32	68072458	454789	0.00182692	15	ukb-b-12854	rs3784710	C	T	0.226633	Arm fat percentage (right) || id:ukb-b-12854	TRUE	reported	igd	0.000309136392138052	140.634687671244
312	0.012355	4.10015e-14	84651185	454789	0.0016349	15	ukb-b-12854	rs8031704	A	C	0.327607	Arm fat percentage (right) || id:ukb-b-12854	TRUE	reported	igd	0.000125556334422911	57.1085590045253
313	-0.0113108	1.50003e-11	80991447	454789	0.00167594	15	ukb-b-12854	rs34994596	C	T	0.297379	Arm fat percentage (right) || id:ukb-b-12854	TRUE	reported	igd	0.000100142001730849	45.5478417932193
314	-0.0110647	3.09999e-09	92570921	454789	0.00186633	15	ukb-b-12854	rs12101393	G	C	0.217309	Arm fat percentage (right) || id:ukb-b-12854	TRUE	reported	igd	7.72785380566578e-05	35.147990672508
315	0.0101005	2.59998e-09	31689543	454789	0.0016967	15	ukb-b-12854	rs12441543	A	G	0.287111	Arm fat percentage (right) || id:ukb-b-12854	TRUE	reported	igd	7.79169302902399e-05	35.4383682247739
316	0.0104311	3.69999e-09	41751678	454789	0.00176884	15	ukb-b-12854	rs316611	T	C	0.251319	Arm fat percentage (right) || id:ukb-b-12854	TRUE	reported	igd	7.64609970115554e-05	34.776126465196
317	0.0103072	4.70002e-11	47738063	454789	0.00156664	15	ukb-b-12854	rs1559677	G	A	0.395922	Arm fat percentage (right) || id:ukb-b-12854	TRUE	reported	igd	9.51681659139473e-05	43.2853640602149
318	0.0202386	1.10002e-13	52353498	454789	0.00272498	15	ukb-b-12854	rs35697691	G	C	0.089406	Arm fat percentage (right) || id:ukb-b-12854	TRUE	reported	igd	0.000121275108433859	55.1610323994951
319	-0.00840088	4.70002e-08	95273039	454789	0.00153824	15	ukb-b-12854	rs2169935	T	C	0.491696	Arm fat percentage (right) || id:ukb-b-12854	TRUE	reported	igd	6.55787188845835e-05	29.8263047962207
320	-0.0122436	1.7e-10	99240793	454789	0.00191692	15	ukb-b-12854	rs72767957	G	A	0.200136	Arm fat percentage (right) || id:ukb-b-12854	TRUE	reported	igd	8.96935846626065e-05	40.7951353498791
321	0.0456522	2.39883e-188	53806453	454789	0.00155959	16	ukb-b-12854	rs56094641	G	A	0.404645	Arm fat percentage (right) || id:ukb-b-12854	TRUE	reported	igd	0.00188050773399733	856.841768393719
322	-0.0153811	8.99995e-10	70572605	454789	0.00251079	16	ukb-b-12854	rs35949039	T	G	0.105573	Arm fat percentage (right) || id:ukb-b-12854	TRUE	reported	igd	8.25103109525002e-05	37.5277132104411
323	0.0115354	8.4004e-14	72251132	454789	0.00154535	16	ukb-b-12854	rs811054	T	C	0.537266	Arm fat percentage (right) || id:ukb-b-12854	TRUE	reported	igd	0.000122503485817217	55.7198186763717
324	0.0107455	3.09999e-08	76735249	454789	0.00194061	16	ukb-b-12854	rs4887872	C	T	0.194574	Arm fat percentage (right) || id:ukb-b-12854	TRUE	reported	igd	6.74120443036693e-05	30.6601882587021
325	0.0160777	1.99986e-24	4015729	454789	0.00157669	16	ukb-b-12854	rs879620	T	C	0.613272	Arm fat percentage (right) || id:ukb-b-12854	TRUE	reported	igd	0.00022858407945874	103.980836108505
326	0.0241272	6.20012e-54	28857645	454789	0.00156036	16	ukb-b-12854	rs7187776	G	A	0.401993	Arm fat percentage (right) || id:ukb-b-12854	TRUE	reported	igd	0.000525443497999291	239.090500673616
327	-0.0191094	6.00067e-34	69549749	454789	0.00157325	16	ukb-b-12854	rs11866219	C	A	0.583795	Arm fat percentage (right) || id:ukb-b-12854	TRUE	reported	igd	0.000324300639398483	147.535560766808
328	-0.0138881	4.30031e-11	81735012	454789	0.00210662	16	ukb-b-12854	rs3751859	A	G	0.156478	Arm fat percentage (right) || id:ukb-b-12854	TRUE	reported	igd	9.55568467627911e-05	43.462164776129
329	-0.0100612	3.79997e-10	406427	454789	0.00160659	16	ukb-b-12854	rs12926311	C	G	0.353553	Arm fat percentage (right) || id:ukb-b-12854	TRUE	reported	igd	8.62267553376838e-05	39.2181890369501
330	-0.0103978	9.79941e-11	4949528	454789	0.00160701	16	ukb-b-12854	rs28375268	T	G	0.645125	Arm fat percentage (right) || id:ukb-b-12854	TRUE	reported	igd	9.20440739619154e-05	41.8643016257928
331	0.00986094	1.09999e-08	6704749	454789	0.00172622	16	ukb-b-12854	rs2058527	G	T	0.730584	Arm fat percentage (right) || id:ukb-b-12854	TRUE	reported	igd	7.17469150659193e-05	32.6319055006367
332	-0.0111767	2.30001e-09	19973008	454789	0.00187133	16	ukb-b-12854	rs11648621	G	A	0.214852	Arm fat percentage (right) || id:ukb-b-12854	TRUE	reported	igd	7.84300357577181e-05	35.6717584094329
333	-0.0165017	1.10002e-12	20248466	454789	0.00231657	16	ukb-b-12854	rs6497451	G	T	0.129665	Arm fat percentage (right) || id:ukb-b-12854	TRUE	reported	igd	0.000111559899589095	50.7416527881156
334	-0.0123395	6.00067e-14	30120308	454789	0.00164372	16	ukb-b-12854	rs56369689	G	A	0.348604	Arm fat percentage (right) || id:ukb-b-12854	TRUE	reported	igd	0.000123901248010871	56.355659415654
335	-0.0159011	7.8001e-24	31025641	454789	0.00157964	16	ukb-b-12854	rs34898535	T	C	0.377903	Arm fat percentage (right) || id:ukb-b-12854	TRUE	reported	igd	0.000222757014099959	101.32956604305
336	-0.0108616	8.10009e-09	85324544	454789	0.00188343	16	ukb-b-12854	rs2966859	G	A	0.789009	Arm fat percentage (right) || id:ukb-b-12854	TRUE	reported	igd	7.312181000702e-05	33.2572804402043
337	0.0088507	1e-08	15888448	454789	0.0015451	17	ukb-b-12854	rs8076669	C	T	0.561564	Arm fat percentage (right) || id:ukb-b-12854	TRUE	reported	igd	7.21440918398398e-05	32.8125623280753
338	0.0123791	6.09958e-16	28074563	454789	0.00153079	17	ukb-b-12854	rs1038088	G	T	0.519315	Arm fat percentage (right) || id:ukb-b-12854	TRUE	reported	igd	0.000143772066049115	65.3950685863988
339	0.0106297	8.70001e-09	44819595	454789	0.00184703	17	ukb-b-12854	rs17698176	G	T	0.226632	Arm fat percentage (right) || id:ukb-b-12854	TRUE	reported	igd	7.28203124527989e-05	33.1201432586516
340	0.0109708	4.49987e-11	4801163	454789	0.00166561	17	ukb-b-12854	rs7774	A	C	0.310482	Arm fat percentage (right) || id:ukb-b-12854	TRUE	reported	igd	9.53846691503209e-05	43.3838456826339
341	0.00929424	9.90011e-09	61787684	454789	0.00162126	17	ukb-b-12854	rs7223257	C	T	0.336261	Arm fat percentage (right) || id:ukb-b-12854	TRUE	reported	igd	7.22571946171752e-05	32.864007429342
342	0.0174341	1.59993e-19	65832016	454789	0.00192879	17	ukb-b-12854	rs7218014	C	T	0.197301	Arm fat percentage (right) || id:ukb-b-12854	TRUE	reported	igd	0.000179614423861923	81.700979659283
343	-0.0110126	1e-10	2168104	454789	0.00170414	17	ukb-b-12854	rs118136827	T	G	0.281118	Arm fat percentage (right) || id:ukb-b-12854	TRUE	reported	igd	9.18162096492056e-05	41.7606528425898
344	-0.00974119	2.80001e-10	21264396	454789	0.00154337	17	ukb-b-12854	rs1320251	T	C	0.454747	Arm fat percentage (right) || id:ukb-b-12854	TRUE	reported	igd	8.75862491844131e-05	39.8365766441603
345	0.00963724	4.09996e-10	79050707	454789	0.0015419	17	ukb-b-12854	rs9908480	T	G	0.454685	Arm fat percentage (right) || id:ukb-b-12854	TRUE	reported	igd	8.58906079777998e-05	39.0652872716742
346	0.00924182	2.80001e-08	31531617	454789	0.00166414	17	ukb-b-12854	rs319788	T	C	0.696268	Arm fat percentage (right) || id:ukb-b-12854	TRUE	reported	igd	6.7810334947136e-05	30.8413501618878
347	-0.0159716	1.50003e-22	47090785	454789	0.00163443	17	ukb-b-12854	rs11079849	T	C	0.328556	Arm fat percentage (right) || id:ukb-b-12854	TRUE	reported	igd	0.00020992447182335	95.4909666578653
348	-0.0133656	5.10035e-16	78757626	454789	0.00164823	17	ukb-b-12854	rs11150745	G	A	0.317692	Arm fat percentage (right) || id:ukb-b-12854	TRUE	reported	igd	0.000144566793689777	65.7566046232871
349	-0.0204477	7.50067e-22	1835482	454789	0.00212852	17	ukb-b-12854	rs4790841	T	C	0.154508	Arm fat percentage (right) || id:ukb-b-12854	TRUE	reported	igd	0.000202878202939662	92.2850919139257
350	-0.0124383	1.59993e-14	42320732	454789	0.0016199	17	ukb-b-12854	rs4793085	C	A	0.656342	Arm fat percentage (right) || id:ukb-b-12854	TRUE	reported	igd	0.000129622201797331	58.95813457202
351	0.0165588	5.89997e-09	56102521	454789	0.00284597	17	ukb-b-12854	rs79603598	T	A	0.079432	Arm fat percentage (right) || id:ukb-b-12854	TRUE	reported	igd	7.44311634744112e-05	33.8528452496959
352	-0.0145167	3.10027e-21	21104888	454789	0.00153492	18	ukb-b-12854	rs1808579	T	C	0.482049	Arm fat percentage (right) || id:ukb-b-12854	TRUE	reported	igd	0.000196638681899361	89.4463048284469
353	-0.00927727	5.19996e-09	22164216	454789	0.00158836	18	ukb-b-12854	rs1945160	A	G	0.37586	Arm fat percentage (right) || id:ukb-b-12854	TRUE	reported	igd	7.50066866243399e-05	34.1146248147964
354	0.0149029	1e-11	1839339	454789	0.00219034	18	ukb-b-12854	rs9955276	T	C	0.144431	Arm fat percentage (right) || id:ukb-b-12854	TRUE	reported	igd	0.000101780445899086	46.293135385069
355	0.0100028	8.79995e-10	39911991	454789	0.00163192	18	ukb-b-12854	rs8090017	A	G	0.334473	Arm fat percentage (right) || id:ukb-b-12854	TRUE	reported	igd	8.26037214063858e-05	37.5702020857522
356	-0.0134855	7.59976e-17	40788387	454789	0.00161739	18	ukb-b-12854	rs2052607	A	G	0.343892	Arm fat percentage (right) || id:ukb-b-12854	TRUE	reported	igd	0.000152836916203028	69.5188676585774
357	0.0096478	2.80001e-09	2846812	454789	0.00162279	18	ukb-b-12854	rs11664106	T	A	0.373944	Arm fat percentage (right) || id:ukb-b-12854	TRUE	reported	igd	7.77120266621718e-05	35.3451662141083
358	-0.00887605	1.7e-08	24243383	454789	0.00157338	18	ukb-b-12854	rs4800754	T	A	0.611525	Arm fat percentage (right) || id:ukb-b-12854	TRUE	reported	igd	6.99732244917028e-05	31.8251397545566
359	-0.0108552	2.1e-09	46636411	454789	0.00181301	18	ukb-b-12854	rs1103804	G	A	0.766892	Arm fat percentage (right) || id:ukb-b-12854	TRUE	reported	igd	7.88190282103276e-05	35.8486949419882
360	0.00997554	4.60002e-08	56882326	454789	0.00182499	18	ukb-b-12854	rs9951619	G	T	0.767275	Arm fat percentage (right) || id:ukb-b-12854	TRUE	reported	igd	6.5692133699795e-05	29.8778911513488
361	0.0300779	4.30031e-62	57850422	454789	0.00180879	18	ukb-b-12854	rs538656	T	G	0.233829	Arm fat percentage (right) || id:ukb-b-12854	TRUE	reported	igd	0.000607637823896199	276.513803261972
362	0.00946291	3.2e-08	63428272	454789	0.00171195	18	ukb-b-12854	rs7228316	A	C	0.277883	Arm fat percentage (right) || id:ukb-b-12854	TRUE	reported	igd	6.71781652980347e-05	30.553808810216
363	0.00865155	1.89998e-08	13072979	454789	0.00153869	18	ukb-b-12854	rs1787013	C	T	0.450724	Arm fat percentage (right) || id:ukb-b-12854	TRUE	reported	igd	6.95097042891974e-05	31.6143073857289
364	0.0104257	1.40001e-10	42575661	454789	0.00162358	18	ukb-b-12854	rs11664848	G	C	0.659623	Arm fat percentage (right) || id:ukb-b-12854	TRUE	reported	igd	9.06595868513764e-05	41.2345398317221
365	-0.0278968	8.30042e-24	58048295	454789	0.00277315	18	ukb-b-12854	rs57636386	C	T	0.08384	Arm fat percentage (right) || id:ukb-b-12854	TRUE	reported	igd	0.000222461816286887	101.195254123697
366	-0.00949415	9.40005e-10	77156537	454789	0.00155149	18	ukb-b-12854	rs8096658	G	C	0.487495	Arm fat percentage (right) || id:ukb-b-12854	TRUE	reported	igd	8.23319699398281e-05	37.4465926647662
367	-0.0147263	6.09958e-21	18812785	454789	0.00156856	19	ukb-b-12854	rs8112818	G	A	0.400377	Arm fat percentage (right) || id:ukb-b-12854	TRUE	reported	igd	0.000193771946256718	88.1420415771974
368	-0.010647	2.1e-08	1840267	454789	0.00190027	19	ukb-b-12854	rs10405979	G	A	0.206466	Arm fat percentage (right) || id:ukb-b-12854	TRUE	reported	igd	6.90214304099635e-05	31.3922160075087
369	0.0157869	2.70023e-22	18207397	454789	0.00162562	19	ukb-b-12854	rs55714539	C	A	0.343607	Arm fat percentage (right) || id:ukb-b-12854	TRUE	reported	igd	0.000207326896323535	94.309130017513
370	-0.0137909	1.39991e-15	18459377	454789	0.00172761	19	ukb-b-12854	rs12459368	G	A	0.268185	Arm fat percentage (right) || id:ukb-b-12854	TRUE	reported	igd	0.000140095118072142	63.7223656550157
371	0.0108282	4.10015e-12	30321561	454789	0.0015617	19	ukb-b-12854	rs34331990	G	T	0.41875	Arm fat percentage (right) || id:ukb-b-12854	TRUE	reported	igd	0.000105696707505462	48.0745698400335
372	-0.0163725	5.00035e-17	4064057	454789	0.00195201	19	ukb-b-12854	rs56356382	C	T	0.192338	Arm fat percentage (right) || id:ukb-b-12854	TRUE	reported	igd	0.000154663842301974	70.3499854480433
373	-0.0119974	4.49997e-09	5174025	454789	0.00204527	19	ukb-b-12854	rs12975415	G	A	0.171165	Arm fat percentage (right) || id:ukb-b-12854	TRUE	reported	igd	7.56536998377057e-05	34.4089223503739
374	-0.0220794	3.29989e-30	46182304	454789	0.00193334	19	ukb-b-12854	rs10423928	A	T	0.194427	Arm fat percentage (right) || id:ukb-b-12854	TRUE	reported	igd	0.00028669728568582	130.423590554598
375	0.0162923	6.20012e-22	33935675	454789	0.00169255	19	ukb-b-12854	rs10402950	C	T	0.289352	Arm fat percentage (right) || id:ukb-b-12854	TRUE	reported	igd	0.000203696401806486	92.6573494570515
376	-0.0192068	1.50003e-19	45411941	454789	0.00212406	19	ukb-b-12854	rs429358	C	T	0.154046	Arm fat percentage (right) || id:ukb-b-12854	TRUE	reported	igd	0.000179758088188861	81.7663398140709
377	0.0133029	1.9002e-13	47602577	454789	0.00180769	19	ukb-b-12854	rs9304665	A	T	0.76364	Arm fat percentage (right) || id:ukb-b-12854	TRUE	reported	igd	0.000119064715260452	54.1555326722326
378	0.0141508	6.59933e-19	6628406	454789	0.00159332	20	ukb-b-12854	rs2326844	C	G	0.634235	Arm fat percentage (right) || id:ukb-b-12854	TRUE	reported	igd	0.000173408627875705	78.8776677138365
379	-0.0120066	1.5e-10	46365636	454789	0.00187421	20	ukb-b-12854	rs56218501	T	C	0.21181	Arm fat percentage (right) || id:ukb-b-12854	TRUE	reported	igd	9.02307241557429e-05	41.0394633671164
380	-0.0118982	4.49987e-13	51100420	454789	0.00164381	20	ukb-b-12854	rs6021948	A	T	0.321773	Arm fat percentage (right) || id:ukb-b-12854	TRUE	reported	igd	0.000115185898430044	52.3910839033736
381	0.0126024	2.90001e-08	15819926	454789	0.00227219	20	ukb-b-12854	rs8118253	A	T	0.131606	Arm fat percentage (right) || id:ukb-b-12854	TRUE	reported	igd	6.7635998354094e-05	30.7620534056569
382	-0.0100981	2.80001e-08	53479658	454789	0.00181869	20	ukb-b-12854	rs6023655	G	A	0.765799	Arm fat percentage (right) || id:ukb-b-12854	TRUE	reported	igd	6.77832808597307e-05	30.8290446461462
383	-0.0263719	5e-09	62157198	454789	0.00450941	20	ukb-b-12854	rs11699828	A	G	0.035831	Arm fat percentage (right) || id:ukb-b-12854	TRUE	reported	igd	7.51970463971836e-05	34.2012109698841
384	-0.0174076	3.50026e-16	47498117	454789	0.00213483	20	ukb-b-12854	rs112852122	A	G	0.157856	Arm fat percentage (right) || id:ukb-b-12854	TRUE	reported	igd	0.000146176568618217	66.4889222346764
385	0.00881235	1.6e-08	16516264	454789	0.00156004	20	ukb-b-12854	rs6044084	G	A	0.586913	Arm fat percentage (right) || id:ukb-b-12854	TRUE	reported	igd	7.01570930334469e-05	31.9087724961228
386	0.0112564	2.49977e-13	25182648	454789	0.00153757	20	ukb-b-12854	rs6138536	G	A	0.462462	Arm fat percentage (right) || id:ukb-b-12854	TRUE	reported	igd	0.000117833319459032	53.5953771780155
387	-0.0139389	1.6e-09	41990761	454789	0.00231193	20	ukb-b-12854	rs6103254	C	T	0.126697	Arm fat percentage (right) || id:ukb-b-12854	TRUE	reported	igd	7.99213812757291e-05	36.3501103772759
388	0.0115911	4.30002e-08	40683196	454789	0.00211627	21	ukb-b-12854	rs74618095	C	T	0.157984	Arm fat percentage (right) || id:ukb-b-12854	TRUE	reported	igd	6.59581637076815e-05	29.9988940700915
389	0.0130854	4.00037e-17	46564154	454789	0.00155516	21	ukb-b-12854	rs400997	A	T	0.559372	Arm fat percentage (right) || id:ukb-b-12854	TRUE	reported	igd	0.000155648986277617	70.798155183323
390	-0.0178038	1.2e-08	38885506	454789	0.00312285	21	ukb-b-12854	rs17193211	T	C	0.066795	Arm fat percentage (right) || id:ukb-b-12854	TRUE	reported	igd	7.14631534604333e-05	32.5028359279619
391	-0.010175	2e-09	40288577	454789	0.00169727	21	ukb-b-12854	rs8132491	A	G	0.312987	Arm fat percentage (right) || id:ukb-b-12854	TRUE	reported	igd	7.90173927952576e-05	35.9389228171577
392	-0.0137244	1.20005e-18	38599767	454789	0.00155733	22	ukb-b-12854	rs4820323	G	C	0.580959	Arm fat percentage (right) || id:ukb-b-12854	TRUE	reported	igd	0.000170742377334258	77.664674211825
393	-0.009741	7.00003e-10	38119213	454789	0.00157954	22	ukb-b-12854	rs12628603	A	G	0.617031	Arm fat percentage (right) || id:ukb-b-12854	TRUE	reported	igd	8.36179587963145e-05	38.0315407469066
394	0.0100313	7.19946e-11	48874412	454789	0.00153961	22	ukb-b-12854	rs10854853	T	G	0.456803	Arm fat percentage (right) || id:ukb-b-12854	TRUE	reported	igd	9.33345639149478e-05	42.4513084935532
