# Supplementary material for: Obesity impact on leukocyte telomere shortening and immune aging assessed by Mendelian randomization and transcriptomics analysis
Source: Sci Rep. 2025 Aug 23;15:30983. doi: 10.1038/s41598-025-16817-5 (PMC12373864; doi:10.1038/s41598-025-16817-5)
Supplement: Supplementary file 1 — Supplementary Material 1 [file 41598_2025_16817_MOESM1_ESM.zip › Supplementary materials/Tables/Table S13.F values of BFP-arm-L IVs.csv]

	chr.exposure	samplesize.exposure	beta.exposure	pval.exposure	se.exposure	pos.exposure	id.exposure	SNP	effect_allele.exposure	other_allele.exposure	eaf.exposure	exposure	mr_keep.exposure	pval_origin.exposure	data_source.exposure	r2	F
1	1	454724	-0.0141803	2.19989e-16	0.0017275	1590521	ukb-b-20188	rs79113395	A	G	0.26521	Arm fat percentage (left) || id:ukb-b-20188	TRUE	reported	igd	0.000148157110917491	67.3802806583383
2	1	454724	-0.00920871	6.90001e-09	0.00158932	6683240	ukb-b-20188	rs14057	A	G	0.356592	Arm fat percentage (left) || id:ukb-b-20188	TRUE	reported	igd	7.38235553035351e-05	33.5716730949995
3	1	454724	0.00868925	1.09999e-08	0.0015198	16848652	ukb-b-20188	rs156914	A	G	0.491816	Arm fat percentage (left) || id:ukb-b-20188	TRUE	reported	igd	7.18807516272036e-05	32.6881087872542
4	1	454724	0.0121384	2.29985e-11	0.00181598	39554034	ukb-b-20188	rs147860177	G	T	0.232167	Arm fat percentage (left) || id:ukb-b-20188	TRUE	reported	igd	9.82449467021391e-05	44.6785280939014
5	1	454724	-0.0124436	3.29989e-14	0.00164018	49879122	ukb-b-20188	rs6693294	G	A	0.688578	Arm fat percentage (left) || id:ukb-b-20188	TRUE	reported	igd	0.000126562841028656	57.5581929266537
6	1	454724	0.00969498	2.19999e-10	0.00152807	66434743	ukb-b-20188	rs7519259	A	G	0.52834	Arm fat percentage (left) || id:ukb-b-20188	TRUE	reported	igd	8.85158442309746e-05	40.2536648075211
7	1	454724	0.0144061	4.10015e-20	0.0015682	72825144	ukb-b-20188	rs6699744	T	A	0.61605	Arm fat percentage (left) || id:ukb-b-20188	TRUE	reported	igd	0.00018555022431219	84.3894275769041
8	1	454724	0.00946395	1.09999e-08	0.0016546	80798635	ukb-b-20188	rs12088284	T	C	0.300907	Arm fat percentage (left) || id:ukb-b-20188	TRUE	reported	igd	7.19415371236634e-05	32.7157532655245
9	1	454724	-0.0134376	6.49995e-10	0.00217476	243533273	ukb-b-20188	rs12042959	G	A	0.143927	Arm fat percentage (left) || id:ukb-b-20188	TRUE	reported	igd	8.39530361568624e-05	38.1784977081193
10	1	454724	0.0155158	4.70002e-09	0.00264879	29459117	ukb-b-20188	rs1689265	G	A	0.909227	Arm fat percentage (left) || id:ukb-b-20188	TRUE	reported	igd	7.54523278458789e-05	34.312422374876
11	1	454724	0.0554265	1.10002e-30	0.0048133	110114504	ukb-b-20188	rs144376234	T	C	0.025644	Arm fat percentage (left) || id:ukb-b-20188	TRUE	reported	igd	0.000291524155677208	132.601103542604
12	1	454724	-0.00872887	2e-08	0.00155521	150678910	ukb-b-20188	rs1336899	C	T	0.393499	Arm fat percentage (left) || id:ukb-b-20188	TRUE	reported	igd	6.92723639979594e-05	31.5018501095075
13	1	454724	-0.0277127	1.79999e-09	0.00460696	174946883	ukb-b-20188	rs79518326	A	C	0.028639	Arm fat percentage (left) || id:ukb-b-20188	TRUE	reported	igd	7.95694513097114e-05	36.1848592478507
14	1	454724	-0.0106301	3.69999e-12	0.00152967	190294726	ukb-b-20188	rs815163	C	T	0.563223	Arm fat percentage (left) || id:ukb-b-20188	TRUE	reported	igd	0.000106190387234292	48.2922334349206
15	1	454724	-0.0130045	2.99985e-17	0.00153958	47678458	ukb-b-20188	rs6669341	G	A	0.582716	Arm fat percentage (left) || id:ukb-b-20188	TRUE	reported	igd	0.00015687971173199	71.3478493082261
16	1	454724	-0.0092296	4.60002e-09	0.00157428	112318484	ukb-b-20188	rs12033257	G	A	0.382348	Arm fat percentage (left) || id:ukb-b-20188	TRUE	reported	igd	7.5582473449104e-05	34.3716113831282
17	1	454724	0.0156864	1.20005e-22	0.00160191	149995265	ukb-b-20188	rs67807996	A	G	0.395644	Arm fat percentage (left) || id:ukb-b-20188	TRUE	reported	igd	0.000210829266250038	95.8889217987739
18	1	454724	0.0142488	6.20012e-19	0.00160307	201800511	ukb-b-20188	rs2678204	G	T	0.340185	Arm fat percentage (left) || id:ukb-b-20188	TRUE	reported	igd	0.000173711384924828	79.0041122895482
19	1	454724	-0.0130227	7.19946e-12	0.00190007	222099865	ukb-b-20188	rs13375176	C	T	0.201965	Arm fat percentage (left) || id:ukb-b-20188	TRUE	reported	igd	0.000103292819362361	46.9743695211572
20	1	454724	-0.0145844	8.69961e-13	0.00203999	23313353	ukb-b-20188	rs10799778	G	T	0.83368	Arm fat percentage (left) || id:ukb-b-20188	TRUE	reported	igd	0.00011238914509384	51.1115612200311
21	1	454724	0.0130137	1e-10	0.00201287	32197257	ukb-b-20188	rs3766823	A	G	0.172019	Arm fat percentage (left) || id:ukb-b-20188	TRUE	reported	igd	9.19141406834495e-05	41.7992238195981
22	1	454724	-0.0253502	1.80011e-21	0.00266362	62579891	ukb-b-20188	rs12140153	T	G	0.094279	Arm fat percentage (left) || id:ukb-b-20188	TRUE	reported	igd	0.000199151632196181	90.5766669865811
23	1	454724	0.0148041	8.4004e-22	0.00154287	96924097	ukb-b-20188	rs11165643	T	C	0.590152	Arm fat percentage (left) || id:ukb-b-20188	TRUE	reported	igd	0.000202427518997444	92.0668831642964
24	1	454724	0.013523	1.20005e-13	0.00182267	98315893	ukb-b-20188	rs12072739	G	A	0.224594	Arm fat percentage (left) || id:ukb-b-20188	TRUE	reported	igd	0.0001210401793159	55.0462952323303
25	1	454724	0.0195695	3.29989e-18	0.00224951	156049877	ukb-b-20188	rs61813324	T	C	0.135713	Arm fat percentage (left) || id:ukb-b-20188	TRUE	reported	igd	0.000166403881404244	75.6800992221564
26	1	454724	0.00857816	2.90001e-08	0.00154564	203519648	ukb-b-20188	rs17781552	A	G	0.545293	Arm fat percentage (left) || id:ukb-b-20188	TRUE	reported	igd	6.77320616218582e-05	30.8013447633962
27	1	454724	0.0111422	2.39999e-10	0.00175841	215246432	ukb-b-20188	rs1377184	T	A	0.748944	Arm fat percentage (left) || id:ukb-b-20188	TRUE	reported	igd	8.82907868162524e-05	40.1513081532485
28	1	454724	0.0182523	3.69999e-28	0.00165904	219748818	ukb-b-20188	rs2820446	G	C	0.297287	Arm fat percentage (left) || id:ukb-b-20188	TRUE	reported	igd	0.000266108055328764	121.037396161321
29	1	454724	-0.00919865	1.89998e-09	0.00153054	2710377	ukb-b-20188	rs67373773	A	G	0.439101	Arm fat percentage (left) || id:ukb-b-20188	TRUE	reported	igd	7.94285158536461e-05	36.1207626045668
30	1	454724	0.0238357	1.9002e-24	0.00233573	77967507	ukb-b-20188	rs71658797	A	T	0.120738	Arm fat percentage (left) || id:ukb-b-20188	TRUE	reported	igd	0.000228961899226739	104.13785634155
31	1	454724	0.0329544	8.49963e-69	0.00187993	177889480	ukb-b-20188	rs543874	G	A	0.205275	Arm fat percentage (left) || id:ukb-b-20188	TRUE	reported	igd	0.000675308478770072	307.285134339904
32	1	454724	-0.0121318	9.49948e-11	0.00187363	195148296	ukb-b-20188	rs76702514	G	C	0.210645	Arm fat percentage (left) || id:ukb-b-20188	TRUE	reported	igd	9.21923539563097e-05	41.9257568099328
33	1	454724	0.00903956	3.40001e-08	0.0016378	197317238	ukb-b-20188	rs10922199	A	G	0.329252	Arm fat percentage (left) || id:ukb-b-20188	TRUE	reported	igd	6.69878254393445e-05	30.4628786014238
34	1	454724	-0.0100671	1.09999e-10	0.00155989	209218583	ukb-b-20188	rs4562625	G	C	0.614934	Arm fat percentage (left) || id:ukb-b-20188	TRUE	reported	igd	9.15868586451232e-05	41.6503741637587
35	2	454724	0.026721	1.99986e-69	0.0015173	25145173	ukb-b-20188	rs59086897	A	T	0.487597	Arm fat percentage (left) || id:ukb-b-20188	TRUE	reported	igd	0.000681582629032181	310.142003640986
36	2	454724	0.00984383	2.30001e-08	0.00176215	44725047	ukb-b-20188	rs811494	G	T	0.753303	Arm fat percentage (left) || id:ukb-b-20188	TRUE	reported	igd	6.86222228153989e-05	31.2061758402155
37	2	454724	0.0108941	2e-10	0.00171159	212290579	ukb-b-20188	rs4673617	T	C	0.271779	Arm fat percentage (left) || id:ukb-b-20188	TRUE	reported	igd	8.90833760366192e-05	40.5117798442414
38	2	454724	0.0314729	2.70023e-55	0.00200938	632592	ukb-b-20188	rs12992672	A	G	0.828112	Arm fat percentage (left) || id:ukb-b-20188	TRUE	reported	igd	0.000539221564933438	245.328194702733
39	2	454724	-0.0105511	2.29985e-11	0.00157834	55320173	ukb-b-20188	rs6705567	C	T	0.375911	Arm fat percentage (left) || id:ukb-b-20188	TRUE	reported	igd	9.82661174582244e-05	44.6881567945033
40	2	454724	0.0135562	4.49997e-09	0.00231182	105977776	ukb-b-20188	rs3087523	A	G	0.124619	Arm fat percentage (left) || id:ukb-b-20188	TRUE	reported	igd	7.56113838240467e-05	34.3847595544905
41	2	454724	-0.0118182	1.59993e-14	0.00153857	147903382	ukb-b-20188	rs429343	G	A	0.576554	Arm fat percentage (left) || id:ukb-b-20188	TRUE	reported	igd	0.000129737022408579	59.0019330387827
42	2	454724	0.00918715	9.49992e-09	0.0016005	159534863	ukb-b-20188	rs2356505	G	A	0.650288	Arm fat percentage (left) || id:ukb-b-20188	TRUE	reported	igd	7.24554257639445e-05	32.9494634816376
43	2	454724	0.0153266	5.60015e-23	0.00155283	165528876	ukb-b-20188	rs13389219	T	C	0.392416	Arm fat percentage (left) || id:ukb-b-20188	TRUE	reported	igd	0.000214191835136682	97.4186059270023
44	2	454724	0.0120533	1.9002e-12	0.00171158	181329491	ukb-b-20188	rs1453055	A	G	0.273342	Arm fat percentage (left) || id:ukb-b-20188	TRUE	reported	igd	0.000109049150660597	49.5924559018833
45	2	454724	0.00878627	1.79999e-08	0.00156125	198182940	ukb-b-20188	rs4850788	A	G	0.384643	Arm fat percentage (left) || id:ukb-b-20188	TRUE	reported	igd	6.96443778786362e-05	31.6710365073635
46	2	454724	-0.0222646	6.4003e-15	0.00285623	205375909	ukb-b-20188	rs4482463	A	C	0.923059	Arm fat percentage (left) || id:ukb-b-20188	TRUE	reported	igd	0.000133609560410235	60.763325090017
47	2	454724	0.0140103	9.30037e-18	0.00163241	230624929	ukb-b-20188	rs62190394	T	C	0.317039	Arm fat percentage (left) || id:ukb-b-20188	TRUE	reported	igd	0.000161963873346658	73.6604667504463
48	2	454724	-0.0566363	6.29941e-58	0.00353006	417167	ukb-b-20188	rs62106258	C	T	0.048535	Arm fat percentage (left) || id:ukb-b-20188	TRUE	reported	igd	0.000565759585096342	257.408961641517
49	2	454724	0.00952323	6.90001e-10	0.00154402	11500058	ukb-b-20188	rs6736194	G	C	0.58102	Arm fat percentage (left) || id:ukb-b-20188	TRUE	reported	igd	8.36524173788906e-05	38.0417768219564
50	2	454724	-0.0119534	3.69999e-15	0.00151959	26949366	ukb-b-20188	rs935166	A	G	0.506865	Arm fat percentage (left) || id:ukb-b-20188	TRUE	reported	igd	0.000136057686434365	61.8768421107889
51	2	454724	-0.0138082	1.99986e-19	0.00153224	58933591	ukb-b-20188	rs1861410	T	C	0.555358	Arm fat percentage (left) || id:ukb-b-20188	TRUE	reported	igd	0.000178564496379138	81.2117064499766
52	2	454724	0.0125544	5.30029e-16	0.00154888	69528577	ukb-b-20188	rs7422252	T	C	0.591448	Arm fat percentage (left) || id:ukb-b-20188	TRUE	reported	igd	0.000144459384650045	65.6983510502028
53	2	454724	-0.00973146	8.70001e-10	0.00158712	86807853	ukb-b-20188	rs62147189	G	T	0.622281	Arm fat percentage (left) || id:ukb-b-20188	TRUE	reported	igd	8.26709052791151e-05	37.5953874350433
54	2	454724	-0.0138888	1.80011e-18	0.0015835	100805996	ukb-b-20188	rs11691869	A	C	0.361916	Arm fat percentage (left) || id:ukb-b-20188	TRUE	reported	igd	0.000169149987122065	76.9292330228946
55	2	454724	0.0122791	8.69961e-16	0.00152645	105404701	ukb-b-20188	rs445077	A	T	0.480134	Arm fat percentage (left) || id:ukb-b-20188	TRUE	reported	igd	0.000142284709526154	64.7091948141397
56	2	454724	-0.0102543	6.79986e-11	0.00157136	175166636	ukb-b-20188	rs34234296	A	G	0.392489	Arm fat percentage (left) || id:ukb-b-20188	TRUE	reported	igd	9.36423068440904e-05	42.5852048295761
57	2	454724	0.00926823	1.2e-09	0.00152568	202917009	ukb-b-20188	rs12471400	C	T	0.517362	Arm fat percentage (left) || id:ukb-b-20188	TRUE	reported	igd	8.11490758855523e-05	36.9032647506618
58	2	454724	-0.00976317	1.6e-08	0.00172652	213414265	ukb-b-20188	rs13427822	G	A	0.271195	Arm fat percentage (left) || id:ukb-b-20188	TRUE	reported	igd	7.03169556605727e-05	31.9769152312174
59	2	454724	0.0119031	1e-13	0.00160001	229010960	ukb-b-20188	rs4605363	C	A	0.341588	Arm fat percentage (left) || id:ukb-b-20188	TRUE	reported	igd	0.000121695365394562	55.3442950871591
60	2	454724	0.0113299	2.70023e-12	0.00162042	36762126	ukb-b-20188	rs3770821	C	T	0.332691	Arm fat percentage (left) || id:ukb-b-20188	TRUE	reported	igd	0.000107498498621752	48.8871875895481
61	2	454724	-0.0134022	3.10027e-17	0.00158728	47014522	ukb-b-20188	rs34606703	A	G	0.357996	Arm fat percentage (left) || id:ukb-b-20188	TRUE	reported	igd	0.000156757792872455	71.2923927286814
62	2	454724	-0.0155934	9.8992e-24	0.00155274	59307725	ukb-b-20188	rs6545714	A	G	0.601479	Arm fat percentage (left) || id:ukb-b-20188	TRUE	reported	igd	0.000221737920478486	100.851473271779
63	2	454724	-0.0102463	5.40008e-11	0.00156183	135629439	ukb-b-20188	rs6711390	T	C	0.371296	Arm fat percentage (left) || id:ukb-b-20188	TRUE	reported	igd	9.46406322908743e-05	43.0392508584855
64	2	454724	0.00920245	1.7e-09	0.00152736	204154552	ukb-b-20188	rs1048013	T	C	0.555522	Arm fat percentage (left) || id:ukb-b-20188	TRUE	reported	igd	7.98254842556887e-05	36.3013016206963
65	2	454724	-0.0106962	1.20005e-11	0.00157779	50742227	ukb-b-20188	rs10187101	T	C	0.363606	Arm fat percentage (left) || id:ukb-b-20188	TRUE	reported	igd	0.000101057572963528	45.9577460713981
66	2	454724	0.00884898	2.59998e-08	0.00158984	76185292	ukb-b-20188	rs2692741	C	G	0.367181	Arm fat percentage (left) || id:ukb-b-20188	TRUE	reported	igd	6.81243112379003e-05	30.9797335277294
67	2	454724	-0.0253037	2.90001e-08	0.00456286	146015229	ukb-b-20188	rs114964326	A	G	0.028988	Arm fat percentage (left) || id:ukb-b-20188	TRUE	reported	igd	6.762643988587e-05	30.7533097346346
68	2	454724	0.010159	2.80001e-09	0.00170873	161126732	ukb-b-20188	rs764729	C	A	0.72802	Arm fat percentage (left) || id:ukb-b-20188	TRUE	reported	igd	7.7727266993496e-05	35.3470457310775
69	2	454724	-0.0116774	2.69998e-08	0.00209936	187118965	ukb-b-20188	rs10195099	G	T	0.154278	Arm fat percentage (left) || id:ukb-b-20188	TRUE	reported	igd	6.80363571203561e-05	30.939733409234
70	2	454724	-0.0151861	6.20012e-21	0.00161773	227047771	ukb-b-20188	rs2943653	T	C	0.672841	Arm fat percentage (left) || id:ukb-b-20188	TRUE	reported	igd	0.00019375298474264	88.1208183997255
71	2	454724	-0.00845786	3.29997e-08	0.00153092	236896765	ukb-b-20188	rs1840126	C	A	0.563601	Arm fat percentage (left) || id:ukb-b-20188	TRUE	reported	igd	6.71179934370863e-05	30.5220767922486
72	3	454724	0.0229058	1.10002e-22	0.00233696	12393125	ukb-b-20188	rs1801282	G	C	0.119545	Arm fat percentage (left) || id:ukb-b-20188	TRUE	reported	igd	0.000211226668847328	96.0697057955272
73	3	454724	0.0169984	5.40008e-29	0.001521	49920571	ukb-b-20188	rs9843653	C	T	0.511541	Arm fat percentage (left) || id:ukb-b-20188	TRUE	reported	igd	0.00027459366510286	124.898076803577
74	3	454724	0.0114129	4.60002e-08	0.00208862	88216647	ukb-b-20188	rs7628689	G	A	0.843359	Arm fat percentage (left) || id:ukb-b-20188	TRUE	reported	igd	6.56593782981295e-05	29.8587243237579
75	3	454724	0.0101006	5.60015e-11	0.00154125	104612668	ukb-b-20188	rs1436348	G	A	0.582742	Arm fat percentage (left) || id:ukb-b-20188	TRUE	reported	igd	9.44407163443194e-05	42.9483274883354
76	3	454724	0.0151778	4.49997e-08	0.00277546	114507733	ukb-b-20188	rs9873289	A	G	0.917959	Arm fat percentage (left) || id:ukb-b-20188	TRUE	reported	igd	6.57614330937038e-05	29.9051369839001
77	3	454724	0.026095	7.59976e-15	0.00335635	141298124	ukb-b-20188	rs2035936	T	G	0.055875	Arm fat percentage (left) || id:ukb-b-20188	TRUE	reported	igd	0.000132915158108115	60.4474809117209
78	3	454724	0.0124029	1.29987e-13	0.00167476	170724883	ukb-b-20188	rs8192675	C	T	0.28866	Arm fat percentage (left) || id:ukb-b-20188	TRUE	reported	igd	0.000120598267867094	54.8452998092185
79	3	454724	0.00836752	4.49997e-08	0.00152972	30078634	ukb-b-20188	rs7612882	A	G	0.546453	Arm fat percentage (left) || id:ukb-b-20188	TRUE	reported	igd	6.57950432299671e-05	29.9204222630933
80	3	454724	-0.01049	2.39994e-11	0.00157103	61207077	ukb-b-20188	rs9843007	T	A	0.373492	Arm fat percentage (left) || id:ukb-b-20188	TRUE	reported	igd	9.80373501198914e-05	44.5841108293004
81	3	454724	0.0143311	7.29962e-12	0.00209166	44464535	ukb-b-20188	rs12054057	A	G	0.157626	Arm fat percentage (left) || id:ukb-b-20188	TRUE	reported	igd	0.000103224826503631	46.9434452863792
82	3	454724	-0.0104019	1.50003e-11	0.00154177	71681487	ukb-b-20188	rs7630228	C	T	0.434302	Arm fat percentage (left) || id:ukb-b-20188	TRUE	reported	igd	0.000100090951828521	45.5181137486992
83	3	454724	0.0108112	6.79986e-11	0.00165704	108129348	ukb-b-20188	rs1078455	C	T	0.309495	Arm fat percentage (left) || id:ukb-b-20188	TRUE	reported	igd	9.36037587863806e-05	42.5676728970465
84	3	454724	0.0157894	1.69981e-20	0.00170164	131618541	ukb-b-20188	rs9847672	T	C	0.276757	Arm fat percentage (left) || id:ukb-b-20188	TRUE	reported	igd	0.000189306612087447	86.0981802164316
85	3	454724	-0.00949242	5.69994e-10	0.0015315	196979106	ukb-b-20188	rs6782581	G	C	0.439286	Arm fat percentage (left) || id:ukb-b-20188	TRUE	reported	igd	8.44763854958787e-05	38.4165162538934
86	3	454724	0.0156864	4.09996e-10	0.00250923	9511736	ukb-b-20188	rs3774063	T	C	0.102123	Arm fat percentage (left) || id:ukb-b-20188	TRUE	reported	igd	8.59370473142744e-05	39.0808245195073
87	3	454724	-0.0139191	7.49998e-10	0.00226171	25316314	ukb-b-20188	rs13084418	A	G	0.129837	Arm fat percentage (left) || id:ukb-b-20188	TRUE	reported	igd	8.32845465260534e-05	37.8744699234725
88	3	454724	0.0105287	8.00018e-11	0.00161971	35683104	ukb-b-20188	rs9860326	G	C	0.328364	Arm fat percentage (left) || id:ukb-b-20188	TRUE	reported	igd	9.29151953979235e-05	42.2545095677475
89	3	454724	0.0104043	1.2e-10	0.0016153	62471282	ukb-b-20188	rs9968060	T	C	0.642611	Arm fat percentage (left) || id:ukb-b-20188	TRUE	reported	igd	9.12287759559742e-05	41.4875163155834
90	3	454724	0.00906216	1.40001e-08	0.00159869	81790970	ukb-b-20188	rs13340130	T	A	0.345041	Arm fat percentage (left) || id:ukb-b-20188	TRUE	reported	igd	7.06571915023144e-05	32.1316497664462
91	3	454724	-0.0139419	6.19998e-09	0.00239904	101202993	ukb-b-20188	rs79781120	A	C	0.113997	Arm fat percentage (left) || id:ukb-b-20188	TRUE	reported	igd	7.42657920943835e-05	33.7727976763129
92	3	454724	0.011137	4.49987e-13	0.00153838	153691949	ukb-b-20188	rs1357079	C	T	0.570066	Arm fat percentage (left) || id:ukb-b-20188	TRUE	reported	igd	0.000115242125731249	52.409169640882
93	3	454724	-0.0153064	6.59933e-13	0.00212985	156302724	ukb-b-20188	rs13317303	A	C	0.150182	Arm fat percentage (left) || id:ukb-b-20188	TRUE	reported	igd	0.000113566666909668	51.6471273026013
94	3	454724	-0.0102704	1.2e-10	0.00159469	183486117	ukb-b-20188	rs262956	G	T	0.646875	Arm fat percentage (left) || id:ukb-b-20188	TRUE	reported	igd	9.12083680816737e-05	41.4782347129339
95	3	454724	-0.0182348	1.50003e-16	0.00220923	185818882	ukb-b-20188	rs4234589	G	A	0.13719	Arm fat percentage (left) || id:ukb-b-20188	TRUE	reported	igd	0.000149798410972016	68.1268383261429
96	3	454724	-0.00917109	3.09999e-09	0.00154739	15741009	ukb-b-20188	rs2455818	A	G	0.597707	Arm fat percentage (left) || id:ukb-b-20188	TRUE	reported	igd	7.72433169463365e-05	35.1269488905185
97	3	454724	0.0100059	2.5e-10	0.00158162	82713229	ukb-b-20188	rs12635343	A	G	0.361431	Arm fat percentage (left) || id:ukb-b-20188	TRUE	reported	igd	8.80079531637715e-05	40.0226747922251
98	3	454724	-0.0110089	1.39991e-11	0.00163005	85906928	ukb-b-20188	rs3911063	C	T	0.321991	Arm fat percentage (left) || id:ukb-b-20188	TRUE	reported	igd	0.000100298528982194	45.6125225647578
99	3	454724	-0.0144904	1.50003e-21	0.00151994	94038085	ukb-b-20188	rs1454687	G	C	0.515333	Arm fat percentage (left) || id:ukb-b-20188	TRUE	reported	igd	0.000199835750846348	90.887874943085
100	3	454724	-0.0114425	3.90032e-12	0.00164842	123051230	ukb-b-20188	rs9839081	A	G	0.325076	Arm fat percentage (left) || id:ukb-b-20188	TRUE	reported	igd	0.000105952741464111	48.1841477465926
101	3	454724	0.0105482	3.29997e-10	0.00167921	136114945	ukb-b-20188	rs1964675	T	C	0.711088	Arm fat percentage (left) || id:ukb-b-20188	TRUE	reported	igd	8.67683075389625e-05	39.4588821211511
102	4	454724	0.00962404	2.90001e-10	0.00152613	56289785	ukb-b-20188	rs6840236	C	T	0.464873	Arm fat percentage (left) || id:ukb-b-20188	TRUE	reported	igd	8.74472030729422e-05	39.7676446450314
103	4	454724	-0.00922852	1.2e-09	0.00151846	83159728	ukb-b-20188	rs7663885	C	T	0.500243	Arm fat percentage (left) || id:ukb-b-20188	TRUE	reported	igd	8.12221069558897e-05	36.9364789778422
104	4	454724	-0.011907	1.69981e-14	0.0015524	137094048	ukb-b-20188	rs1724557	A	C	0.586758	Arm fat percentage (left) || id:ukb-b-20188	TRUE	reported	igd	0.000129358025947903	58.8295503495828
105	4	454724	-0.00912285	1.29999e-08	0.00160466	152931436	ukb-b-20188	rs750090	C	T	0.356722	Arm fat percentage (left) || id:ukb-b-20188	TRUE	reported	igd	7.10749019728427e-05	32.321618830785
106	4	454724	0.0133732	4.09996e-09	0.0022747	17832418	ukb-b-20188	rs16895838	C	T	0.12749	Arm fat percentage (left) || id:ukb-b-20188	TRUE	reported	igd	7.60048905176127e-05	34.5637228379201
107	4	454724	-0.0150625	8.10028e-14	0.00201656	28514830	ukb-b-20188	rs73213501	C	A	0.171849	Arm fat percentage (left) || id:ukb-b-20188	TRUE	reported	igd	0.000122679123487521	55.7917408723608
108	4	454724	-0.00993318	7.39997e-09	0.00171804	52932825	ukb-b-20188	rs3113509	T	C	0.731977	Arm fat percentage (left) || id:ukb-b-20188	TRUE	reported	igd	7.35072655336599e-05	33.4278279862249
109	4	454724	0.00896065	4e-09	0.00152302	89196821	ukb-b-20188	rs7656367	G	A	0.488528	Arm fat percentage (left) || id:ukb-b-20188	TRUE	reported	igd	7.61179143893755e-05	34.6151250980944
110	4	454724	0.0286209	5.60003e-10	0.00461468	100239319	ukb-b-20188	rs1229984	C	T	0.972779	Arm fat percentage (left) || id:ukb-b-20188	TRUE	reported	igd	8.45860564224884e-05	38.4663944691597
111	4	454724	0.0369248	2.39994e-37	0.00289172	103188709	ukb-b-20188	rs13107325	T	C	0.07486	Arm fat percentage (left) || id:ukb-b-20188	TRUE	reported	igd	0.000358443122217607	163.050417721842
112	4	454724	0.00942015	3.09999e-09	0.00159011	3064004	ukb-b-20188	rs2798297	A	G	0.366705	Arm fat percentage (left) || id:ukb-b-20188	TRUE	reported	igd	7.71755803691245e-05	35.0961428218
113	4	454724	-0.00980095	5.30005e-10	0.00157852	38691024	ukb-b-20188	rs2242189	C	T	0.381124	Arm fat percentage (left) || id:ukb-b-20188	TRUE	reported	igd	8.47718138079712e-05	38.5508767461339
114	4	454724	0.0135324	7.39946e-19	0.00152581	18329824	ukb-b-20188	rs2192527	G	A	0.465482	Arm fat percentage (left) || id:ukb-b-20188	TRUE	reported	igd	0.000172952061920861	78.658711687152
115	4	454724	0.00962082	2.99999e-09	0.00162172	34831143	ukb-b-20188	rs7678322	C	T	0.329085	Arm fat percentage (left) || id:ukb-b-20188	TRUE	reported	igd	7.73910866853296e-05	35.1941534335056
116	4	454724	-0.0106374	8.9e-09	0.00184993	67803507	ukb-b-20188	rs1383723	T	A	0.783151	Arm fat percentage (left) || id:ukb-b-20188	TRUE	reported	igd	7.27077886043167e-05	33.0642350771464
117	4	454724	-0.0113636	8.49963e-14	0.00152275	89733023	ukb-b-20188	rs7697886	G	A	0.470299	Arm fat percentage (left) || id:ukb-b-20188	TRUE	reported	igd	0.000122454175609678	55.6894270444629
118	4	454724	-0.0132501	7.39946e-17	0.00158877	140863365	ukb-b-20188	rs57800857	C	A	0.364899	Arm fat percentage (left) || id:ukb-b-20188	TRUE	reported	igd	0.000152933261635504	69.552755527178
119	4	454724	0.0211619	4.30031e-43	0.00153761	45186139	ukb-b-20188	rs10938398	A	G	0.433505	Arm fat percentage (left) || id:ukb-b-20188	TRUE	reported	igd	0.000416378389392356	189.415282411488
120	4	454724	-0.00877923	1.29999e-08	0.00154246	55541879	ukb-b-20188	rs2237025	C	T	0.555397	Arm fat percentage (left) || id:ukb-b-20188	TRUE	reported	igd	7.12370976943297e-05	32.3953832908453
121	4	454724	0.0110402	4.40048e-12	0.00159462	80812960	ukb-b-20188	rs6847975	A	G	0.356166	Arm fat percentage (left) || id:ukb-b-20188	TRUE	reported	igd	0.00010540126282	47.93332526505
122	4	454724	-0.0110904	3.10027e-12	0.00159027	130724740	ukb-b-20188	rs4398538	C	T	0.642501	Arm fat percentage (left) || id:ukb-b-20188	TRUE	reported	igd	0.000106944477669792	48.6352080418835
123	5	454724	-0.0116255	8.4004e-13	0.00162492	63927239	ukb-b-20188	rs10050620	T	C	0.325414	Arm fat percentage (left) || id:ukb-b-20188	TRUE	reported	igd	0.000112554419293223	51.1867319427422
124	5	454724	-0.0172199	1.9002e-28	0.00155662	75003678	ukb-b-20188	rs2307111	C	T	0.395092	Arm fat percentage (left) || id:ukb-b-20188	TRUE	reported	igd	0.000269048948559019	122.375400959612
125	5	454724	-0.00875651	1.79999e-08	0.00155477	77390494	ukb-b-20188	rs252748	T	C	0.590945	Arm fat percentage (left) || id:ukb-b-20188	TRUE	reported	igd	6.97511900285742e-05	31.7196131129352
126	5	454724	-0.0107412	2.29985e-12	0.00153125	119388744	ukb-b-20188	rs8180470	T	C	0.534853	Arm fat percentage (left) || id:ukb-b-20188	TRUE	reported	igd	0.00010819782586637	49.2052556752929
127	5	454724	0.0146563	1.10002e-17	0.00171141	170459675	ukb-b-20188	rs7730898	A	G	0.729117	Arm fat percentage (left) || id:ukb-b-20188	TRUE	reported	igd	0.000161258511048067	73.3396192986082
128	5	454724	-0.00929829	1.09999e-09	0.00152591	52848593	ukb-b-20188	rs1991002	G	T	0.495156	Arm fat percentage (left) || id:ukb-b-20188	TRUE	reported	igd	8.16516559479648e-05	37.1318361718823
129	5	454724	0.0249615	5.90065e-29	0.00223514	87986314	ukb-b-20188	rs34483452	A	C	0.136308	Arm fat percentage (left) || id:ukb-b-20188	TRUE	reported	igd	0.000274198403669297	124.718244056739
130	5	454724	-0.0148201	8.9002e-14	0.0019876	107496102	ukb-b-20188	rs40071	C	T	0.179496	Arm fat percentage (left) || id:ukb-b-20188	TRUE	reported	igd	0.000122248438473869	55.5958509456784
131	5	454724	0.0106401	7.59976e-11	0.00163465	144485978	ukb-b-20188	rs13160735	A	G	0.322387	Arm fat percentage (left) || id:ukb-b-20188	TRUE	reported	igd	9.31651574241713e-05	42.3681939536935
132	5	454724	0.0117572	1.10002e-14	0.00152204	63020706	ukb-b-20188	rs1503526	C	T	0.479968	Arm fat percentage (left) || id:ukb-b-20188	TRUE	reported	igd	0.000131205130597793	59.6696883649444
133	5	454724	-0.00911323	3.89996e-09	0.00154772	63978255	ukb-b-20188	rs2610245	G	A	0.517873	Arm fat percentage (left) || id:ukb-b-20188	TRUE	reported	igd	7.62392973116087e-05	34.6703289936494
134	5	454724	-0.0234802	8.9e-10	0.0038313	82810884	ukb-b-20188	rs34580448	C	T	0.041254	Arm fat percentage (left) || id:ukb-b-20188	TRUE	reported	igd	8.25900098689063e-05	37.5585964324588
135	5	454724	0.00903123	2.99999e-09	0.0015223	103886213	ukb-b-20188	rs6869862	G	T	0.480449	Arm fat percentage (left) || id:ukb-b-20188	TRUE	reported	igd	7.73948068262539e-05	35.1958453252979
136	5	454724	0.0151808	1.99986e-12	0.0021572	139080745	ukb-b-20188	rs13174863	G	A	0.148134	Arm fat percentage (left) || id:ukb-b-20188	TRUE	reported	igd	0.000108896349658272	49.5229587787438
137	5	454724	0.0091834	4.39997e-09	0.0015652	153573938	ukb-b-20188	rs890793	T	C	0.385663	Arm fat percentage (left) || id:ukb-b-20188	TRUE	reported	igd	7.56983774606223e-05	34.4243234610803
138	5	454724	0.0105805	2.19999e-10	0.00166673	50384662	ukb-b-20188	rs17820010	G	T	0.2956	Arm fat percentage (left) || id:ukb-b-20188	TRUE	reported	igd	8.86126074225591e-05	40.2976729542744
139	5	454724	-0.0122915	3.59998e-11	0.00185695	87682877	ukb-b-20188	rs7442885	G	C	0.21412	Arm fat percentage (left) || id:ukb-b-20188	TRUE	reported	igd	9.63428813991812e-05	43.8134488295027
140	5	454724	0.0105454	6.79986e-12	0.00153677	112448114	ukb-b-20188	rs7704382	G	C	0.433421	Arm fat percentage (left) || id:ukb-b-20188	TRUE	reported	igd	0.00010354175483817	47.0875893751571
141	5	454724	-0.0138041	3.59998e-08	0.00250534	128014834	ukb-b-20188	rs10070510	C	T	0.105229	Arm fat percentage (left) || id:ukb-b-20188	TRUE	reported	igd	6.67584090809571e-05	30.3585439822093
142	5	454724	-0.0119231	5.30029e-14	0.00158482	74472939	ukb-b-20188	rs7707394	A	G	0.357282	Arm fat percentage (left) || id:ukb-b-20188	TRUE	reported	igd	0.000124456205503253	56.600018902434
143	5	454724	0.0325927	1.79999e-09	0.00541564	86879056	ukb-b-20188	rs2962334	T	G	0.020069	Arm fat percentage (left) || id:ukb-b-20188	TRUE	reported	igd	7.96450219836816e-05	36.2192283677033
144	5	454724	0.00975217	2.30001e-08	0.00174609	94197477	ukb-b-20188	rs159037	C	T	0.253901	Arm fat percentage (left) || id:ukb-b-20188	TRUE	reported	igd	6.85948654324859e-05	31.1937341291858
145	5	454724	0.0130861	5.19996e-15	0.0016731	157983114	ukb-b-20188	rs17055847	C	T	0.295445	Arm fat percentage (left) || id:ukb-b-20188	TRUE	reported	igd	0.000134514893295277	61.1751102724454
146	6	454724	-0.0111755	1e-12	0.00156726	20488897	ukb-b-20188	rs1322842	G	A	0.609479	Arm fat percentage (left) || id:ukb-b-20188	TRUE	reported	igd	0.000111803498049477	50.8451949107045
147	6	454724	-0.00984444	1.6e-08	0.00174301	69785484	ukb-b-20188	rs9446091	C	T	0.257406	Arm fat percentage (left) || id:ukb-b-20188	TRUE	reported	igd	7.01461651739949e-05	31.8992421297567
148	6	454724	-0.00954503	2.5e-09	0.00160084	97764299	ukb-b-20188	rs9372414	T	C	0.347613	Arm fat percentage (left) || id:ukb-b-20188	TRUE	reported	igd	7.81766238572194e-05	35.551410042813
149	6	454724	0.0109694	8.60003e-11	0.00169006	153364643	ukb-b-20188	rs7755574	T	G	0.282689	Arm fat percentage (left) || id:ukb-b-20188	TRUE	reported	igd	9.26346343125202e-05	42.1269085946302
150	6	454724	0.00967977	2.30001e-09	0.00162097	15370313	ukb-b-20188	rs34338229	A	G	0.332002	Arm fat percentage (left) || id:ukb-b-20188	TRUE	reported	igd	7.84148270462961e-05	35.6597432367443
151	6	454724	0.0162411	8.60003e-22	0.00169308	31595882	ukb-b-20188	rs1046080	A	C	0.721641	Arm fat percentage (left) || id:ukb-b-20188	TRUE	reported	igd	0.000202320630435379	92.0182589049898
152	6	454724	-0.0102529	2.80001e-09	0.00172474	40354316	ukb-b-20188	rs6903068	T	G	0.262802	Arm fat percentage (left) || id:ukb-b-20188	TRUE	reported	igd	7.77077878830901e-05	35.3381867740965
153	6	454724	0.0113931	9.79941e-13	0.00159714	51809081	ukb-b-20188	rs2499468	A	C	0.650994	Arm fat percentage (left) || id:ukb-b-20188	TRUE	reported	igd	0.000111892601615907	50.8857213277329
154	6	454724	0.0103046	3.50002e-08	0.00186898	155987788	ukb-b-20188	rs9480184	T	C	0.210757	Arm fat percentage (left) || id:ukb-b-20188	TRUE	reported	igd	6.68460977824161e-05	30.3984232917916
155	6	454724	-0.0137196	2e-09	0.00228697	1620037	ukb-b-20188	rs2569881	A	G	0.128664	Arm fat percentage (left) || id:ukb-b-20188	TRUE	reported	igd	7.91370245041382e-05	35.9881940551655
156	6	454724	-0.0181862	1.59993e-22	0.00186199	26145217	ukb-b-20188	rs75499503	T	C	0.22013	Arm fat percentage (left) || id:ukb-b-20188	TRUE	reported	igd	0.000209744344940126	95.3953766606521
157	6	454724	-0.0118527	6.89922e-15	0.00152223	43760327	ukb-b-20188	rs11967262	G	C	0.488654	Arm fat percentage (left) || id:ukb-b-20188	TRUE	reported	igd	0.000133311696152805	60.6278434986467
158	6	454724	-0.010308	2.1e-08	0.0018398	70357368	ukb-b-20188	rs7761673	A	T	0.219979	Arm fat percentage (left) || id:ukb-b-20188	TRUE	reported	igd	6.90287063308385e-05	31.3910382829346
159	6	454724	0.0102471	1.09999e-09	0.00168016	111895728	ukb-b-20188	rs4947124	A	G	0.709595	Arm fat percentage (left) || id:ukb-b-20188	TRUE	reported	igd	8.17932125846848e-05	37.1962156109039
160	6	454724	-0.0123712	8.19974e-12	0.00181019	33771673	ukb-b-20188	rs2281819	A	T	0.229879	Arm fat percentage (left) || id:ukb-b-20188	TRUE	reported	igd	0.000102702934103096	46.7060804527308
161	6	454724	0.0121845	8.60003e-09	0.00211683	80310375	ukb-b-20188	rs62413414	T	C	0.151722	Arm fat percentage (left) || id:ukb-b-20188	TRUE	reported	igd	7.28557683130834e-05	33.1315345022635
162	6	454724	-0.012669	1.59993e-11	0.00188033	108865663	ukb-b-20188	rs6927268	G	T	0.206318	Arm fat percentage (left) || id:ukb-b-20188	TRUE	reported	igd	9.98217757361788e-05	45.3956889845919
163	6	454724	-0.0127443	5.79963e-17	0.00152277	126943620	ukb-b-20188	rs9491652	C	G	0.49621	Arm fat percentage (left) || id:ukb-b-20188	TRUE	reported	igd	0.000154009879326917	70.042467579274
164	6	454724	0.0186284	1.10002e-30	0.00161795	34729162	ukb-b-20188	rs7341329	G	A	0.328076	Arm fat percentage (left) || id:ukb-b-20188	TRUE	reported	igd	0.000291438183865476	132.561987468554
165	6	454724	0.0249715	3.40017e-35	0.00201732	50816887	ukb-b-20188	rs72892910	T	G	0.172213	Arm fat percentage (left) || id:ukb-b-20188	TRUE	reported	igd	0.000336856922290859	153.227869286401
166	6	454724	-0.0145617	1.20005e-21	0.00152413	98582900	ukb-b-20188	rs12206087	A	G	0.482449	Arm fat percentage (left) || id:ukb-b-20188	TRUE	reported	igd	0.00020069894433329	91.280545274197
167	7	454724	0.00873582	1.09999e-08	0.00153065	24354300	ukb-b-20188	rs4307239	G	A	0.458849	Arm fat percentage (left) || id:ukb-b-20188	TRUE	reported	igd	7.16269695808739e-05	32.5726919449693
168	7	454724	-0.010985	3.69999e-12	0.0015811	32373541	ukb-b-20188	rs215638	T	G	0.62754	Arm fat percentage (left) || id:ukb-b-20188	TRUE	reported	igd	0.000106142049520828	48.2702485453215
169	7	454724	-0.0148969	5.70033e-22	0.00154612	75081418	ukb-b-20188	rs58862095	T	C	0.419267	Arm fat percentage (left) || id:ukb-b-20188	TRUE	reported	igd	0.000204112159879999	92.8332379576612
170	7	454724	-0.00896428	3.59998e-08	0.00162734	150542711	ukb-b-20188	rs6977416	A	G	0.33425	Arm fat percentage (left) || id:ukb-b-20188	TRUE	reported	igd	6.67263503063522e-05	30.3439642059904
171	7	454724	0.0116825	6.19998e-09	0.00201054	14317417	ukb-b-20188	rs7796825	A	G	0.825768	Arm fat percentage (left) || id:ukb-b-20188	TRUE	reported	igd	7.4244796595906e-05	33.7632491432486
172	7	454724	0.00859857	3.79997e-08	0.00156362	49616203	ukb-b-20188	rs10269783	A	G	0.387852	Arm fat percentage (left) || id:ukb-b-20188	TRUE	reported	igd	6.64987177545006e-05	30.2404408853052
173	7	454724	-0.0156077	1.9002e-13	0.00212196	99107727	ukb-b-20188	rs3901286	A	C	0.152426	Arm fat percentage (left) || id:ukb-b-20188	TRUE	reported	igd	0.000118960803239716	54.1005302133
174	7	454724	0.0125667	4.00037e-11	0.00190312	114402803	ukb-b-20188	rs6963767	A	G	0.800046	Arm fat percentage (left) || id:ukb-b-20188	TRUE	reported	igd	9.5878367393662e-05	43.602183484148
175	7	454724	-0.0150493	7.19946e-13	0.00209707	2078981	ukb-b-20188	rs56226325	T	C	0.155789	Arm fat percentage (left) || id:ukb-b-20188	TRUE	reported	igd	0.000113242561571736	51.4997160427879
176	7	454724	-0.01277	3.19963e-15	0.00161962	39326478	ukb-b-20188	rs4549685	T	C	0.329796	Arm fat percentage (left) || id:ukb-b-20188	TRUE	reported	igd	0.000136693633102046	62.1660999414855
177	7	454724	-0.0116151	3.89996e-09	0.00197283	71620988	ukb-b-20188	rs11767811	A	G	0.181438	Arm fat percentage (left) || id:ukb-b-20188	TRUE	reported	igd	7.62229228986935e-05	34.6628820525259
178	7	454724	0.0114177	1.69981e-13	0.00154916	103416541	ukb-b-20188	rs12375196	A	C	0.424294	Arm fat percentage (left) || id:ukb-b-20188	TRUE	reported	igd	0.000119444168725618	54.3203795438301
179	7	454724	0.00918086	3.09999e-08	0.00165869	122032774	ukb-b-20188	rs73216116	A	G	0.318588	Arm fat percentage (left) || id:ukb-b-20188	TRUE	reported	igd	6.73688511715834e-05	30.6361626655278
180	7	454724	0.0144685	6.4003e-11	0.0022144	3125220	ukb-b-20188	rs4722398	T	C	0.13611	Arm fat percentage (left) || id:ukb-b-20188	TRUE	reported	igd	9.38741946461876e-05	42.6906690900835
181	7	454724	-0.0162412	4.60045e-16	0.00199988	27232126	ukb-b-20188	rs9770544	G	C	0.820331	Arm fat percentage (left) || id:ukb-b-20188	TRUE	reported	igd	0.00014501652481784	65.9517682944616
182	7	454724	-0.0106449	1.99986e-11	0.00158794	77829768	ukb-b-20188	rs1852006	A	G	0.356957	Arm fat percentage (left) || id:ukb-b-20188	TRUE	reported	igd	9.88153017005295e-05	44.9379321751939
183	7	454724	0.00969216	4.49997e-08	0.00177201	94040999	ukb-b-20188	rs42523	C	T	0.245211	Arm fat percentage (left) || id:ukb-b-20188	TRUE	reported	igd	6.57858310157593e-05	29.9162327153782
184	7	454724	-0.0136991	4.49987e-19	0.00153493	112984493	ukb-b-20188	rs9641499	A	C	0.434712	Arm fat percentage (left) || id:ukb-b-20188	TRUE	reported	igd	0.000175139045264742	79.653527383612
185	7	454724	0.010758	3.09999e-08	0.00194369	44534790	ukb-b-20188	rs10280907	T	G	0.189668	Arm fat percentage (left) || id:ukb-b-20188	TRUE	reported	igd	6.73646326245606e-05	30.6342441409077
186	7	454724	-0.0118013	8.49963e-15	0.00152077	130466854	ukb-b-20188	rs972283	G	A	0.511934	Arm fat percentage (left) || id:ukb-b-20188	TRUE	reported	igd	0.000132411968437184	60.2186087762179
187	8	454724	0.0157671	9.80009e-10	0.00257952	27261138	ukb-b-20188	rs117176448	G	C	0.096163	Arm fat percentage (left) || id:ukb-b-20188	TRUE	reported	igd	8.21565676645457e-05	37.361468251552
188	8	454724	-0.00850912	2.5e-08	0.00152623	64756657	ukb-b-20188	rs4737188	T	A	0.473839	Arm fat percentage (left) || id:ukb-b-20188	TRUE	reported	igd	6.83520843088108e-05	31.0833210908548
189	8	454724	0.0104286	2.90001e-10	0.00165403	32412304	ukb-b-20188	rs2466103	G	T	0.303562	Arm fat percentage (left) || id:ukb-b-20188	TRUE	reported	igd	8.7413682001443e-05	39.7523992106436
190	8	454724	0.016792	8.49963e-28	0.0015367	77226919	ukb-b-20188	rs10100245	A	G	0.564469	Arm fat percentage (left) || id:ukb-b-20188	TRUE	reported	igd	0.000262521432540243	119.405617381293
191	8	454724	0.00842667	3.09999e-08	0.00152234	87517201	ukb-b-20188	rs7463186	G	A	0.516028	Arm fat percentage (left) || id:ukb-b-20188	TRUE	reported	igd	6.7376976261684e-05	30.6398578206385
192	8	454724	-0.017384	1.10002e-24	0.00169518	116667539	ukb-b-20188	rs2737263	T	G	0.280559	Arm fat percentage (left) || id:ukb-b-20188	TRUE	reported	igd	0.000231216851220375	105.163704641281
193	8	454724	0.00882541	8.19993e-09	0.00153101	143383694	ukb-b-20188	rs10099330	G	A	0.452932	Arm fat percentage (left) || id:ukb-b-20188	TRUE	reported	igd	7.30691600300185e-05	33.2285825717876
194	8	454724	0.0105958	3.09999e-10	0.00168375	14207321	ukb-b-20188	rs1559900	T	C	0.28612	Arm fat percentage (left) || id:ukb-b-20188	TRUE	reported	igd	8.70816380405304e-05	39.601385166555
195	8	454724	-0.0105763	6.00067e-12	0.00153744	30865733	ukb-b-20188	rs1421334	C	A	0.548851	Arm fat percentage (left) || id:ukb-b-20188	TRUE	reported	igd	0.000104058628927869	47.3226721957243
196	8	454724	0.0110547	3.79997e-10	0.00176509	76315205	ukb-b-20188	rs2980237	T	G	0.751224	Arm fat percentage (left) || id:ukb-b-20188	TRUE	reported	igd	8.62531324284072e-05	39.2245801270143
197	8	454724	-0.0147576	2.99985e-19	0.00164579	73435964	ukb-b-20188	rs1808629	A	G	0.685432	Arm fat percentage (left) || id:ukb-b-20188	TRUE	reported	igd	0.000176790111145254	80.4045676526442
198	8	454724	0.0107777	1.2e-10	0.0016729	112395164	ukb-b-20188	rs4311684	C	T	0.706694	Arm fat percentage (left) || id:ukb-b-20188	TRUE	reported	igd	9.12692965010147e-05	41.5059452619591
199	8	454724	0.0117081	1.50003e-14	0.0015222	126482077	ukb-b-20188	rs2954021	G	A	0.504589	Arm fat percentage (left) || id:ukb-b-20188	TRUE	reported	igd	0.000130084345408542	59.1599094909636
200	8	454724	0.00975079	8.79995e-10	0.00159084	142617096	ukb-b-20188	rs11782074	T	G	0.383631	Arm fat percentage (left) || id:ukb-b-20188	TRUE	reported	igd	8.26119447500056e-05	37.5685723534356
201	8	454724	-0.0113917	9.3994e-14	0.00152919	10243418	ukb-b-20188	rs7824675	A	C	0.519413	Arm fat percentage (left) || id:ukb-b-20188	TRUE	reported	igd	0.000122026261160849	55.4947973502183
202	8	454724	0.0102596	1.99986e-11	0.00153022	21975521	ukb-b-20188	rs11786089	G	A	0.459693	Arm fat percentage (left) || id:ukb-b-20188	TRUE	reported	igd	9.88467290760005e-05	44.9522257193742
203	8	454724	0.00874963	1.2e-08	0.00153661	126323787	ukb-b-20188	rs4466418	A	G	0.56225	Arm fat percentage (left) || id:ukb-b-20188	TRUE	reported	igd	7.12973231001451e-05	32.4227730116674
204	9	454724	-0.0188416	1.69981e-34	0.00153837	15910044	ukb-b-20188	rs13292699	C	A	0.433717	Arm fat percentage (left) || id:ukb-b-20188	TRUE	reported	igd	0.00032977887630026	150.007179388063
205	9	454724	-0.015703	2.80027e-19	0.0017495	16726119	ukb-b-20188	rs10756792	T	C	0.743073	Arm fat percentage (left) || id:ukb-b-20188	TRUE	reported	igd	0.00017713833333988	80.562968002858
206	9	454724	0.0121845	3.29989e-14	0.00160627	129408290	ukb-b-20188	rs7027304	T	C	0.652641	Arm fat percentage (left) || id:ukb-b-20188	TRUE	reported	igd	0.000126524753288398	57.5408692090874
207	9	454724	0.00955001	5.30005e-09	0.00163597	14440739	ukb-b-20188	rs215498	T	G	0.324133	Arm fat percentage (left) || id:ukb-b-20188	TRUE	reported	igd	7.49335936337572e-05	34.0765070394603
208	9	454724	-0.00965599	8.10009e-10	0.00157198	37081301	ukb-b-20188	rs7034554	G	A	0.373725	Arm fat percentage (left) || id:ukb-b-20188	TRUE	reported	igd	8.29689647222127e-05	37.7309440737818
209	9	454724	-0.00886742	1.09999e-08	0.00155347	81349608	ukb-b-20188	rs725959	T	G	0.412477	Arm fat percentage (left) || id:ukb-b-20188	TRUE	reported	igd	7.16489486635871e-05	32.5826877495255
210	9	454724	0.01142	2.60016e-12	0.00163219	136137065	ukb-b-20188	rs687621	G	A	0.320097	Arm fat percentage (left) || id:ukb-b-20188	TRUE	reported	igd	0.000107645567936748	48.9540776328237
211	9	454724	-0.012418	1.40001e-09	0.0020526	136929586	ukb-b-20188	rs55924785	T	C	0.164683	Arm fat percentage (left) || id:ukb-b-20188	TRUE	reported	igd	8.04844220873488e-05	36.6009831893833
212	9	454724	0.0113996	8.30042e-14	0.00152682	92207308	ukb-b-20188	rs7357754	G	A	0.500121	Arm fat percentage (left) || id:ukb-b-20188	TRUE	reported	igd	0.000122575149447192	55.7444499912146
213	9	454724	-0.0124247	4.10015e-16	0.00152727	129672095	ukb-b-20188	rs4837119	A	T	0.517251	Arm fat percentage (left) || id:ukb-b-20188	TRUE	reported	igd	0.000145522149112809	66.1817535998908
214	9	454724	0.00934946	6.80002e-09	0.00161338	14783314	ukb-b-20188	rs34882821	T	G	0.338504	Arm fat percentage (left) || id:ukb-b-20188	TRUE	reported	igd	7.38447746867443e-05	33.5813234403689
215	9	454724	-0.0223594	1.59993e-12	0.00316473	16595649	ukb-b-20188	rs10116857	A	C	0.061827	Arm fat percentage (left) || id:ukb-b-20188	TRUE	reported	igd	0.000109761849079642	49.9166064762196
216	9	454724	0.0167569	6.29941e-25	0.00162515	28414625	ukb-b-20188	rs17770336	T	C	0.322443	Arm fat percentage (left) || id:ukb-b-20188	TRUE	reported	igd	0.000233749691770166	106.315978668357
217	9	454724	-0.0114619	1.6e-10	0.00179345	117890567	ukb-b-20188	rs12376870	A	G	0.237674	Arm fat percentage (left) || id:ukb-b-20188	TRUE	reported	igd	8.98147776520949e-05	40.8444237563539
218	9	454724	0.0115812	2.30001e-08	0.00207319	3962738	ukb-b-20188	rs2182634	G	C	0.164045	Arm fat percentage (left) || id:ukb-b-20188	TRUE	reported	igd	6.86200821615227e-05	31.2052023041979
219	9	454724	-0.0133138	1.89998e-08	0.00236995	30823761	ukb-b-20188	rs16916303	G	A	0.119778	Arm fat percentage (left) || id:ukb-b-20188	TRUE	reported	igd	6.93981148624817e-05	31.5590397243611
220	9	454724	0.00929209	3.89996e-09	0.00157835	34074476	ukb-b-20188	rs12001437	C	T	0.367765	Arm fat percentage (left) || id:ukb-b-20188	TRUE	reported	igd	7.62147814280865e-05	34.6591793823235
221	9	454724	0.010682	2.29985e-12	0.00152305	103085144	ukb-b-20188	rs10760724	C	T	0.477318	Arm fat percentage (left) || id:ukb-b-20188	TRUE	reported	igd	0.000108163808677189	49.1897839636905
222	9	454724	0.0101545	2.69998e-09	0.00170678	116025428	ukb-b-20188	rs12338803	C	A	0.274778	Arm fat percentage (left) || id:ukb-b-20188	TRUE	reported	igd	7.78359653259704e-05	35.3964809442193
223	10	454724	0.0141373	2.80027e-20	0.00153256	99772885	ukb-b-20188	rs522110	G	A	0.555026	Arm fat percentage (left) || id:ukb-b-20188	TRUE	reported	igd	0.00018709786677796	85.093436977543
224	10	454724	0.0123589	3.79997e-09	0.00209787	33967489	ukb-b-20188	rs34045894	A	G	0.156083	Arm fat percentage (left) || id:ukb-b-20188	TRUE	reported	igd	7.63170315499885e-05	34.705681855091
225	10	454724	-0.00913103	2.19999e-08	0.00163151	61842645	ukb-b-20188	rs7070670	T	C	0.327988	Arm fat percentage (left) || id:ukb-b-20188	TRUE	reported	igd	6.88782759744037e-05	31.3226248560319
226	10	454724	-0.0103912	2.80027e-11	0.00156055	76423739	ukb-b-20188	rs946185	G	A	0.594807	Arm fat percentage (left) || id:ukb-b-20188	TRUE	reported	igd	9.74957784116795e-05	44.3377980990545
227	10	454724	-0.00865272	1.89998e-08	0.00154016	93556497	ukb-b-20188	rs4933220	A	G	0.425122	Arm fat percentage (left) || id:ukb-b-20188	TRUE	reported	igd	6.94057737852702e-05	31.5625228885093
228	10	454724	0.0108909	8.30004e-10	0.00177425	125232995	ukb-b-20188	rs705158	A	T	0.244694	Arm fat percentage (left) || id:ukb-b-20188	TRUE	reported	igd	8.28541090928821e-05	37.6787080307192
229	10	454724	0.0125838	3.69999e-13	0.0017317	72428283	ukb-b-20188	rs10999460	T	C	0.265498	Arm fat percentage (left) || id:ukb-b-20188	TRUE	reported	igd	0.000116112772188287	52.8051633489045
230	10	454724	0.0102466	1.80011e-11	0.00152482	88127995	ukb-b-20188	rs10788497	C	G	0.499613	Arm fat percentage (left) || id:ukb-b-20188	TRUE	reported	igd	9.92959199915185e-05	45.1565231888969
231	10	454724	-0.0204532	1.39991e-13	0.00276646	102487140	ukb-b-20188	rs61871615	T	C	0.091506	Arm fat percentage (left) || id:ukb-b-20188	TRUE	reported	igd	0.000120191474098396	54.6602771842602
232	10	454724	-0.00962955	6.90001e-09	0.00166199	114774433	ukb-b-20188	rs36090025	C	A	0.299697	Arm fat percentage (left) || id:ukb-b-20188	TRUE	reported	igd	7.38202029548492e-05	33.5701484832092
233	10	454724	0.0116886	5.40008e-12	0.00169538	126640936	ukb-b-20188	rs67609008	C	T	0.283591	Arm fat percentage (left) || id:ukb-b-20188	TRUE	reported	igd	0.000104519569219525	47.5323156117927
234	10	454724	-0.0111735	4.40048e-13	0.0015428	133978962	ukb-b-20188	rs2172131	C	T	0.578562	Arm fat percentage (left) || id:ukb-b-20188	TRUE	reported	igd	0.000115335031204543	52.4514255461943
235	10	454724	0.00997477	7.00003e-10	0.0016179	16750129	ukb-b-20188	rs7893571	T	G	0.665926	Arm fat percentage (left) || id:ukb-b-20188	TRUE	reported	igd	8.35830573783224e-05	38.0102320285901
236	10	454724	0.0144403	4.40048e-19	0.00161756	21830104	ukb-b-20188	rs11012732	G	A	0.331706	Arm fat percentage (left) || id:ukb-b-20188	TRUE	reported	igd	0.000175229672585568	79.6947520627653
237	10	454724	-0.0124009	1.10002e-11	0.00182694	118778079	ukb-b-20188	rs10886022	C	A	0.763356	Arm fat percentage (left) || id:ukb-b-20188	TRUE	reported	igd	0.00010131318372534	46.0740014337264
238	10	454724	-0.0110707	4.49997e-09	0.00188723	132954247	ukb-b-20188	rs11017772	T	C	0.205913	Arm fat percentage (left) || id:ukb-b-20188	TRUE	reported	igd	7.56693076895773e-05	34.4111027955453
239	11	454724	-0.0130569	1.50003e-17	0.00153062	8530218	ukb-b-20188	rs67257872	G	A	0.446712	Arm fat percentage (left) || id:ukb-b-20188	TRUE	reported	igd	0.000160002960295211	72.7685092882612
240	11	454724	0.0130365	6.4003e-14	0.00173835	27487992	ukb-b-20188	rs11030016	T	C	0.739769	Arm fat percentage (left) || id:ukb-b-20188	TRUE	reported	igd	0.000123664768067682	56.240045577465
241	11	454724	-0.0143896	3.10027e-12	0.0020638	64049021	ukb-b-20188	rs34292685	T	C	0.161833	Arm fat percentage (left) || id:ukb-b-20188	TRUE	reported	igd	0.000106897592170592	48.6138836141005
242	11	454724	-0.00964293	2.39999e-10	0.00152299	113266411	ukb-b-20188	rs35023999	C	A	0.508301	Arm fat percentage (left) || id:ukb-b-20188	TRUE	reported	igd	8.81531350681089e-05	40.088703829364
243	11	454724	-0.0109944	4.09996e-09	0.00186982	76476030	ukb-b-20188	rs12282785	A	C	0.215759	Arm fat percentage (left) || id:ukb-b-20188	TRUE	reported	igd	7.60260750300171e-05	34.5733573664606
244	11	454724	0.0122762	3.69999e-08	0.00223054	85058944	ukb-b-20188	rs2930575	C	T	0.864958	Arm fat percentage (left) || id:ukb-b-20188	TRUE	reported	igd	6.66087177720625e-05	30.2904669719135
245	11	454724	-0.00951763	1.40001e-09	0.00157026	119818622	ukb-b-20188	rs10892501	A	G	0.607115	Arm fat percentage (left) || id:ukb-b-20188	TRUE	reported	igd	8.07851502052174e-05	36.7377529365061
246	11	454724	0.0114589	1.29987e-13	0.00154627	131452912	ukb-b-20188	rs12788343	C	T	0.409213	Arm fat percentage (left) || id:ukb-b-20188	TRUE	reported	igd	0.000120757711693409	54.9178199269161
247	11	454724	0.0205712	1.9002e-36	0.00163157	27712381	ukb-b-20188	rs1013402	G	A	0.318442	Arm fat percentage (left) || id:ukb-b-20188	TRUE	reported	igd	0.000349468596030188	158.966612763017
248	11	454724	-0.016753	2.39994e-24	0.00164535	43660255	ukb-b-20188	rs9783304	T	G	0.689281	Arm fat percentage (left) || id:ukb-b-20188	TRUE	reported	igd	0.000227940609240422	103.673241056752
249	11	454724	-0.011473	5.00035e-13	0.001588	65924217	ukb-b-20188	rs801738	G	C	0.357526	Arm fat percentage (left) || id:ukb-b-20188	TRUE	reported	igd	0.000114777104493171	52.1976656062635
250	11	454724	0.00952105	4.39997e-10	0.00152602	66449905	ukb-b-20188	rs4930387	G	A	0.531141	Arm fat percentage (left) || id:ukb-b-20188	TRUE	reported	igd	8.55981124014181e-05	38.9266769174638
251	11	454724	0.0120354	5.90065e-12	0.00174877	89922417	ukb-b-20188	rs61903695	G	A	0.2549	Arm fat percentage (left) || id:ukb-b-20188	TRUE	reported	igd	0.000104150787416481	47.3645874146718
252	11	454724	-0.0100495	5.80003e-10	0.00162231	94190115	ukb-b-20188	rs654718	C	T	0.32786	Arm fat percentage (left) || id:ukb-b-20188	TRUE	reported	igd	8.43794509262406e-05	38.3724305287007
253	11	454724	0.0117377	3.59998e-11	0.00177323	122762432	ukb-b-20188	rs7950748	T	A	0.249492	Arm fat percentage (left) || id:ukb-b-20188	TRUE	reported	igd	9.63487640481927e-05	43.8161243149454
254	11	454724	0.0127845	5e-10	0.00205566	134600370	ukb-b-20188	rs11223970	G	A	0.164579	Arm fat percentage (left) || id:ukb-b-20188	TRUE	reported	igd	8.50511341201828e-05	38.6779114096285
255	11	454724	0.00852924	2.80001e-08	0.00153597	838842	ukb-b-20188	rs6597975	G	C	0.543875	Arm fat percentage (left) || id:ukb-b-20188	TRUE	reported	igd	6.78075225976999e-05	30.8356631805992
256	11	454724	0.0121294	2.99985e-15	0.00153751	13315205	ukb-b-20188	rs34796300	C	T	0.570551	Arm fat percentage (left) || id:ukb-b-20188	TRUE	reported	igd	0.000136847045617825	62.2358790736115
257	11	454724	-0.00889517	2.69998e-08	0.00159941	30243795	ukb-b-20188	rs1782508	G	C	0.655509	Arm fat percentage (left) || id:ukb-b-20188	TRUE	reported	igd	6.80160605757462e-05	30.9305028680812
258	11	454724	0.0367288	4.20001e-09	0.00625173	46159333	ukb-b-20188	rs55707359	G	T	0.015445	Arm fat percentage (left) || id:ukb-b-20188	TRUE	reported	igd	7.58983285410241e-05	34.5152594013293
259	11	454724	0.0244832	1.39991e-56	0.00154469	47529947	ukb-b-20188	rs7124681	A	C	0.408395	Arm fat percentage (left) || id:ukb-b-20188	TRUE	reported	igd	0.000552161277997657	251.218593833479
260	11	454724	0.00844505	3.2e-08	0.00152644	115022233	ukb-b-20188	rs11215381	C	T	0.525804	Arm fat percentage (left) || id:ukb-b-20188	TRUE	reported	igd	6.73081827347332e-05	30.608571676839
261	11	454724	0.0125038	6.70039e-16	0.00154842	130745719	ukb-b-20188	rs11222371	T	C	0.409212	Arm fat percentage (left) || id:ukb-b-20188	TRUE	reported	igd	0.000143382563664007	65.2085558843401
262	12	454724	0.00997263	1.09999e-10	0.00154476	2161561	ukb-b-20188	rs723672	T	C	0.431522	Arm fat percentage (left) || id:ukb-b-20188	TRUE	reported	igd	9.16451956474493e-05	41.6769061434169
263	12	454724	0.0132493	4.30031e-18	0.00152829	89771903	ukb-b-20188	rs704061	C	T	0.455052	Arm fat percentage (left) || id:ukb-b-20188	TRUE	reported	igd	0.000165255024527249	75.1575154201339
264	12	454724	-0.0213344	5.19996e-10	0.00343397	121709430	ukb-b-20188	rs75412871	T	C	0.051929	Arm fat percentage (left) || id:ukb-b-20188	TRUE	reported	igd	8.48756541086247e-05	38.5981032268408
265	12	454724	0.0218128	3.40017e-43	0.00158294	50256063	ukb-b-20188	rs12367809	T	C	0.369193	Arm fat percentage (left) || id:ukb-b-20188	TRUE	reported	igd	0.000417411810861798	189.885593948325
266	12	454724	-0.00872902	2e-08	0.00155424	56491880	ukb-b-20188	rs10783779	G	T	0.402968	Arm fat percentage (left) || id:ukb-b-20188	TRUE	reported	igd	6.93612342690552e-05	31.5422669798627
267	12	454724	0.0181924	9.3994e-29	0.00163517	124409502	ukb-b-20188	rs7133378	A	G	0.319424	Arm fat percentage (left) || id:ukb-b-20188	TRUE	reported	igd	0.000272137312175516	123.780508161866
268	12	454724	-0.0111126	1.5e-09	0.00183946	20543307	ukb-b-20188	rs4762951	G	A	0.780431	Arm fat percentage (left) || id:ukb-b-20188	TRUE	reported	igd	8.02542306350596e-05	36.496293244771
269	12	454724	0.00862449	1.89998e-08	0.00153333	57512875	ukb-b-20188	rs11172106	G	C	0.451611	Arm fat percentage (left) || id:ukb-b-20188	TRUE	reported	igd	6.9569276858616e-05	31.6368816666832
270	12	454724	0.0112539	1.29999e-09	0.00185601	60953472	ukb-b-20188	rs11173522	A	C	0.21428	Arm fat percentage (left) || id:ukb-b-20188	TRUE	reported	igd	8.08467359400308e-05	36.7657618519628
271	12	454724	-0.0104761	4.00037e-11	0.0015861	91243910	ukb-b-20188	rs11105842	A	G	0.367522	Arm fat percentage (left) || id:ukb-b-20188	TRUE	reported	igd	9.59287091698829e-05	43.6250793887007
272	12	454724	0.0143113	1.80011e-14	0.0018674	991306	ukb-b-20188	rs55726687	A	G	0.209739	Arm fat percentage (left) || id:ukb-b-20188	TRUE	reported	igd	0.000129145564537926	58.732914493214
273	12	454724	-0.0206349	5.60003e-10	0.00332751	90559598	ukb-b-20188	rs2731238	T	G	0.067521	Arm fat percentage (left) || id:ukb-b-20188	TRUE	reported	igd	8.45631972898244e-05	38.4559981601829
274	12	454724	-0.0145944	3.40017e-17	0.00173119	108618630	ukb-b-20188	rs3764002	T	C	0.261503	Arm fat percentage (left) || id:ukb-b-20188	TRUE	reported	igd	0.000156266999365358	71.0691482479584
275	12	454724	-0.00941263	4.79999e-08	0.00172401	14413931	ukb-b-20188	rs12422552	C	G	0.268302	Arm fat percentage (left) || id:ukb-b-20188	TRUE	reported	igd	6.55489996922123e-05	29.8085261571141
276	12	454724	0.0328444	7.90005e-09	0.0056924	39996098	ukb-b-20188	rs147819910	T	G	0.018205	Arm fat percentage (left) || id:ukb-b-20188	TRUE	reported	igd	7.32069265391827e-05	33.2912371989062
277	12	454724	0.0100307	2.19999e-10	0.00158027	108165360	ukb-b-20188	rs2111281	C	A	0.366931	Arm fat percentage (left) || id:ukb-b-20188	TRUE	reported	igd	8.8595882266656e-05	40.2900663100297
278	12	454724	-0.0126204	1.69981e-13	0.00171223	122479308	ukb-b-20188	rs78296744	A	G	0.272341	Arm fat percentage (left) || id:ukb-b-20188	TRUE	reported	igd	0.000119459935347974	54.3275506869943
279	12	454724	0.0165592	3.19963e-21	0.00175144	122989412	ukb-b-20188	rs10998	A	G	0.746786	Arm fat percentage (left) || id:ukb-b-20188	TRUE	reported	igd	0.000196541801734878	89.3894499320328
280	13	454724	-0.0119919	2.69998e-08	0.00215713	20270925	ukb-b-20188	rs1023229	A	G	0.853909	Arm fat percentage (left) || id:ukb-b-20188	TRUE	reported	igd	6.79588415851498e-05	30.9044805959836
281	13	454724	0.0176133	2.70023e-14	0.0023143	20616557	ukb-b-20188	rs9579775	C	A	0.135547	Arm fat percentage (left) || id:ukb-b-20188	TRUE	reported	igd	0.000127361733445002	57.9215591457549
282	13	454724	0.0119971	5e-09	0.00205127	40762556	ukb-b-20188	rs17446299	G	C	0.165545	Arm fat percentage (left) || id:ukb-b-20188	TRUE	reported	igd	7.52187922475141e-05	34.2062125983731
283	13	454724	-0.0163457	1e-11	0.00240278	54691036	ukb-b-20188	rs9536637	G	T	0.883926	Arm fat percentage (left) || id:ukb-b-20188	TRUE	reported	igd	0.000101762310116571	46.2782705645482
284	13	454724	-0.0110359	9.3994e-13	0.00154597	59266053	ukb-b-20188	rs4055791	T	C	0.416764	Arm fat percentage (left) || id:ukb-b-20188	TRUE	reported	igd	0.00011205128630511	50.9578949089041
285	13	454724	-0.0126651	4.70002e-14	0.00167989	99113166	ukb-b-20188	rs6491427	G	A	0.288993	Arm fat percentage (left) || id:ukb-b-20188	TRUE	reported	igd	0.000124983705675274	56.8399446789883
286	13	454724	0.0121639	3.59998e-13	0.00167325	86511730	ukb-b-20188	rs56858768	A	G	0.296903	Arm fat percentage (left) || id:ukb-b-20188	TRUE	reported	igd	0.00011620522826902	52.8472149316196
287	13	454724	0.0204518	4.10015e-19	0.00228928	54107352	ukb-b-20188	rs9568867	A	G	0.129179	Arm fat percentage (left) || id:ukb-b-20188	TRUE	reported	igd	0.000175485464774688	79.8111072025175
288	13	454724	0.0101356	7.10068e-11	0.00155491	112239671	ukb-b-20188	rs9515455	A	G	0.414832	Arm fat percentage (left) || id:ukb-b-20188	TRUE	reported	igd	9.34329274870367e-05	42.4899776157578
289	13	454724	0.00990806	1.5e-08	0.00175075	31015138	ukb-b-20188	rs7321331	A	G	0.742308	Arm fat percentage (left) || id:ukb-b-20188	TRUE	reported	igd	7.04288376998098e-05	32.0277976170932
290	13	454724	-0.012477	4.70002e-16	0.00153671	33381721	ukb-b-20188	rs56399737	T	C	0.449166	Arm fat percentage (left) || id:ukb-b-20188	TRUE	reported	igd	0.000144952490692141	65.9226421236806
291	13	454724	-0.0106643	5.19996e-12	0.00154542	111977280	ukb-b-20188	rs9522183	T	G	0.56175	Arm fat percentage (left) || id:ukb-b-20188	TRUE	reported	igd	0.000104707622374907	47.6178454129384
292	13	454724	-0.0107506	3.59998e-10	0.00171452	28018370	ukb-b-20188	rs4771121	A	G	0.275111	Arm fat percentage (left) || id:ukb-b-20188	TRUE	reported	igd	8.64559465374996e-05	39.316820094321
293	13	454724	0.0132514	6.09958e-17	0.00158442	79580919	ukb-b-20188	rs1441264	A	G	0.59369	Arm fat percentage (left) || id:ukb-b-20188	TRUE	reported	igd	0.000153804207920276	69.9489154714626
294	14	454724	0.0171034	7.19996e-10	0.00277565	41350367	ukb-b-20188	rs1451963	T	G	0.082254	Arm fat percentage (left) || id:ukb-b-20188	TRUE	reported	igd	8.34932492309137e-05	37.9693874643102
295	14	454724	0.0173623	5.49997e-09	0.00297767	50923249	ukb-b-20188	rs12881869	T	C	0.070527	Arm fat percentage (left) || id:ukb-b-20188	TRUE	reported	igd	7.4762021310929e-05	33.9984776494588
296	14	454724	-0.0120853	1.6e-08	0.00214037	75238261	ukb-b-20188	rs8016513	C	T	0.148794	Arm fat percentage (left) || id:ukb-b-20188	TRUE	reported	igd	7.01065888580563e-05	31.8812433839353
297	14	454724	0.0112414	6.20012e-13	0.00156213	93885198	ukb-b-20188	rs10144067	T	C	0.591295	Arm fat percentage (left) || id:ukb-b-20188	TRUE	reported	igd	0.000113869948621881	51.7850675402189
298	14	454724	-0.0112441	3.40017e-12	0.00161536	103246470	ukb-b-20188	rs3803286	G	A	0.666751	Arm fat percentage (left) || id:ukb-b-20188	TRUE	reported	igd	0.000106540958708684	48.4516799143594
299	14	454724	-0.0160583	1.29987e-19	0.001772	29681138	ukb-b-20188	rs9788550	C	G	0.247498	Arm fat percentage (left) || id:ukb-b-20188	TRUE	reported	igd	0.0001805699155665	82.1239422595498
300	14	454724	0.0130739	1.59993e-17	0.00153412	33303540	ukb-b-20188	rs12883788	T	C	0.459755	Arm fat percentage (left) || id:ukb-b-20188	TRUE	reported	igd	0.000159688786264485	72.6256017619561
301	14	454724	0.0123193	7.19946e-13	0.00171679	62361021	ukb-b-20188	rs217672	C	A	0.271726	Arm fat percentage (left) || id:ukb-b-20188	TRUE	reported	igd	0.000113224564935701	51.491530722856
302	14	454724	-0.0106017	2.90001e-08	0.00191122	63094407	ukb-b-20188	rs4430672	C	T	0.800935	Arm fat percentage (left) || id:ukb-b-20188	TRUE	reported	igd	6.76631785179098e-05	30.7700178592324
303	14	454724	0.0193387	4.70002e-25	0.00187056	79890677	ukb-b-20188	rs2370982	T	C	0.214158	Arm fat percentage (left) || id:ukb-b-20188	TRUE	reported	igd	0.000234996459950877	106.883177430107
304	14	454724	0.013974	1.29987e-18	0.00158722	94023972	ukb-b-20188	rs6575340	A	G	0.636028	Arm fat percentage (left) || id:ukb-b-20188	TRUE	reported	igd	0.000170429717379595	77.5113521841308
305	14	454724	0.0099162	5e-10	0.00159454	69753369	ukb-b-20188	rs12890931	G	T	0.362434	Arm fat percentage (left) || id:ukb-b-20188	TRUE	reported	igd	8.50422822974594e-05	38.6738856063626
306	14	454724	0.0100257	1.40001e-08	0.00176563	88321884	ukb-b-20188	rs8008772	T	A	0.25047	Arm fat percentage (left) || id:ukb-b-20188	TRUE	reported	igd	7.09008336877434e-05	32.2424549130915
307	14	454724	-0.0102054	2.19989e-11	0.00152574	47303114	ukb-b-20188	rs12885458	G	T	0.507979	Arm fat percentage (left) || id:ukb-b-20188	TRUE	reported	igd	9.83803569551155e-05	44.7401142237516
308	14	454724	-0.0114205	1e-11	0.00167903	103991478	ukb-b-20188	rs2765041	A	T	0.710451	Arm fat percentage (left) || id:ukb-b-20188	TRUE	reported	igd	0.000101732862257723	46.264877249941
309	15	454724	-0.0215162	3.29989e-32	0.00182121	68123021	ukb-b-20188	rs4776985	G	T	0.224995	Arm fat percentage (left) || id:ukb-b-20188	TRUE	reported	igd	0.000306852687322224	139.575496800814
310	15	454724	0.0104615	1.6e-09	0.00173398	41456374	ukb-b-20188	rs11852419	T	A	0.261665	Arm fat percentage (left) || id:ukb-b-20188	TRUE	reported	igd	8.00418487679501e-05	36.399703054987
311	15	454724	-0.00977216	1.6e-09	0.0016198	47973744	ukb-b-20188	rs1912638	C	G	0.341483	Arm fat percentage (left) || id:ukb-b-20188	TRUE	reported	igd	8.00342192263359e-05	36.3962331791432
312	15	454724	0.0149805	8.19974e-11	0.00230568	58957827	ukb-b-20188	rs28734088	T	C	0.125778	Arm fat percentage (left) || id:ukb-b-20188	TRUE	reported	igd	9.28252999163712e-05	42.2136245209289
313	15	454724	-0.010754	3.89996e-09	0.00182616	99222509	ukb-b-20188	rs56803094	G	A	0.226679	Arm fat percentage (left) || id:ukb-b-20188	TRUE	reported	igd	7.62572986533129e-05	34.6785158481716
314	15	454724	0.0132881	2e-10	0.00208985	53163603	ukb-b-20188	rs80243702	A	G	0.16068	Arm fat percentage (left) || id:ukb-b-20188	TRUE	reported	igd	8.89014934553523e-05	40.4290591107386
315	15	454724	0.0130459	6.89922e-16	0.00161599	73227249	ukb-b-20188	rs7171864	A	G	0.660085	Arm fat percentage (left) || id:ukb-b-20188	TRUE	reported	igd	0.000143304766239873	65.1731695399536
316	15	454724	0.0156893	5.80003e-09	0.00269488	56876088	ukb-b-20188	rs72744924	G	A	0.089261	Arm fat percentage (left) || id:ukb-b-20188	TRUE	reported	igd	7.45329009632791e-05	33.8942760305428
317	15	454724	-0.0107346	1.2e-10	0.00166658	80991447	ukb-b-20188	rs34994596	C	T	0.297375	Arm fat percentage (left) || id:ukb-b-20188	TRUE	reported	igd	9.12287873824691e-05	41.4875215124102
318	15	454724	0.0124192	2.19989e-14	0.0016258	84651185	ukb-b-20188	rs8031704	A	C	0.327605	Arm fat percentage (left) || id:ukb-b-20188	TRUE	reported	igd	0.000128306719329224	58.3513749003053
319	15	454724	0.0104659	5.49997e-10	0.00168724	31689543	ukb-b-20188	rs12441543	A	G	0.28711	Arm fat percentage (left) || id:ukb-b-20188	TRUE	reported	igd	8.46086591948121e-05	38.4766741861965
320	15	454724	-0.0108199	2.80027e-12	0.00154854	51959430	ukb-b-20188	rs979259	G	A	0.58262	Arm fat percentage (left) || id:ukb-b-20188	TRUE	reported	igd	0.000107351257667721	48.8202195011443
321	15	454724	-0.0123922	3.10027e-11	0.00186602	92573639	ukb-b-20188	rs7498044	A	G	0.217388	Arm fat percentage (left) || id:ukb-b-20188	TRUE	reported	igd	9.6978227879105e-05	44.1024107112784
322	16	454724	0.0243354	1.9002e-55	0.00155158	28857645	ukb-b-20188	rs7187776	G	A	0.401997	Arm fat percentage (left) || id:ukb-b-20188	TRUE	reported	igd	0.000540686934436494	245.995250618774
323	16	454724	-0.0132885	2.19999e-10	0.00209485	81735012	ukb-b-20188	rs3751859	A	G	0.156472	Arm fat percentage (left) || id:ukb-b-20188	TRUE	reported	igd	8.84829825663002e-05	40.2387192404062
324	16	454724	0.0160153	1.69981e-24	0.00156782	4015729	ukb-b-20188	rs879620	T	C	0.613269	Arm fat percentage (left) || id:ukb-b-20188	TRUE	reported	igd	0.000229419449088577	104.346009732523
325	16	454724	0.0104521	1.09999e-09	0.00171656	6704749	ukb-b-20188	rs2058527	G	T	0.730592	Arm fat percentage (left) || id:ukb-b-20188	TRUE	reported	igd	8.15278239670229e-05	37.0755178562258
326	16	454724	-0.0106967	8.99995e-09	0.00186088	19973008	ukb-b-20188	rs11648621	G	A	0.214847	Arm fat percentage (left) || id:ukb-b-20188	TRUE	reported	igd	7.26580038525448e-05	33.0415935640694
327	16	454724	-0.012077	1.50003e-13	0.00163448	30120308	ukb-b-20188	rs56369689	G	A	0.34861	Arm fat percentage (left) || id:ukb-b-20188	TRUE	reported	igd	0.00012004909617189	54.5955192522155
328	16	454724	-0.0157119	1.50003e-23	0.00157078	31025641	ukb-b-20188	rs34898535	T	C	0.377909	Arm fat percentage (left) || id:ukb-b-20188	TRUE	reported	igd	0.000219980033357332	100.051770120041
329	16	454724	-0.0193718	3.19963e-35	0.00156441	69549749	ukb-b-20188	rs11866219	C	A	0.583791	Arm fat percentage (left) || id:ukb-b-20188	TRUE	reported	igd	0.000337088929109502	153.333439027289
330	16	454724	0.0108333	1.80011e-12	0.0015367	72251132	ukb-b-20188	rs811054	T	C	0.537257	Arm fat percentage (left) || id:ukb-b-20188	TRUE	reported	igd	0.000109281844790077	49.6982901474636
331	16	454724	-0.015741	8.30042e-12	0.00230355	20248466	ukb-b-20188	rs6497451	G	T	0.129666	Arm fat percentage (left) || id:ukb-b-20188	TRUE	reported	igd	0.000102677876863282	46.6946840340426
332	16	454724	-0.0153871	7.10003e-10	0.0024967	70572605	ukb-b-20188	rs35949039	T	G	0.105572	Arm fat percentage (left) || id:ukb-b-20188	TRUE	reported	igd	8.35211910835859e-05	37.9820953617548
333	16	454724	0.0464737	2.69774e-197	0.00155086	53806453	ukb-b-20188	rs56094641	G	A	0.40465	Arm fat percentage (left) || id:ukb-b-20188	TRUE	reported	igd	0.00197090022294065	897.98152316021
334	16	454724	0.0110497	1e-08	0.00192971	76735249	ukb-b-20188	rs4887872	C	T	0.19458	Arm fat percentage (left) || id:ukb-b-20188	TRUE	reported	igd	7.21004024363838e-05	32.7880032249049
335	16	454724	-0.00981322	2.59998e-08	0.00176315	89368030	ukb-b-20188	rs3114914	T	C	0.743244	Arm fat percentage (left) || id:ukb-b-20188	TRUE	reported	igd	6.81188153285981e-05	30.9772340763382
336	16	454724	-0.0107282	2.09991e-11	0.00160169	407723	ukb-b-20188	rs7201895	A	G	0.354221	Arm fat percentage (left) || id:ukb-b-20188	TRUE	reported	igd	9.86520402728969e-05	44.8636789504348
337	17	454724	0.0120221	2.80027e-15	0.0015223	28074563	ukb-b-20188	rs1038088	G	T	0.519316	Arm fat percentage (left) || id:ukb-b-20188	TRUE	reported	igd	0.000137136398339066	62.3674901785134
338	17	454724	-0.0126911	3.29989e-15	0.00161092	42320732	ukb-b-20188	rs4793085	C	A	0.656341	Arm fat percentage (left) || id:ukb-b-20188	TRUE	reported	igd	0.000136471962183685	62.0652737577827
339	17	454724	-0.0132422	6.4998e-16	0.00163907	78757626	ukb-b-20188	rs11150745	G	A	0.317686	Arm fat percentage (left) || id:ukb-b-20188	TRUE	reported	igd	0.000143520874335473	65.2714668375647
340	17	454724	0.00956246	3.89996e-10	0.00152841	7101292	ukb-b-20188	rs3826408	T	C	0.456867	Arm fat percentage (left) || id:ukb-b-20188	TRUE	reported	igd	8.6074451158824e-05	39.1433158192684
341	17	454724	0.0101802	2.99999e-08	0.0018368	44819595	ukb-b-20188	rs17698176	G	T	0.226628	Arm fat percentage (left) || id:ukb-b-20188	TRUE	reported	igd	6.75478710760494e-05	30.7175779384377
342	17	454724	-0.0106316	3.50002e-10	0.00169468	2168104	ukb-b-20188	rs118136827	T	G	0.281119	Arm fat percentage (left) || id:ukb-b-20188	TRUE	reported	igd	8.6543884610555e-05	39.356814389484
343	17	454724	0.0090491	3.89996e-09	0.00153652	15888448	ukb-b-20188	rs8076669	C	T	0.561566	Arm fat percentage (left) || id:ukb-b-20188	TRUE	reported	igd	7.62699283659278e-05	34.6842597324166
344	17	454724	0.0157574	2.59998e-08	0.00283016	56102521	ukb-b-20188	rs79603598	T	A	0.079431	Arm fat percentage (left) || id:ukb-b-20188	TRUE	reported	igd	6.81662903975058e-05	30.99882497704
345	17	454724	0.0180363	5.30029e-21	0.00191806	65832016	ukb-b-20188	rs7218014	C	T	0.197305	Arm fat percentage (left) || id:ukb-b-20188	TRUE	reported	igd	0.000194418775730292	88.4236857623615
346	17	454724	0.01104	1.80011e-12	0.00156623	7421672	ukb-b-20188	rs11078687	A	G	0.613595	Arm fat percentage (left) || id:ukb-b-20188	TRUE	reported	igd	0.000109252590464793	49.6849846546122
347	17	454724	-0.0202147	1.29987e-21	0.00211665	1835482	ukb-b-20188	rs4790841	T	C	0.154513	Arm fat percentage (left) || id:ukb-b-20188	TRUE	reported	igd	0.000200540235374678	91.2083478535909
348	17	454724	-0.0104228	1.10002e-11	0.00153479	21264396	ukb-b-20188	rs1320251	T	C	0.454747	Arm fat percentage (left) || id:ukb-b-20188	TRUE	reported	igd	0.000101409575894331	46.1178419606166
349	17	454724	0.00934408	1.6e-08	0.00165488	31531617	ukb-b-20188	rs319788	T	C	0.696263	Arm fat percentage (left) || id:ukb-b-20188	TRUE	reported	igd	7.01070602683309e-05	31.8814577746176
350	17	454724	-0.0156965	4.60045e-22	0.00162538	47090785	ukb-b-20188	rs11079849	T	C	0.328546	Arm fat percentage (left) || id:ukb-b-20188	TRUE	reported	igd	0.000205049581899306	93.2596788385701
351	17	454724	0.0089725	3.09999e-08	0.00162144	61908556	ukb-b-20188	rs13030	T	C	0.327792	Arm fat percentage (left) || id:ukb-b-20188	TRUE	reported	igd	6.73361137082625e-05	30.621274215251
352	17	454724	0.0121868	8.4004e-11	0.00187678	73863589	ukb-b-20188	rs2034946	G	T	0.20882	Arm fat percentage (left) || id:ukb-b-20188	TRUE	reported	igd	9.2718092655515e-05	42.1648659744513
353	18	454724	0.0295724	1.9002e-60	0.00180298	57829135	ukb-b-20188	rs6567160	C	T	0.23266	Arm fat percentage (left) || id:ukb-b-20188	TRUE	reported	igd	0.000591271011361145	269.02300233083
354	18	454724	-0.0144077	3.80014e-21	0.00152636	21090023	ukb-b-20188	rs1788808	G	A	0.494876	Arm fat percentage (left) || id:ukb-b-20188	TRUE	reported	igd	0.0001959035908219	89.0991274647255
355	18	454724	-0.013924	4.79954e-18	0.00160842	40788387	ukb-b-20188	rs2052607	A	G	0.343898	Arm fat percentage (left) || id:ukb-b-20188	TRUE	reported	igd	0.000164781955884989	74.9423296875983
356	18	454724	-0.010778	2.30001e-09	0.00180295	46636411	ukb-b-20188	rs1103804	G	A	0.766885	Arm fat percentage (left) || id:ukb-b-20188	TRUE	reported	igd	7.85827072872268e-05	35.7360940620816
357	18	454724	0.0144121	3.69999e-11	0.00217818	1839339	ukb-b-20188	rs9955276	T	C	0.144433	Arm fat percentage (left) || id:ukb-b-20188	TRUE	reported	igd	9.6266972711669e-05	43.7789248299575
358	18	454724	-0.00937982	6.29999e-09	0.00161519	2847730	ukb-b-20188	rs2289687	G	C	0.442894	Arm fat percentage (left) || id:ukb-b-20188	TRUE	reported	igd	7.41586285987847e-05	33.7240608437995
359	18	454724	0.0108336	2.49977e-11	0.00162285	39911991	ukb-b-20188	rs8090017	A	G	0.334467	Arm fat percentage (left) || id:ukb-b-20188	TRUE	reported	igd	9.79937542790704e-05	44.564282954681
360	18	454724	-0.00870874	3.50002e-08	0.00157955	22164216	ukb-b-20188	rs1945160	A	G	0.375862	Arm fat percentage (left) || id:ukb-b-20188	TRUE	reported	igd	6.6844701177407e-05	30.3977881398575
361	18	454724	0.0108278	1.99986e-11	0.00161457	42575661	ukb-b-20188	rs11664848	G	C	0.659624	Arm fat percentage (left) || id:ukb-b-20188	TRUE	reported	igd	9.88953484286332e-05	44.9743383810295
362	18	454724	-0.0278282	6.09958e-24	0.00275778	58048295	ukb-b-20188	rs57636386	C	T	0.083839	Arm fat percentage (left) || id:ukb-b-20188	TRUE	reported	igd	0.000223875145630567	101.823749778233
363	18	454724	-0.00849388	3.69999e-08	0.00154289	77156537	ukb-b-20188	rs8096658	G	C	0.487503	Arm fat percentage (left) || id:ukb-b-20188	TRUE	reported	igd	6.66446808769841e-05	30.306822366249
364	18	454724	-0.00958352	8.19993e-09	0.00166255	1660497	ukb-b-20188	rs10513935	A	G	0.301529	Arm fat percentage (left) || id:ukb-b-20188	TRUE	reported	igd	7.30669646459811e-05	33.2275841364652
365	18	454724	0.0103215	2.59998e-09	0.00173322	13157049	ukb-b-20188	rs11659979	A	G	0.26175	Arm fat percentage (left) || id:ukb-b-20188	TRUE	reported	igd	7.79823834823248e-05	35.4630708766423
366	19	454724	0.0131545	2.49977e-13	0.00179767	47602577	ukb-b-20188	rs9304665	A	T	0.76364	Arm fat percentage (left) || id:ukb-b-20188	TRUE	reported	igd	0.000117741546212593	53.5459759628862
367	19	454724	0.00874098	1e-08	0.00152715	1841501	ukb-b-20188	rs11667638	G	A	0.52853	Arm fat percentage (left) || id:ukb-b-20188	TRUE	reported	igd	7.20406620868611e-05	32.7608340576377
368	19	454724	0.0157155	2.39994e-22	0.00161661	18207397	ukb-b-20188	rs55714539	C	A	0.343601	Arm fat percentage (left) || id:ukb-b-20188	TRUE	reported	igd	0.000207781922192601	94.5026471649443
369	19	454724	-0.0142304	7.29962e-20	0.00155986	18812785	ukb-b-20188	rs8112818	G	A	0.40037	Arm fat percentage (left) || id:ukb-b-20188	TRUE	reported	igd	0.00018299347979009	83.2263910040096
370	19	454724	0.0105643	1e-11	0.00155302	30321561	ukb-b-20188	rs34331990	G	T	0.418756	Arm fat percentage (left) || id:ukb-b-20188	TRUE	reported	igd	0.000101750203271366	46.2727641951248
371	19	454724	-0.0188481	4.49987e-19	0.00211229	45411941	ukb-b-20188	rs429358	C	T	0.154041	Arm fat percentage (left) || id:ukb-b-20188	TRUE	reported	igd	0.000175066945640135	79.6207306134916
372	19	454724	0.0161131	1e-21	0.00168315	33935675	ukb-b-20188	rs10402950	C	T	0.28935	Arm fat percentage (left) || id:ukb-b-20188	TRUE	reported	igd	0.000201500981449704	91.6453959239964
373	19	454724	-0.0169593	2.39994e-18	0.0019412	4064057	ukb-b-20188	rs56356382	C	T	0.192335	Arm fat percentage (left) || id:ukb-b-20188	TRUE	reported	igd	0.000167824171645666	76.3261523523541
374	19	454724	-0.0110787	1.6e-09	0.00183618	5147735	ukb-b-20188	rs7246182	C	T	0.222966	Arm fat percentage (left) || id:ukb-b-20188	TRUE	reported	igd	8.00505749918217e-05	36.4036716962822
375	19	454724	-0.013616	2.29985e-15	0.00171802	18459377	ukb-b-20188	rs12459368	G	A	0.268188	Arm fat percentage (left) || id:ukb-b-20188	TRUE	reported	igd	0.000138113074303942	62.811728494562
376	19	454724	-0.0225049	1.20005e-31	0.00192264	46182304	ukb-b-20188	rs10423928	A	T	0.194424	Arm fat percentage (left) || id:ukb-b-20188	TRUE	reported	igd	0.000301217025068563	137.011278202848
377	20	454724	0.0110794	4.30031e-13	0.00152903	25182648	ukb-b-20188	rs6138536	G	A	0.462452	Arm fat percentage (left) || id:ukb-b-20188	TRUE	reported	igd	0.000115452263347233	52.5047458855296
378	20	454724	-0.0114937	7.00003e-10	0.00186378	46365636	ukb-b-20188	rs56218501	T	C	0.211817	Arm fat percentage (left) || id:ukb-b-20188	TRUE	reported	igd	8.36269434549689e-05	38.0301913303904
379	20	454724	-0.0175006	1.69981e-16	0.00212298	47498117	ukb-b-20188	rs112852122	A	G	0.157855	Arm fat percentage (left) || id:ukb-b-20188	TRUE	reported	igd	0.00014941744260247	67.9535517810031
380	20	454724	-0.0120032	2.09991e-13	0.00163467	51100420	ukb-b-20188	rs6021948	A	T	0.321773	Arm fat percentage (left) || id:ukb-b-20188	TRUE	reported	igd	0.000118559000957489	53.9177784713409
381	20	454724	-0.0271623	1.40001e-09	0.0044843	62157198	ukb-b-20188	rs11699828	A	G	0.035832	Arm fat percentage (left) || id:ukb-b-20188	TRUE	reported	igd	8.06790634694816e-05	36.6895051738862
382	20	454724	0.0137177	3.29989e-18	0.00157689	6635266	ukb-b-20188	rs6054427	A	G	0.620812	Arm fat percentage (left) || id:ukb-b-20188	TRUE	reported	igd	0.000166394764191415	75.6759520448442
383	20	454724	0.0126368	2.19999e-08	0.00225956	15819926	ukb-b-20188	rs8118253	A	T	0.131607	Arm fat percentage (left) || id:ukb-b-20188	TRUE	reported	igd	6.87778698024166e-05	31.2769616750924
384	20	454724	-0.0142295	5.99998e-10	0.00229909	41990761	ukb-b-20188	rs6103254	C	T	0.126698	Arm fat percentage (left) || id:ukb-b-20188	TRUE	reported	igd	8.42331176169374e-05	38.305878332564
385	20	454724	-0.0102372	1.5e-08	0.00180862	53479658	ukb-b-20188	rs6023655	G	A	0.765801	Arm fat percentage (left) || id:ukb-b-20188	TRUE	reported	igd	7.04513376952054e-05	32.038030301531
386	20	454724	0.00879161	1.5e-08	0.00155138	16516264	ukb-b-20188	rs6044084	G	A	0.586907	Arm fat percentage (left) || id:ukb-b-20188	TRUE	reported	igd	7.0619055523175e-05	32.1143060475711
387	21	454724	0.0129019	4.30031e-17	0.00153496	46581798	ukb-b-20188	rs394608	C	T	0.537727	Arm fat percentage (left) || id:ukb-b-20188	TRUE	reported	igd	0.000155345211398279	70.649860334937
388	21	454724	-0.0116896	1.40001e-08	0.00206017	36741262	ukb-b-20188	rs62218301	G	A	0.166065	Arm fat percentage (left) || id:ukb-b-20188	TRUE	reported	igd	7.07969517881292e-05	32.1952108337909
389	21	454724	-0.0175561	1.6e-08	0.00310548	38885506	ukb-b-20188	rs17193211	T	C	0.066797	Arm fat percentage (left) || id:ukb-b-20188	TRUE	reported	igd	7.0278133646934e-05	31.9592595253133
390	21	454724	-0.00986925	5e-09	0.00168786	40288577	ukb-b-20188	rs8132491	A	G	0.312991	Arm fat percentage (left) || id:ukb-b-20188	TRUE	reported	igd	7.51821825887549e-05	34.1895628770827
391	21	454724	-0.0122891	4.60002e-08	0.00224891	46435610	ukb-b-20188	rs8126575	G	T	0.139301	Arm fat percentage (left) || id:ukb-b-20188	TRUE	reported	igd	6.56628321674829e-05	29.8602950804065
392	22	454724	0.00952314	5e-10	0.00153106	48874412	ukb-b-20188	rs10854853	T	G	0.456805	Arm fat percentage (left) || id:ukb-b-20188	TRUE	reported	igd	8.50728715658694e-05	38.6877975862105
393	22	454724	-0.0137802	5.70033e-19	0.00154866	38599767	ukb-b-20188	rs4820323	G	C	0.580953	Arm fat percentage (left) || id:ukb-b-20188	TRUE	reported	igd	0.000174090627001642	79.1766219992083
394	22	454724	-0.00982848	3.89996e-10	0.00157076	38119213	ukb-b-20188	rs12628603	A	G	0.617013	Arm fat percentage (left) || id:ukb-b-20188	TRUE	reported	igd	8.60929882205816e-05	39.1517464804879
