# Supplementary material for: Obesity impact on leukocyte telomere shortening and immune aging assessed by Mendelian randomization and transcriptomics analysis
Source: Sci Rep. 2025 Aug 23;15:30983. doi: 10.1038/s41598-025-16817-5 (PMC12373864; doi:10.1038/s41598-025-16817-5)
Supplement: Supplementary file 1 — Supplementary Material 1 [file 41598_2025_16817_MOESM1_ESM.zip › Supplementary materials/Tables/Table S14.F values of BFP-trunk IVs.csv]

	pval.exposure	beta.exposure	samplesize.exposure	se.exposure	pos.exposure	chr.exposure	id.exposure	SNP	effect_allele.exposure	other_allele.exposure	eaf.exposure	exposure	mr_keep.exposure	pval_origin.exposure	data_source.exposure	r2	F
1	9.8992e-15	-0.0154383	454613	0.00199445	49879122	1	ukb-b-16407	rs6693294	G	A	0.688576	Trunk fat percentage || id:ukb-b-16407	TRUE	reported	igd	0.000131781230778295	59.9170930536187
2	1.20005e-14	0.0150388	454613	0.00194932	201800511	1	ukb-b-16407	rs2678204	G	T	0.34018	Trunk fat percentage || id:ukb-b-16407	TRUE	reported	igd	0.000130906551964864	59.5193499681784
3	1.59993e-14	0.0164247	454613	0.00213817	215246432	1	ukb-b-16407	rs1377184	T	A	0.748943	Trunk fat percentage || id:ukb-b-16407	TRUE	reported	igd	0.000129781327030302	59.0076769571933
4	2.19999e-09	-0.0121003	454613	0.00202384	225703485	1	ukb-b-16407	rs10799319	G	A	0.705006	Trunk fat percentage || id:ukb-b-16407	TRUE	reported	igd	7.86255916737561e-05	35.7468694751609
5	5e-10	-0.0117894	454613	0.00189597	230301811	1	ukb-b-16407	rs11122450	G	T	0.611709	Trunk fat percentage || id:ukb-b-16407	TRUE	reported	igd	8.50436120345834e-05	38.6650497261422
6	4.49987e-13	-0.0146917	454613	0.0020293	1538046	1	ukb-b-16407	rs72634814	A	G	0.345468	Trunk fat percentage || id:ukb-b-16407	TRUE	reported	igd	0.000115281514385414	52.4142869346406
7	2.30001e-09	0.0192477	454613	0.0032208	29459117	1	ukb-b-16407	rs1689265	G	A	0.909222	Trunk fat percentage || id:ukb-b-16407	TRUE	reported	igd	7.85514489869862e-05	35.7131580957391
8	1.69981e-12	0.0132292	454613	0.00187482	47690438	1	ukb-b-16407	rs2984618	T	G	0.416213	Trunk fat percentage || id:ukb-b-16407	TRUE	reported	igd	0.000109511214539472	49.7904553662437
9	2.5e-08	-0.0123988	454613	0.00222581	62453523	1	ukb-b-16407	rs17122891	C	T	0.221559	Trunk fat percentage || id:ukb-b-16407	TRUE	reported	igd	6.82514115911151e-05	31.0299603134414
10	1.5e-10	0.0118697	454613	0.00185406	66417145	1	ukb-b-16407	rs11208779	C	G	0.528889	Trunk fat percentage || id:ukb-b-16407	TRUE	reported	igd	9.01469242799128e-05	40.9854781086071
11	1.9002e-14	0.0146069	454613	0.00190693	72825144	1	ukb-b-16407	rs6699744	T	A	0.616053	Trunk fat percentage || id:ukb-b-16407	TRUE	reported	igd	0.00012904723721745	58.6738652588707
12	2.99999e-09	-0.0109885	454613	0.00185193	103345744	1	ukb-b-16407	rs12722976	G	C	0.499946	Trunk fat percentage || id:ukb-b-16407	TRUE	reported	igd	7.74376577449954e-05	35.2067373523875
13	1.80011e-53	0.028955	454613	0.00188076	149906413	1	ukb-b-16407	rs11205303	C	T	0.406636	Trunk fat percentage || id:ukb-b-16407	TRUE	reported	igd	0.000521089309626937	237.016438871313
14	8.9e-09	0.0119132	454613	0.00207203	190307072	1	ukb-b-16407	rs718609	A	G	0.273824	Trunk fat percentage || id:ukb-b-16407	TRUE	reported	igd	7.2709533535499e-05	33.0569573060525
15	2.30001e-08	-0.0105894	454613	0.00189611	209211968	1	ukb-b-16407	rs11119208	G	A	0.614905	Trunk fat percentage || id:ukb-b-16407	TRUE	reported	igd	6.86031415877495e-05	31.1898825242753
16	2.99999e-09	0.0119576	454613	0.0020155	80812329	1	ukb-b-16407	rs6688826	C	T	0.298206	Trunk fat percentage || id:ukb-b-16407	TRUE	reported	igd	7.74188941555034e-05	35.1982058971044
17	2.80027e-20	0.0173083	454613	0.00187612	96924097	1	ukb-b-16407	rs11165643	T	C	0.590143	Trunk fat percentage || id:ukb-b-16407	TRUE	reported	igd	0.0001871821586891	85.1109996044444
18	3.40017e-17	-0.0192804	454613	0.00228655	113128931	1	ukb-b-16407	rs12724928	C	T	0.204874	Trunk fat percentage || id:ukb-b-16407	TRUE	reported	igd	0.000156372689840743	71.0998629780112
19	6.4998e-17	-0.0249985	454613	0.00299152	155172725	1	ukb-b-16407	rs35154152	C	T	0.106839	Trunk fat percentage || id:ukb-b-16407	TRUE	reported	igd	0.000153580304498638	69.8300203242148
20	3.90032e-44	0.0281228	454613	0.00201822	219744138	1	ukb-b-16407	rs2785988	A	C	0.29737	Trunk fat percentage || id:ukb-b-16407	TRUE	reported	igd	0.000426926195870725	194.168240339193
21	2.60016e-11	0.0129987	454613	0.00194964	8486341	1	ukb-b-16407	rs301808	G	C	0.339813	Trunk fat percentage || id:ukb-b-16407	TRUE	reported	igd	9.77702385097765e-05	44.4517719595147
22	2.5e-09	0.0174695	454613	0.00293104	11927364	1	ukb-b-16407	rs12562784	G	A	0.112118	Trunk fat percentage || id:ukb-b-16407	TRUE	reported	igd	7.81342907697683e-05	35.5234836633369
23	4.09996e-10	-0.0155064	454613	0.00248058	23313353	1	ukb-b-16407	rs10799778	G	T	0.833684	Trunk fat percentage || id:ukb-b-16407	TRUE	reported	igd	8.59481060295225e-05	39.0763129652772
24	2.90001e-20	-0.02685	454613	0.00291111	62483623	1	ukb-b-16407	rs41313250	G	A	0.121484	Trunk fat percentage || id:ukb-b-16407	TRUE	reported	igd	0.000187088993237232	85.0686297088596
25	6.79986e-13	0.0159189	454613	0.0022163	98315893	1	ukb-b-16407	rs12072739	G	A	0.224599	Trunk fat percentage || id:ukb-b-16407	TRUE	reported	igd	0.000113469171504991	51.5901874228803
26	2.19989e-22	0.0567648	454613	0.00583222	110154688	1	ukb-b-16407	rs17024393	C	T	0.025892	Trunk fat percentage || id:ukb-b-16407	TRUE	reported	igd	0.000208333010925177	94.7302138603847
27	1.99986e-12	-0.0394091	454613	0.00560195	174946883	1	ukb-b-16407	rs79518326	A	C	0.02864	Trunk fat percentage || id:ukb-b-16407	TRUE	reported	igd	0.000108849252630116	49.4894544775624
28	2.70023e-13	0.0137664	454613	0.00188379	203527812	1	ukb-b-16407	rs2802774	A	C	0.547303	Trunk fat percentage || id:ukb-b-16407	TRUE	reported	igd	0.000117458088668625	53.404011880895
29	6.29999e-10	-0.0163479	454613	0.00264444	243533273	1	ukb-b-16407	rs12042959	G	A	0.143935	Trunk fat percentage || id:ukb-b-16407	TRUE	reported	igd	8.40578256134448e-05	38.2168245831301
30	1.6e-10	0.0156538	454613	0.00244761	32197257	1	ukb-b-16407	rs3766823	A	G	0.172024	Trunk fat percentage || id:ukb-b-16407	TRUE	reported	igd	8.99651275692924e-05	40.9028164365022
31	3.79997e-09	0.0512641	454613	0.00870248	35837945	1	ukb-b-16407	rs12124748	T	A	0.011794	Trunk fat percentage || id:ukb-b-16407	TRUE	reported	igd	7.63247881466835e-05	34.700736790536
32	4.00037e-25	0.02941	454613	0.00284017	77967507	1	ukb-b-16407	rs71658797	A	T	0.120746	Trunk fat percentage || id:ukb-b-16407	TRUE	reported	igd	0.000235807223685424	107.225842395057
33	7.70016e-11	-0.0123225	454613	0.00189401	150615094	1	ukb-b-16407	rs12402939	C	A	0.392361	Trunk fat percentage || id:ukb-b-16407	TRUE	reported	igd	9.31002469548634e-05	42.328337147039
34	2.49977e-50	0.0341053	454613	0.00228605	177889480	1	ukb-b-16407	rs543874	G	A	0.205268	Trunk fat percentage || id:ukb-b-16407	TRUE	reported	igd	0.000489348064019751	222.571927874093
35	1.29987e-28	-0.0560257	454613	0.00504921	430975	2	ukb-b-16407	rs77165542	T	C	0.03548	Trunk fat percentage || id:ukb-b-16407	TRUE	reported	igd	0.000270749874436643	123.119205676995
36	4.49997e-08	0.0105802	454613	0.00193412	76185292	2	ukb-b-16407	rs2692741	C	G	0.367168	Trunk fat percentage || id:ukb-b-16407	TRUE	reported	igd	6.58188798306176e-05	29.9239563399633
37	4e-08	0.0156165	454613	0.00284469	80640417	2	ukb-b-16407	rs7589069	G	C	0.11953	Trunk fat percentage || id:ukb-b-16407	TRUE	reported	igd	6.62867733654163e-05	30.1366939906298
38	6.29941e-18	-0.0162459	454613	0.00188302	100838157	2	ukb-b-16407	rs12619178	T	C	0.400827	Trunk fat percentage || id:ukb-b-16407	TRUE	reported	igd	0.000163706051140996	74.434757035401
39	1.89998e-08	0.0116921	454613	0.00207874	161126732	2	ukb-b-16407	rs764729	C	A	0.728027	Trunk fat percentage || id:ukb-b-16407	TRUE	reported	igd	6.95845181861448e-05	31.6360887791165
40	6.29941e-32	0.0222149	454613	0.00188901	165528876	2	ukb-b-16407	rs13389219	T	C	0.392419	Trunk fat percentage || id:ukb-b-16407	TRUE	reported	igd	0.000304120896881376	138.298764596466
41	9.20026e-13	0.0148704	454613	0.00208208	181329491	2	ukb-b-16407	rs1453055	A	G	0.273372	Trunk fat percentage || id:ukb-b-16407	TRUE	reported	igd	0.000112191485718678	51.0092063126955
42	2.1e-08	-0.0184408	454613	0.00329235	24562699	2	ukb-b-16407	rs2702123	C	T	0.08602	Trunk fat percentage || id:ukb-b-16407	TRUE	reported	igd	6.90042278593599e-05	31.3722458489725
43	7.70016e-12	-0.015202	454613	0.00222096	46884824	2	ukb-b-16407	rs113019802	A	G	0.225075	Trunk fat percentage || id:ukb-b-16407	TRUE	reported	igd	0.000103046531274311	46.850914453367
44	4.10015e-17	-0.0156751	454613	0.001864	58933591	2	ukb-b-16407	rs1861410	T	C	0.555358	Trunk fat percentage || id:ukb-b-16407	TRUE	reported	igd	0.000155531880059934	70.7175023520206
45	6.79986e-14	-0.0142351	454613	0.00190003	135629439	2	ukb-b-16407	rs6711390	T	C	0.371273	Trunk fat percentage || id:ukb-b-16407	TRUE	reported	igd	0.000123453855944532	56.130410420402
46	5.49997e-09	-0.0123494	454613	0.00211809	166185707	2	ukb-b-16407	rs3754963	T	A	0.255089	Trunk fat percentage || id:ukb-b-16407	TRUE	reported	igd	7.4770205079361e-05	33.9938994321654
47	1.39991e-12	0.0135282	454613	0.00191063	198146381	2	ukb-b-16407	rs2043016	T	C	0.37587	Trunk fat percentage || id:ukb-b-16407	TRUE	reported	igd	0.000110264853462894	50.1331432213105
48	1.6e-10	0.0118515	454613	0.00185215	202970250	2	ukb-b-16407	rs12997625	T	C	0.526093	Trunk fat percentage || id:ukb-b-16407	TRUE	reported	igd	9.00561479546104e-05	40.9442027549746
49	5.10035e-25	-0.0203304	454613	0.00196799	227047771	2	ukb-b-16407	rs2943653	T	C	0.672837	Trunk fat percentage || id:ukb-b-16407	TRUE	reported	igd	0.00023469416022405	106.719593338954
50	1e-37	-0.0313638	454613	0.00244355	636790	2	ukb-b-16407	rs35142762	C	T	0.172365	Trunk fat percentage || id:ukb-b-16407	TRUE	reported	igd	0.000362256082870128	164.745280069501
51	2.80027e-37	0.0235654	454613	0.00184711	25150116	2	ukb-b-16407	rs6752378	A	C	0.486262	Trunk fat percentage || id:ukb-b-16407	TRUE	reported	igd	0.000357904203030852	162.765442079887
52	4.19952e-11	-0.0122487	454613	0.00185722	27039792	2	ukb-b-16407	rs12475388	A	G	0.485701	Trunk fat percentage || id:ukb-b-16407	TRUE	reported	igd	9.56687040863069e-05	43.4962064590847
53	4.90004e-18	0.0173947	454613	0.00200943	36780549	2	ukb-b-16407	rs10172196	A	G	0.305528	Trunk fat percentage || id:ukb-b-16407	TRUE	reported	igd	0.000164806634721688	74.9352588452938
54	1.20005e-20	-0.0176526	454613	0.00189414	59335104	2	ukb-b-16407	rs7575523	G	T	0.603246	Trunk fat percentage || id:ukb-b-16407	TRUE	reported	igd	0.000191015405343762	86.8542949470883
55	1.10002e-14	0.0143157	454613	0.00185187	105404221	2	ukb-b-16407	rs441792	G	A	0.486583	Trunk fat percentage || id:ukb-b-16407	TRUE	reported	igd	0.000131433250894185	59.7588559229601
56	1.40001e-10	-0.0120072	454613	0.00187166	147903382	2	ukb-b-16407	rs429343	G	A	0.576551	Trunk fat percentage || id:ukb-b-16407	TRUE	reported	igd	9.05208047445219e-05	41.1554789927899
57	4.00037e-12	-0.0165247	454613	0.00238192	175238924	2	ukb-b-16407	rs72917533	C	T	0.18553	Trunk fat percentage || id:ukb-b-16407	TRUE	reported	igd	0.000105858320362342	48.1294517811703
58	2.49977e-11	0.0150368	454613	0.00225386	229019109	2	ukb-b-16407	rs72617140	C	A	0.213877	Trunk fat percentage || id:ukb-b-16407	TRUE	reported	igd	9.78977263407181e-05	44.509740671892
59	3.50026e-18	0.0170992	454613	0.00196657	230623048	2	ukb-b-16407	rs6436891	G	A	0.330003	Trunk fat percentage || id:ukb-b-16407	TRUE	reported	igd	0.000166271837839022	75.6015768849677
60	2.90001e-10	0.0120027	454613	0.00190456	42722599	2	ukb-b-16407	rs3796074	A	G	0.617254	Trunk fat percentage || id:ukb-b-16407	TRUE	reported	igd	8.73552064961014e-05	39.7161071891439
61	6.80002e-09	-0.0111356	454613	0.00192172	47263851	2	ukb-b-16407	rs4245812	G	A	0.364368	Trunk fat percentage || id:ukb-b-16407	TRUE	reported	igd	7.38538429557981e-05	33.5772492088683
62	8.30004e-10	0.0148328	454613	0.00241648	56190273	2	ukb-b-16407	rs6735393	C	A	0.18053	Trunk fat percentage || id:ukb-b-16407	TRUE	reported	igd	8.28708950128853e-05	37.6771427912474
63	1.29987e-18	-0.0165034	454613	0.00187489	69582028	2	ukb-b-16407	rs13408397	T	C	0.411071	Trunk fat percentage || id:ukb-b-16407	TRUE	reported	igd	0.000170403850595908	77.4806679274177
64	3.2e-08	0.0103722	454613	0.00187595	172866359	2	ukb-b-16407	rs7598246	C	T	0.583707	Trunk fat percentage || id:ukb-b-16407	TRUE	reported	igd	6.7240075666763e-05	30.5701335770377
65	2.19999e-09	-0.0269517	454613	0.00450419	205375209	2	ukb-b-16407	rs7604537	A	T	0.95596	Trunk fat percentage || id:ukb-b-16407	TRUE	reported	igd	7.87522317520287e-05	35.8044505094058
66	3.89996e-10	-0.0121627	454613	0.00194407	217614584	2	ukb-b-16407	rs6754292	T	C	0.64463	Trunk fat percentage || id:ukb-b-16407	TRUE	reported	igd	8.60908412476417e-05	39.1412131303975
67	1.79999e-09	-0.0112883	454613	0.00187561	165377103	2	ukb-b-16407	rs10210468	C	T	0.46439	Trunk fat percentage || id:ukb-b-16407	TRUE	reported	igd	7.9670135215767e-05	36.2218056367279
68	1.29999e-08	0.0143929	454613	0.00253398	242022371	2	ukb-b-16407	rs1859927	C	T	0.157061	Trunk fat percentage || id:ukb-b-16407	TRUE	reported	igd	7.09606493358484e-05	32.261781072153
69	5.80003e-09	0.0169483	454613	0.00291048	42303074	3	ukb-b-16407	rs4377469	T	G	0.886785	Trunk fat percentage || id:ukb-b-16407	TRUE	reported	igd	7.4584537949772e-05	33.9094805048194
70	7.10003e-10	0.0177141	454613	0.00287357	62431415	3	ukb-b-16407	rs6791296	C	T	0.881901	Trunk fat percentage || id:ukb-b-16407	TRUE	reported	igd	8.35827143058015e-05	38.0007975430792
71	5.00035e-16	-0.0149943	454613	0.0018484	94038085	3	ukb-b-16407	rs1454687	G	C	0.515347	Trunk fat percentage || id:ukb-b-16407	TRUE	reported	igd	0.000144729066777236	65.8049496656207
72	1.79999e-09	0.011346	454613	0.00188657	99868104	3	ukb-b-16407	rs9289981	T	A	0.40174	Trunk fat percentage || id:ukb-b-16407	TRUE	reported	igd	7.95542358367022e-05	36.1691081137159
73	2.70023e-16	-0.015885	454613	0.00194004	123062657	3	ukb-b-16407	rs9814758	G	T	0.35578	Trunk fat percentage || id:ukb-b-16407	TRUE	reported	igd	0.000147450814967274	67.042647936163
74	3.40017e-14	0.0156495	454613	0.00206389	131629716	3	ukb-b-16407	rs957919	T	C	0.277991	Trunk fat percentage || id:ukb-b-16407	TRUE	reported	igd	0.000126453561978153	57.4944506425277
75	3.80014e-11	-0.016829	454613	0.00254498	138122477	3	ukb-b-16407	rs2291127	T	C	0.156219	Trunk fat percentage || id:ukb-b-16407	TRUE	reported	igd	9.61754556105246e-05	43.7266254786839
76	1.40001e-08	-0.0152404	454613	0.00268759	185805294	3	ukb-b-16407	rs75135487	G	C	0.136925	Trunk fat percentage || id:ukb-b-16407	TRUE	reported	igd	7.07284482109242e-05	32.1562049280914
77	9.09997e-10	0.0113725	454613	0.00185713	30071380	3	ukb-b-16407	rs7426945	G	A	0.546465	Trunk fat percentage || id:ukb-b-16407	TRUE	reported	igd	8.24801813263611e-05	37.4994906777491
78	3.80014e-12	-0.0162143	454613	0.0023352	42427957	3	ukb-b-16407	rs33503	A	G	0.805912	Trunk fat percentage || id:ukb-b-16407	TRUE	reported	igd	0.000106037709919307	48.2110215304419
79	1.59993e-11	-0.0136448	454613	0.00202448	44041777	3	ukb-b-16407	rs7637852	G	A	0.703892	Trunk fat percentage || id:ukb-b-16407	TRUE	reported	igd	9.99130284238999e-05	45.4261004240804
80	4.70002e-15	0.016131	454613	0.00205891	64702275	3	ukb-b-16407	rs4616635	G	C	0.278738	Trunk fat percentage || id:ukb-b-16407	TRUE	reported	igd	0.000135004228200399	61.3826941096546
81	4.19952e-11	-0.012397	454613	0.00187873	71669656	3	ukb-b-16407	rs704255	A	G	0.417154	Trunk fat percentage || id:ukb-b-16407	TRUE	reported	igd	9.57681322694744e-05	43.5414162592695
82	1.29999e-09	0.0112325	454613	0.00185282	173114305	3	ukb-b-16407	rs529200	G	A	0.527782	Trunk fat percentage || id:ukb-b-16407	TRUE	reported	igd	8.08368599963079e-05	36.7522967000444
83	1.7e-09	-0.0156775	454613	0.00260062	61251635	3	ukb-b-16407	rs17639546	A	G	0.148475	Trunk fat percentage || id:ukb-b-16407	TRUE	reported	igd	7.99324742466951e-05	36.3410868827556
84	8.60003e-14	0.0141627	454613	0.00189811	153657951	3	ukb-b-16407	rs1568488	C	G	0.594846	Trunk fat percentage || id:ukb-b-16407	TRUE	reported	igd	0.000122448741143909	55.6733617932407
85	3.2e-09	-0.0110162	454613	0.00186013	157857972	3	ukb-b-16407	rs6777968	A	G	0.560158	Trunk fat percentage || id:ukb-b-16407	TRUE	reported	igd	7.71439149208144e-05	35.0731779883251
86	1.5e-10	-0.0122351	454613	0.00191069	183467986	3	ukb-b-16407	rs262953	A	G	0.62597	Trunk fat percentage || id:ukb-b-16407	TRUE	reported	igd	9.01889985086357e-05	41.0046089656262
87	1.59993e-11	-0.018531	454613	0.0027504	25316314	3	ukb-b-16407	rs13084418	A	G	0.129841	Trunk fat percentage || id:ukb-b-16407	TRUE	reported	igd	9.98437258530442e-05	45.3945884186196
88	1.9002e-22	0.0180268	454613	0.0018497	49920571	3	ukb-b-16407	rs9843653	C	T	0.511542	Trunk fat percentage || id:ukb-b-16407	TRUE	reported	igd	0.000208882526228634	94.9801338216197
89	7.00003e-09	0.0117344	454613	0.00202603	70920168	3	ukb-b-16407	rs56254492	T	C	0.301061	Trunk fat percentage || id:ukb-b-16407	TRUE	reported	igd	7.37829708036742e-05	33.5450251916435
90	1.6e-09	-0.0223247	454613	0.00369767	84185140	3	ukb-b-16407	rs76345589	G	C	0.067509	Trunk fat percentage || id:ukb-b-16407	TRUE	reported	igd	8.01748751087344e-05	36.4513026266925
91	1.6e-10	-0.0126723	454613	0.00198232	85906928	3	ukb-b-16407	rs3911063	C	T	0.321995	Trunk fat percentage || id:ukb-b-16407	TRUE	reported	igd	8.98840179227424e-05	40.8659364664416
92	4.30002e-08	-0.0106138	454613	0.00193678	112359986	3	ukb-b-16407	rs6438086	G	A	0.647981	Trunk fat percentage || id:ukb-b-16407	TRUE	reported	igd	6.60557574545208e-05	30.0316577160552
93	1.5e-10	-0.0119274	454613	0.00186243	196979106	3	ukb-b-16407	rs6782581	G	C	0.439298	Trunk fat percentage || id:ukb-b-16407	TRUE	reported	igd	9.02091563543972e-05	41.0137745974342
94	4.09996e-09	-0.0114396	454613	0.0019455	12314512	3	ukb-b-16407	rs2960420	G	C	0.350751	Trunk fat percentage || id:ukb-b-16407	TRUE	reported	igd	7.60473927571554e-05	34.5746105777132
95	2.90001e-38	0.0367594	454613	0.00284203	12393125	3	ukb-b-16407	rs1801282	G	C	0.119541	Trunk fat percentage || id:ukb-b-16407	TRUE	reported	igd	0.000367856025698396	167.292935413122
96	1.2e-09	-0.0119127	454613	0.00195747	101136402	3	ukb-b-16407	rs9859077	C	G	0.338942	Trunk fat percentage || id:ukb-b-16407	TRUE	reported	igd	8.14616026537975e-05	37.036357685099
97	3.90032e-20	0.0174843	454613	0.00190243	141178670	3	ukb-b-16407	rs9289630	C	G	0.389101	Trunk fat percentage || id:ukb-b-16407	TRUE	reported	igd	0.0001857618784795	84.4650837300634
98	9.49948e-22	0.0177804	454613	0.00185556	18329824	4	ukb-b-16407	rs2192527	G	A	0.465491	Trunk fat percentage || id:ukb-b-16407	TRUE	reported	igd	0.000201931231079325	91.8186999553209
99	3.09999e-08	0.0108295	454613	0.00195703	24118165	4	ukb-b-16407	rs7680610	G	A	0.652258	Trunk fat percentage || id:ukb-b-16407	TRUE	reported	igd	6.73520381945279e-05	30.6210398250964
100	2.90001e-08	-0.0107249	454613	0.00193409	38680015	4	ukb-b-16407	rs13132853	G	A	0.360206	Trunk fat percentage || id:ukb-b-16407	TRUE	reported	igd	6.76335088904545e-05	30.7490167740978
101	2.80027e-11	-0.0123957	454613	0.00186186	83150787	4	ukb-b-16407	rs6843910	A	T	0.454542	Trunk fat percentage || id:ukb-b-16407	TRUE	reported	igd	9.74908547564889e-05	44.3247362281239
102	4.70002e-10	0.0349561	454613	0.00561236	100239319	4	ukb-b-16407	rs1229984	C	T	0.972782	Trunk fat percentage || id:ukb-b-16407	TRUE	reported	igd	8.53249409685837e-05	38.7929667462664
103	9.70063e-11	-0.0122174	454613	0.00188788	137094048	4	ukb-b-16407	rs1724557	A	C	0.586762	Trunk fat percentage || id:ukb-b-16407	TRUE	reported	igd	9.21142791077389e-05	41.8800222875103
104	5.19996e-13	-0.0177083	454613	0.00245233	28514830	4	ukb-b-16407	rs73213501	C	A	0.171849	Trunk fat percentage || id:ukb-b-16407	TRUE	reported	igd	0.000114684376939304	52.1427592446099
105	9.90011e-10	0.0125919	454613	0.00206059	34773227	4	ukb-b-16407	rs28651380	G	A	0.281237	Trunk fat percentage || id:ukb-b-16407	TRUE	reported	igd	8.21337844370176e-05	37.341988915565
106	7.00003e-35	0.023014	454613	0.00186793	45182527	4	ukb-b-16407	rs10938397	G	A	0.4343	Trunk fat percentage || id:ukb-b-16407	TRUE	reported	igd	0.000333792200291819	151.796274379285
107	1.59993e-12	0.0136974	454613	0.00193921	80812960	4	ukb-b-16407	rs6847975	A	G	0.356168	Trunk fat percentage || id:ukb-b-16407	TRUE	reported	igd	0.000109732957234336	49.8912841394076
108	1.59993e-26	0.0374858	454613	0.00351679	103188709	4	ukb-b-16407	rs13107325	T	C	0.074856	Trunk fat percentage || id:ukb-b-16407	TRUE	reported	igd	0.000249856309247406	113.615814231288
109	1.9002e-14	-0.0147919	454613	0.00193204	140863365	4	ukb-b-16407	rs57800857	C	A	0.364909	Trunk fat percentage || id:ukb-b-16407	TRUE	reported	igd	0.000128919274846848	58.6156771479928
110	4.30002e-09	0.0144489	454613	0.00246059	145566864	4	ukb-b-16407	rs13106087	C	T	0.829778	Trunk fat percentage || id:ukb-b-16407	TRUE	reported	igd	7.58431341118965e-05	34.4817382448415
111	6.89922e-11	-0.0288841	454613	0.00442801	145920099	4	ukb-b-16407	rs1086103	A	C	0.045766	Trunk fat percentage || id:ukb-b-16407	TRUE	reported	igd	9.35875324702248e-05	42.5499038643309
112	1.10002e-17	-0.0158953	454613	0.00185697	89706643	4	ukb-b-16407	rs987469	G	C	0.46359	Trunk fat percentage || id:ukb-b-16407	TRUE	reported	igd	0.000161144631749753	73.2699292401525
113	7.59976e-17	0.0154746	454613	0.00185594	56289785	4	ukb-b-16407	rs6840236	C	T	0.464888	Trunk fat percentage || id:ukb-b-16407	TRUE	reported	igd	0.000152898329749032	69.5198920609176
114	3.29997e-09	0.0125739	454613	0.00212604	82160847	4	ukb-b-16407	rs2868182	A	G	0.254038	Trunk fat percentage || id:ukb-b-16407	TRUE	reported	igd	7.69346314428713e-05	34.9780207560106
115	1.09999e-09	0.0117072	454613	0.00191915	96153214	4	ukb-b-16407	rs34656389	G	A	0.367466	Trunk fat percentage || id:ukb-b-16407	TRUE	reported	igd	8.18485210368417e-05	37.2122837674704
116	1e-09	-0.0147999	454613	0.00242307	906647	4	ukb-b-16407	rs2279178	G	A	0.822637	Trunk fat percentage || id:ukb-b-16407	TRUE	reported	igd	8.20555861910648e-05	37.3064332951589
117	5.30005e-10	-0.0129746	454613	0.0020893	52932825	4	ukb-b-16407	rs3113509	T	C	0.731977	Trunk fat percentage || id:ukb-b-16407	TRUE	reported	igd	8.48218337226213e-05	38.5642097374606
118	2.99985e-16	0.0313597	454613	0.00383684	73550401	4	ukb-b-16407	rs112710809	T	C	0.063528	Trunk fat percentage || id:ukb-b-16407	TRUE	reported	igd	0.000146923328105938	66.8027759997452
119	2.19999e-09	-0.011567	454613	0.00193394	130724740	4	ukb-b-16407	rs4398538	C	T	0.642499	Trunk fat percentage || id:ukb-b-16407	TRUE	reported	igd	7.86827364709347e-05	35.7728522156918
120	3.79997e-10	-0.0123737	454613	0.00197604	63927239	5	ukb-b-16407	rs10050620	T	C	0.325414	Trunk fat percentage || id:ukb-b-16407	TRUE	reported	igd	8.62439013628585e-05	39.2108079355224
121	3.59998e-25	-0.0196208	454613	0.00189298	75003678	5	ukb-b-16407	rs2307111	C	T	0.395083	Trunk fat percentage || id:ukb-b-16407	TRUE	reported	igd	0.000236263645168644	107.433434608636
122	1.6e-10	-0.0137038	454613	0.00214429	77389973	5	ukb-b-16407	rs252749	A	G	0.245982	Trunk fat percentage || id:ukb-b-16407	TRUE	reported	igd	8.98326304638129e-05	40.842570963369
123	1.10002e-19	-0.042294	454613	0.00465889	82810884	5	ukb-b-16407	rs34580448	C	T	0.04126	Trunk fat percentage || id:ukb-b-16407	TRUE	reported	igd	0.000181247504766294	82.4120463670762
124	1.6e-09	-0.0148852	454613	0.00246871	107439012	5	ukb-b-16407	rs40067	A	G	0.170174	Trunk fat percentage || id:ukb-b-16407	TRUE	reported	igd	7.99636512456871e-05	36.355262555989
125	1.5e-09	0.0122278	454613	0.00202298	153551022	5	ukb-b-16407	rs890796	A	C	0.299066	Trunk fat percentage || id:ukb-b-16407	TRUE	reported	igd	8.03594070372826e-05	36.5352063401436
126	2.29985e-12	-0.0153995	454613	0.00219431	52880175	5	ukb-b-16407	rs256112	A	G	0.768437	Trunk fat percentage || id:ukb-b-16407	TRUE	reported	igd	0.000108324920174027	49.2510353997129
127	2.49977e-11	0.0123464	454613	0.0018504	63020327	5	ukb-b-16407	rs3943933	A	T	0.480747	Trunk fat percentage || id:ukb-b-16407	TRUE	reported	igd	9.79185714176628e-05	44.5192189290733
128	3.40001e-10	0.0117535	454613	0.00187159	112447066	5	ukb-b-16407	rs11241192	T	C	0.433986	Trunk fat percentage || id:ukb-b-16407	TRUE	reported	igd	8.67428060524761e-05	39.4376547351581
129	2.39999e-10	0.012624	454613	0.00199285	144484261	5	ukb-b-16407	rs2190788	T	G	0.319705	Trunk fat percentage || id:ukb-b-16407	TRUE	reported	igd	8.82601307830024e-05	40.1275679797894
130	1.20005e-11	0.0133742	454613	0.0019733	95554016	5	ukb-b-16407	rs11135450	G	A	0.668896	Trunk fat percentage || id:ukb-b-16407	TRUE	reported	igd	0.000101033096636695	45.9353980906187
131	2.99999e-09	0.015568	454613	0.00262339	139080745	5	ukb-b-16407	rs13174863	G	A	0.14813	Trunk fat percentage || id:ukb-b-16407	TRUE	reported	igd	7.74576714669137e-05	35.2158372199949
132	1.80011e-19	0.0180764	454613	0.00200339	157918528	5	ukb-b-16407	rs17055653	A	C	0.30815	Trunk fat percentage || id:ukb-b-16407	TRUE	reported	igd	0.00017904956279908	81.4124776621846
133	4.39997e-08	0.0151086	454613	0.00276078	299621	5	ukb-b-16407	rs9654453	C	T	0.129277	Trunk fat percentage || id:ukb-b-16407	TRUE	reported	igd	6.58740532225583e-05	29.949042074352
134	3.90032e-16	-0.0172523	454613	0.00211903	55807837	5	ukb-b-16407	rs458741	C	T	0.74305	Trunk fat percentage || id:ukb-b-16407	TRUE	reported	igd	0.000145785598271505	66.2854000725132
135	1.9002e-13	-0.0141784	454613	0.00192729	74472939	5	ukb-b-16407	rs7707394	A	G	0.357279	Trunk fat percentage || id:ukb-b-16407	TRUE	reported	igd	0.000119032831354869	54.1200765610145
136	2.1e-08	-0.0126453	454613	0.00225823	87682877	5	ukb-b-16407	rs7442885	G	C	0.214119	Trunk fat percentage || id:ukb-b-16407	TRUE	reported	igd	6.89683958637723e-05	31.3559539818723
137	3.50002e-09	-0.0110003	454613	0.00186217	119388744	5	ukb-b-16407	rs8180470	T	C	0.53484	Trunk fat percentage || id:ukb-b-16407	TRUE	reported	igd	7.67529757006841e-05	34.8954253639987
138	1.20005e-14	0.0160637	454613	0.00208105	170506141	5	ukb-b-16407	rs812949	C	T	0.72921	Trunk fat percentage || id:ukb-b-16407	TRUE	reported	igd	0.000131047087310649	59.5832556214834
139	2.1e-08	-0.0123498	454613	0.00220332	179066078	5	ukb-b-16407	rs6875133	C	G	0.25351	Trunk fat percentage || id:ukb-b-16407	TRUE	reported	igd	6.91023525932249e-05	31.4168605937367
140	8.9e-10	-0.0118061	454613	0.00192646	51158351	5	ukb-b-16407	rs7715639	A	G	0.367244	Trunk fat percentage || id:ukb-b-16407	TRUE	reported	igd	8.2606685190148e-05	37.5570102210984
141	4.30002e-08	0.0101978	454613	0.00186199	66199011	5	ukb-b-16407	rs464881	T	C	0.545285	Trunk fat percentage || id:ukb-b-16407	TRUE	reported	igd	6.59762743541161e-05	29.9955190529935
142	8.19974e-25	0.0279556	454613	0.00271811	87986314	5	ukb-b-16407	rs34483452	A	C	0.136313	Trunk fat percentage || id:ukb-b-16407	TRUE	reported	igd	0.00023262730416539	105.779538582829
143	4.90004e-12	0.0128706	454613	0.00186281	103933473	5	ukb-b-16407	rs2447832	T	C	0.439637	Trunk fat percentage || id:ukb-b-16407	TRUE	reported	igd	0.000104996062579971	47.7373772421917
144	2.5e-08	-0.0134911	454613	0.00242017	141793905	5	ukb-b-16407	rs253443	A	T	0.178208	Trunk fat percentage || id:ukb-b-16407	TRUE	reported	igd	6.8348886129503e-05	31.0742793646013
145	1e-12	-0.0132287	454613	0.00185603	126778600	6	ukb-b-16407	rs9375441	A	G	0.455651	Trunk fat percentage || id:ukb-b-16407	TRUE	reported	igd	0.00011173107429128	50.7998513365968
146	4e-10	-0.0151826	454613	0.00242798	143193971	6	ukb-b-16407	rs72995085	C	T	0.177045	Trunk fat percentage || id:ukb-b-16407	TRUE	reported	igd	8.60048389560498e-05	39.1021088132201
147	1.39991e-15	-0.0220277	454613	0.0027575	31606756	6	ukb-b-16407	rs2178899	T	A	0.128825	Trunk fat percentage || id:ukb-b-16407	TRUE	reported	igd	0.000140347427630151	63.8124403342225
148	1.2e-08	-0.0121135	454613	0.00212596	55085834	6	ukb-b-16407	rs9382464	G	A	0.255809	Trunk fat percentage || id:ukb-b-16407	TRUE	reported	igd	7.14095415431547e-05	32.4658814641863
149	3.29997e-09	0.025985	454613	0.00439243	75834971	6	ukb-b-16407	rs35523808	A	T	0.049075	Trunk fat percentage || id:ukb-b-16407	TRUE	reported	igd	7.69769078682127e-05	34.9972430424294
150	1.6e-08	0.0145355	454613	0.00257397	80310375	6	ukb-b-16407	rs62413414	T	C	0.15172	Trunk fat percentage || id:ukb-b-16407	TRUE	reported	igd	7.01424086435298e-05	31.8897473595346
151	1.09999e-10	0.0142888	454613	0.00221248	100629078	6	ukb-b-16407	rs57989773	C	T	0.244919	Trunk fat percentage || id:ukb-b-16407	TRUE	reported	igd	9.17383899983238e-05	41.7091075419021
152	1.6e-10	0.012907	454613	0.0020171	116532430	6	ukb-b-16407	rs12204724	T	C	0.302316	Trunk fat percentage || id:ukb-b-16407	TRUE	reported	igd	9.00564447793387e-05	40.9443377190688
153	4.60045e-13	-0.0144208	454613	0.00199314	20492995	6	ukb-b-16407	rs1042317	C	T	0.679299	Trunk fat percentage || id:ukb-b-16407	TRUE	reported	igd	0.000115136027495845	52.3481317518505
154	1e-54	-0.0323318	454613	0.00207523	26211146	6	ukb-b-16407	rs9358912	T	G	0.273345	Trunk fat percentage || id:ukb-b-16407	TRUE	reported	igd	0.000533646445578611	242.731076847329
155	4.79954e-13	-0.013572	454613	0.00187682	26378681	6	ukb-b-16407	rs1624064	C	T	0.420353	Trunk fat percentage || id:ukb-b-16407	TRUE	reported	igd	0.000115013985504828	52.2926373489694
156	4.10015e-15	-0.0228972	454613	0.00291624	105434078	6	ukb-b-16407	rs314288	C	T	0.886236	Trunk fat percentage || id:ukb-b-16407	TRUE	reported	igd	0.000135586824929392	61.6476206731274
157	8.19974e-11	0.0132713	454613	0.00204295	111895860	6	ukb-b-16407	rs4945884	C	T	0.709609	Trunk fat percentage || id:ukb-b-16407	TRUE	reported	igd	9.28173778926265e-05	42.1997178483033
158	4.49997e-08	0.0111969	454613	0.00204636	153380228	6	ukb-b-16407	rs7762794	G	A	0.28551	Trunk fat percentage || id:ukb-b-16407	TRUE	reported	igd	6.58508026197018e-05	29.9384707020702
159	4.40048e-11	0.0127642	454613	0.00193652	1835401	6	ukb-b-16407	rs4959158	A	G	0.590478	Trunk fat percentage || id:ukb-b-16407	TRUE	reported	igd	9.55564210606003e-05	43.4451515979797
160	6.89922e-15	0.01546	454613	0.00198534	40367138	6	ukb-b-16407	rs17681686	C	G	0.304791	Trunk fat percentage || id:ukb-b-16407	TRUE	reported	igd	0.000133367318311443	60.6383371172914
161	4.60045e-12	-0.0129005	454613	0.00186519	43764551	6	ukb-b-16407	rs1358980	T	C	0.48341	Trunk fat percentage || id:ukb-b-16407	TRUE	reported	igd	0.000105215417305502	47.8371192791391
162	8e-09	0.0107023	454613	0.00185558	51243035	6	ukb-b-16407	rs1775255	T	G	0.476694	Trunk fat percentage || id:ukb-b-16407	TRUE	reported	igd	7.31680106661058e-05	33.2654164612755
163	1.69981e-23	-0.0185546	454613	0.00185721	98550289	6	ukb-b-16407	rs1906252	A	C	0.484423	Trunk fat percentage || id:ukb-b-16407	TRUE	reported	igd	0.000219504776441586	99.8111949569214
164	8.30042e-11	0.0124104	454613	0.00191071	108888593	6	ukb-b-16407	rs2253310	G	C	0.626164	Trunk fat percentage || id:ukb-b-16407	TRUE	reported	igd	9.27897181122506e-05	42.1871410736566
165	5.69994e-09	0.0116873	454613	0.00200628	164105984	6	ukb-b-16407	rs4709745	C	T	0.307179	Trunk fat percentage || id:ukb-b-16407	TRUE	reported	igd	7.46398965796193e-05	33.9346509027912
166	1.50003e-35	0.033122	454613	0.00266207	34618893	6	ukb-b-16407	rs2814993	A	G	0.139756	Trunk fat percentage || id:ukb-b-16407	TRUE	reported	igd	0.000340411676641659	154.807591041365
167	5.10035e-23	0.0242367	454613	0.00245304	50816887	6	ukb-b-16407	rs72892910	T	G	0.172208	Trunk fat percentage || id:ukb-b-16407	TRUE	reported	igd	0.000214685452687952	97.6193257810689
168	5.80003e-09	0.015109	454613	0.002595	69970059	6	ukb-b-16407	rs61412028	A	T	0.149521	Trunk fat percentage || id:ukb-b-16407	TRUE	reported	igd	7.45628473277309e-05	33.8996182385663
169	9.09913e-11	0.0174497	454613	0.00269253	3125220	7	ukb-b-16407	rs4722398	T	C	0.136099	Trunk fat percentage || id:ukb-b-16407	TRUE	reported	igd	9.23789147419945e-05	42.0003507565945
170	5.40008e-15	-0.0190079	454613	0.00243163	27232126	7	ukb-b-16407	rs9770544	G	C	0.820325	Trunk fat percentage || id:ukb-b-16407	TRUE	reported	igd	0.000134391892980393	61.104244774834
171	4.00037e-13	-0.0154997	454613	0.00213629	50697051	7	ukb-b-16407	rs6948959	A	G	0.744368	Trunk fat percentage || id:ukb-b-16407	TRUE	reported	igd	0.000115780130180008	52.6410155448964
172	4.79954e-12	0.013029	454613	0.00188531	70038969	7	ukb-b-16407	rs4718964	T	G	0.413116	Trunk fat percentage || id:ukb-b-16407	TRUE	reported	igd	0.000105043492597859	47.7589439796838
173	1.69981e-20	-0.0171558	454613	0.00184907	130466854	7	ukb-b-16407	rs972283	G	A	0.511941	Trunk fat percentage || id:ukb-b-16407	TRUE	reported	igd	0.000189317676774134	86.0821952371795
174	3.69999e-09	-0.0135025	454613	0.00228958	1856669	7	ukb-b-16407	rs6973700	G	A	0.206156	Trunk fat percentage || id:ukb-b-16407	TRUE	reported	igd	7.64965154153758e-05	34.7788178278735
175	2.09991e-14	-0.0150579	454613	0.00196928	39326478	7	ukb-b-16407	rs4549685	T	C	0.329793	Trunk fat percentage || id:ukb-b-16407	TRUE	reported	igd	0.000128592658703762	58.4671556129631
176	1.6e-09	-0.0113842	454613	0.0018871	77606013	7	ukb-b-16407	rs1100237	C	T	0.600144	Trunk fat percentage || id:ukb-b-16407	TRUE	reported	igd	8.00458073265747e-05	36.3926175909972
177	2e-09	0.013862	454613	0.00231201	114412664	7	ukb-b-16407	rs6950442	G	A	0.799787	Trunk fat percentage || id:ukb-b-16407	TRUE	reported	igd	7.90671677553077e-05	35.9476464790027
178	5.70033e-12	-0.0132009	454613	0.00191694	32347335	7	ukb-b-16407	rs215614	A	G	0.627841	Trunk fat percentage || id:ukb-b-16407	TRUE	reported	igd	0.000104304462918152	47.4229026120709
179	1.29987e-11	-0.0133896	454613	0.0019787	150542711	7	ukb-b-16407	rs6977416	A	G	0.334253	Trunk fat percentage || id:ukb-b-16407	TRUE	reported	igd	0.000100713967881591	45.7902893743511
180	6.29941e-17	-0.0168202	454613	0.00201191	2862542	7	ukb-b-16407	rs1182199	A	C	0.304436	Trunk fat percentage || id:ukb-b-16407	TRUE	reported	igd	0.000153722201685391	69.8945481742285
181	1.39991e-11	-0.0126808	454613	0.00187753	46620312	7	ukb-b-16407	rs17172722	T	C	0.418951	Trunk fat percentage || id:ukb-b-16407	TRUE	reported	igd	0.000100330761831387	45.6160446594409
182	3.79997e-09	-0.0124208	454613	0.00210743	71439807	7	ukb-b-16407	rs12530737	C	T	0.261664	Trunk fat percentage || id:ukb-b-16407	TRUE	reported	igd	7.64042976275848e-05	34.7368881963183
183	1.80011e-11	-0.0175921	454613	0.00261591	95140031	7	ukb-b-16407	rs17704028	T	C	0.147185	Trunk fat percentage || id:ukb-b-16407	TRUE	reported	igd	9.94728865633352e-05	45.2259671909485
184	9.3994e-15	-0.0144443	454613	0.00186456	112932883	7	ukb-b-16407	rs1701839	A	G	0.548765	Trunk fat percentage || id:ukb-b-16407	TRUE	reported	igd	0.00013199002059225	60.0120362413627
185	6.90001e-09	0.0143858	454613	0.00248271	14334844	7	ukb-b-16407	rs4721319	G	A	0.832639	Trunk fat percentage || id:ukb-b-16407	TRUE	reported	igd	7.38485760381483e-05	33.574854456471
186	1.5e-08	-0.0145158	454613	0.00256291	19016933	7	ukb-b-16407	rs12533489	C	G	0.156999	Trunk fat percentage || id:ukb-b-16407	TRUE	reported	igd	7.05574287816783e-05	32.078446628581
187	8.9002e-14	-0.0140171	454613	0.00187992	75081418	7	ukb-b-16407	rs58862095	T	C	0.419268	Trunk fat percentage || id:ukb-b-16407	TRUE	reported	igd	0.000122276401439754	55.5949950908657
188	3.79997e-08	-0.0215138	454613	0.00391021	99141373	7	ukb-b-16407	rs10278040	A	G	0.059768	Trunk fat percentage || id:ukb-b-16407	TRUE	reported	igd	6.65829942661512e-05	30.2713771652615
189	1.09999e-09	-0.0118551	454613	0.00194716	104923929	7	ukb-b-16407	rs6466053	T	C	0.655173	Trunk fat percentage || id:ukb-b-16407	TRUE	reported	igd	8.1532339382205e-05	37.0685206220873
190	6.1e-09	0.0138598	454613	0.00238337	4813459	8	ukb-b-16407	rs11782341	G	A	0.188826	Trunk fat percentage || id:ukb-b-16407	TRUE	reported	igd	7.43801132246245e-05	33.816532930708
191	6.1e-09	-0.0124407	454613	0.00213998	23398235	8	ukb-b-16407	rs7826247	G	C	0.250102	Trunk fat percentage || id:ukb-b-16407	TRUE	reported	igd	7.43354664065204e-05	33.7962329772758
192	1.99986e-24	-0.0210238	454613	0.00206118	116667634	8	ukb-b-16407	rs2737265	G	A	0.280686	Trunk fat percentage || id:ukb-b-16407	TRUE	reported	igd	0.000228796494624641	104.037206565976
193	8.99995e-09	0.0107002	454613	0.00186159	143383694	8	ukb-b-16407	rs10099330	G	A	0.452943	Trunk fat percentage || id:ukb-b-16407	TRUE	reported	igd	7.26678489644889e-05	33.0380042863008
194	1.5e-09	0.01239	454613	0.00204985	76295984	8	ukb-b-16407	rs1813039	A	G	0.709755	Trunk fat percentage || id:ukb-b-16407	TRUE	reported	igd	8.03566268312959e-05	36.5339422247643
195	9.70063e-14	0.013852	454613	0.0018606	21975521	8	ukb-b-16407	rs11786089	G	A	0.459702	Trunk fat percentage || id:ukb-b-16407	TRUE	reported	igd	0.000121905734570159	55.4264447001302
196	7.89951e-23	0.0183786	454613	0.00186847	77226919	8	ukb-b-16407	rs10100245	A	G	0.564468	Trunk fat percentage || id:ukb-b-16407	TRUE	reported	igd	0.000212773886287285	96.7499350786335
197	2.5e-09	0.0122759	454613	0.00206034	14293020	8	ukb-b-16407	rs62499697	C	T	0.292749	Trunk fat percentage || id:ukb-b-16407	TRUE	reported	igd	7.80823963040802e-05	35.499888182532
198	1.29987e-21	-0.0191182	454613	0.00200111	73435964	8	ukb-b-16407	rs1808629	A	G	0.685427	Trunk fat percentage || id:ukb-b-16407	TRUE	reported	igd	0.0002007349708341	91.2746478396329
199	1.69981e-14	0.0154166	454613	0.00200957	126493746	8	ukb-b-16407	rs2954033	G	A	0.695193	Trunk fat percentage || id:ukb-b-16407	TRUE	reported	igd	0.000129441298633722	58.8530562292021
200	2e-10	0.0122542	454613	0.00192716	142619234	8	ukb-b-16407	rs1106761	A	G	0.38401	Trunk fat percentage || id:ukb-b-16407	TRUE	reported	igd	8.89311499101544e-05	40.4326747160617
201	2.90001e-11	-0.0124485	454613	0.00187142	143769252	8	ukb-b-16407	rs2717609	T	A	0.466079	Trunk fat percentage || id:ukb-b-16407	TRUE	reported	igd	9.73211866336802e-05	44.2475882045137
202	1.29987e-11	-0.0126513	454613	0.00186937	30865733	8	ukb-b-16407	rs1421334	C	A	0.548865	Trunk fat percentage || id:ukb-b-16407	TRUE	reported	igd	0.000100738195741054	45.8013058449499
203	1.7e-10	0.0209557	454613	0.00327922	37213496	8	ukb-b-16407	rs239458	A	G	0.911483	Trunk fat percentage || id:ukb-b-16407	TRUE	reported	igd	8.9821928525689e-05	40.8377048704
204	7.10003e-09	0.0117758	454613	0.00203405	112395164	8	ukb-b-16407	rs4311684	C	T	0.706685	Trunk fat percentage || id:ukb-b-16407	TRUE	reported	igd	7.37197282385936e-05	33.5162701846049
205	1.29999e-10	0.0120158	454613	0.00186837	126323787	8	ukb-b-16407	rs4466418	A	G	0.562236	Trunk fat percentage || id:ukb-b-16407	TRUE	reported	igd	9.09700118481918e-05	41.3597305514966
206	8.80035e-18	0.0169741	454613	0.0019763	28414625	9	ukb-b-16407	rs17770336	T	C	0.322441	Trunk fat percentage || id:ukb-b-16407	TRUE	reported	igd	0.000162239072837488	73.7676351344531
207	2.30001e-09	-0.0172216	454613	0.00288209	30823761	9	ukb-b-16407	rs16916303	G	A	0.119771	Trunk fat percentage || id:ukb-b-16407	TRUE	reported	igd	7.85336820628056e-05	35.7050797876382
208	9.49992e-09	-0.0136658	454613	0.00238119	86666993	9	ukb-b-16407	rs1020048	C	A	0.809087	Trunk fat percentage || id:ukb-b-16407	TRUE	reported	igd	7.24450483781549e-05	32.9367019892104
209	2.09991e-12	0.0130543	454613	0.00185771	92208227	9	ukb-b-16407	rs1329733	G	A	0.474965	Trunk fat percentage || id:ukb-b-16407	TRUE	reported	igd	0.000108608125745012	49.3798117018642
210	2.39999e-09	-0.0129878	454613	0.00217715	117920248	9	ukb-b-16407	rs10982576	C	T	0.239528	Trunk fat percentage || id:ukb-b-16407	TRUE	reported	igd	7.82741995199429e-05	35.5870976695441
211	5.30029e-12	-0.0265435	454613	0.00384844	16595649	9	ukb-b-16407	rs10116857	A	C	0.061828	Trunk fat percentage || id:ukb-b-16407	TRUE	reported	igd	0.000104630823252602	47.5713006140349
212	1.5e-10	0.0118532	454613	0.00185097	103065884	9	ukb-b-16407	rs3923501	T	C	0.475803	Trunk fat percentage || id:ukb-b-16407	TRUE	reported	igd	9.01968645252278e-05	41.0081855884383
213	1.09999e-09	0.0135984	454613	0.00223291	116082647	9	ukb-b-16407	rs41307479	G	C	0.220559	Trunk fat percentage || id:ukb-b-16407	TRUE	reported	igd	8.15747792010179e-05	37.0878173778676
214	3.59998e-08	-0.010495	454613	0.00190448	11469190	9	ukb-b-16407	rs10959841	C	T	0.387377	Trunk fat percentage || id:ukb-b-16407	TRUE	reported	igd	6.67945753739443e-05	30.3675770947414
215	2.39994e-17	-0.0163653	454613	0.00193124	16739763	9	ukb-b-16407	rs10756798	T	C	0.642449	Trunk fat percentage || id:ukb-b-16407	TRUE	reported	igd	0.000157930133258909	71.8081164763701
216	2.80001e-08	-0.0131082	454613	0.00236107	81573338	9	ukb-b-16407	rs60498692	A	C	0.191223	Trunk fat percentage || id:ukb-b-16407	TRUE	reported	igd	6.77949114055791e-05	30.8224020710194
217	1.79999e-08	-0.0110623	454613	0.00196584	136942560	9	ukb-b-16407	rs9657704	A	T	0.331061	Trunk fat percentage || id:ukb-b-16407	TRUE	reported	igd	6.96502097098805e-05	31.6659570269661
218	3.29989e-34	-0.0228139	454613	0.00187073	15910044	9	ukb-b-16407	rs13292699	C	A	0.433727	Trunk fat percentage || id:ukb-b-16407	TRUE	reported	igd	0.000327034027295551	148.721903305843
219	2.19989e-12	-0.019949	454613	0.00284002	78511889	9	ukb-b-16407	rs35307904	A	G	0.122373	Trunk fat percentage || id:ukb-b-16407	TRUE	reported	igd	0.00010852017387953	49.3398191332984
220	2.60016e-13	-0.0140904	454613	0.00192604	129702842	9	ukb-b-16407	rs11790018	G	C	0.367489	Trunk fat percentage || id:ukb-b-16407	TRUE	reported	igd	0.000117712630272074	53.5197565119282
221	4.70002e-09	0.0117303	454613	0.00200215	16759312	10	ukb-b-16407	rs10795422	G	A	0.690165	Trunk fat percentage || id:ukb-b-16407	TRUE	reported	igd	7.55005950143147e-05	34.3259926329208
222	3.40001e-09	0.0153166	454613	0.00259189	33970319	10	ukb-b-16407	rs16934748	C	T	0.150343	Trunk fat percentage || id:ukb-b-16407	TRUE	reported	igd	7.68097584470078e-05	34.9212433896221
223	5.70033e-11	0.0123494	454613	0.0018848	76848524	10	ukb-b-16407	rs2002023	T	C	0.409042	Trunk fat percentage || id:ukb-b-16407	TRUE	reported	igd	9.44231119042269e-05	42.9298388948745
224	4.30031e-11	0.0123395	454613	0.00187181	126474200	10	ukb-b-16407	rs12218858	T	C	0.573614	Trunk fat percentage || id:ukb-b-16407	TRUE	reported	igd	9.55846675432285e-05	43.4579952145193
225	1.89998e-08	0.0111337	454613	0.00197936	126739149	10	ukb-b-16407	rs718947	G	A	0.361042	Trunk fat percentage || id:ukb-b-16407	TRUE	reported	igd	6.95916888292284e-05	31.6393490860807
226	2.69998e-10	0.0117039	454613	0.00185392	88127995	10	ukb-b-16407	rs10788497	C	G	0.499602	Trunk fat percentage || id:ukb-b-16407	TRUE	reported	igd	8.76595634246735e-05	39.8544954157229
227	2.99985e-25	-0.0193757	454613	0.00186649	96039597	10	ukb-b-16407	rs2274224	C	G	0.435476	Trunk fat percentage || id:ukb-b-16407	TRUE	reported	igd	0.000236983813958538	107.760986257024
228	4.30031e-11	0.0141852	454613	0.00215172	118650996	10	ukb-b-16407	rs10510025	T	C	0.247083	Trunk fat percentage || id:ukb-b-16407	TRUE	reported	igd	9.55907890484706e-05	43.4607786502381
229	2.90001e-08	0.0132609	454613	0.00239149	61320597	10	ukb-b-16407	rs56299211	A	G	0.190712	Trunk fat percentage || id:ukb-b-16407	TRUE	reported	igd	6.76297277229094e-05	30.7472975812032
230	2e-08	-0.0123326	454613	0.00219704	103070240	10	ukb-b-16407	rs7906395	G	A	0.230442	Trunk fat percentage || id:ukb-b-16407	TRUE	reported	igd	6.93044966100883e-05	31.5087702078669
231	5.19996e-09	-0.0115737	454613	0.00198121	131313824	10	ukb-b-16407	rs7477105	T	C	0.328597	Trunk fat percentage || id:ukb-b-16407	TRUE	reported	igd	7.5060070689942e-05	34.1256952735248
232	3.29989e-21	0.0184185	454613	0.00194859	21821918	10	ukb-b-16407	rs12251016	T	A	0.344281	Trunk fat percentage || id:ukb-b-16407	TRUE	reported	igd	0.000196489969162771	89.3440565819792
233	4.90004e-25	0.0217604	454613	0.00210548	72428283	10	ukb-b-16407	rs10999460	T	C	0.265497	Trunk fat percentage || id:ukb-b-16407	TRUE	reported	igd	0.000234902494347698	106.81434881487
234	1.10002e-16	-0.0256494	454613	0.00309243	102447647	10	ukb-b-16407	rs41310284	A	C	0.101003	Trunk fat percentage || id:ukb-b-16407	TRUE	reported	igd	0.00015130284690816	68.7943473163658
235	2.99999e-10	-0.0118022	454613	0.00187422	133989641	10	ukb-b-16407	rs4880340	G	C	0.575755	Trunk fat percentage || id:ukb-b-16407	TRUE	reported	igd	8.72177891056303e-05	39.6536248245869
236	1.10002e-12	0.015054	454613	0.00211382	27487992	11	ukb-b-16407	rs11030016	T	C	0.739773	Trunk fat percentage || id:ukb-b-16407	TRUE	reported	igd	0.000111552040393616	50.7184423811153
237	2e-08	-0.0109085	454613	0.00194486	30243795	11	ukb-b-16407	rs1782508	G	C	0.655503	Trunk fat percentage || id:ukb-b-16407	TRUE	reported	igd	6.91960781262299e-05	31.4594751453435
238	1e-22	-0.0196216	454613	0.00200076	43660255	11	ukb-b-16407	rs9783304	T	G	0.689277	Trunk fat percentage || id:ukb-b-16407	TRUE	reported	igd	0.000211516924350303	96.1782638263693
239	1.2e-08	0.0153904	454613	0.00269877	61019325	11	ukb-b-16407	rs2008882	G	A	0.138333	Trunk fat percentage || id:ukb-b-16407	TRUE	reported	igd	7.15311405622188e-05	32.5211696184861
240	7.69999e-10	0.0115072	454613	0.00187097	94270825	11	ukb-b-16407	rs595127	C	T	0.569832	Trunk fat percentage || id:ukb-b-16407	TRUE	reported	igd	8.32008358476792e-05	37.8271624370818
241	2.90001e-12	-0.0132609	454613	0.00189971	113234679	11	ukb-b-16407	rs719802	C	T	0.614394	Trunk fat percentage || id:ukb-b-16407	TRUE	reported	igd	0.000107172407081935	48.7269773433774
242	3.19963e-15	0.0148444	454613	0.00188286	130745719	11	ukb-b-16407	rs11222371	T	C	0.409216	Trunk fat percentage || id:ukb-b-16407	TRUE	reported	igd	0.000136706137524071	62.1566110761774
243	4.40048e-11	-0.0164797	454613	0.00250052	134515899	11	ukb-b-16407	rs61910767	T	C	0.164194	Trunk fat percentage || id:ukb-b-16407	TRUE	reported	igd	9.55332595079782e-05	43.4346200890141
244	2.90001e-08	0.0107561	454613	0.00193883	130282078	11	ukb-b-16407	rs2875238	C	T	0.637428	Trunk fat percentage || id:ukb-b-16407	TRUE	reported	igd	6.76953673196067e-05	30.7771421024734
245	6.4998e-25	-0.020427	454613	0.00198183	27695464	11	ukb-b-16407	rs11030108	G	A	0.679964	Trunk fat percentage || id:ukb-b-16407	TRUE	reported	igd	0.000233632391010992	106.236675238347
246	8.80035e-11	0.0137916	454613	0.00212648	89922417	11	ukb-b-16407	rs61903695	G	A	0.254902	Trunk fat percentage || id:ukb-b-16407	TRUE	reported	igd	9.2517666061902e-05	42.0634402973902
247	1.59993e-16	-0.0171063	454613	0.00207433	8678756	11	ukb-b-16407	rs885114	A	G	0.275606	Trunk fat percentage || id:ukb-b-16407	TRUE	reported	igd	0.000149571778583002	68.0071477834476
248	1.59993e-14	0.0142145	454613	0.00185159	10407307	11	ukb-b-16407	rs2923115	G	A	0.497764	Trunk fat percentage || id:ukb-b-16407	TRUE	reported	igd	0.000129621002082374	58.9347725619473
249	7.29995e-09	-0.0134016	454613	0.00231687	13268144	11	ukb-b-16407	rs11022718	T	C	0.202981	Trunk fat percentage || id:ukb-b-16407	TRUE	reported	igd	7.35929407712538e-05	33.4586227154002
250	4.10015e-44	0.0261686	454613	0.00187831	47529947	11	ukb-b-16407	rs7124681	A	C	0.408409	Trunk fat percentage || id:ukb-b-16407	TRUE	reported	igd	0.000426775225135676	194.099548752773
251	2.39994e-17	-0.0169252	454613	0.00199738	66060546	11	ukb-b-16407	rs479018	A	G	0.332501	Trunk fat percentage || id:ukb-b-16407	TRUE	reported	igd	0.000157919509083489	71.8032850834848
252	4e-10	0.0156999	454613	0.00251029	85168172	11	ukb-b-16407	rs1605898	A	T	0.837613	Trunk fat percentage || id:ukb-b-16407	TRUE	reported	igd	8.6033336214437e-05	39.1150662094237
253	3.59998e-11	0.0124676	454613	0.00188294	131449365	11	ukb-b-16407	rs7925725	C	A	0.41127	Trunk fat percentage || id:ukb-b-16407	TRUE	reported	igd	9.64293027373146e-05	43.842049404968
254	2.1e-08	-0.0225376	454613	0.00402418	1483177	11	ukb-b-16407	rs1881505	C	T	0.943027	Trunk fat percentage || id:ukb-b-16407	TRUE	reported	igd	6.89904095520617e-05	31.3659630275076
255	1.40001e-08	0.0431563	454613	0.00760203	46159333	11	ukb-b-16407	rs55707359	G	T	0.015446	Trunk fat percentage || id:ukb-b-16407	TRUE	reported	igd	7.088537020162e-05	32.2275534947888
256	1.40001e-09	-0.0117355	454613	0.00193742	57657413	11	ukb-b-16407	rs685149	G	A	0.645395	Trunk fat percentage || id:ukb-b-16407	TRUE	reported	igd	8.07009669308479e-05	36.6905082368916
257	4.70002e-09	-0.0204437	454613	0.00349125	63991581	11	ukb-b-16407	rs11549690	A	G	0.075976	Trunk fat percentage || id:ukb-b-16407	TRUE	reported	igd	7.54192996537538e-05	34.2890292894675
258	4e-10	0.0143774	454613	0.00229922	69143284	11	ukb-b-16407	rs7102705	G	A	0.796614	Trunk fat percentage || id:ukb-b-16407	TRUE	reported	igd	8.60043564979005e-05	39.1018894447066
259	3.09999e-10	0.0134683	454613	0.00214056	122750426	11	ukb-b-16407	rs1916039	G	A	0.252678	Trunk fat percentage || id:ukb-b-16407	TRUE	reported	igd	8.70745189032614e-05	39.5884812610905
260	2e-09	0.0118312	454613	0.0019722	18186262	12	ukb-b-16407	rs1526579	C	T	0.330477	Trunk fat percentage || id:ukb-b-16407	TRUE	reported	igd	7.91552006940718e-05	35.9876735542554
261	1.5e-08	0.0132185	454613	0.00233517	20470221	12	ukb-b-16407	rs11045172	C	A	0.197851	Trunk fat percentage || id:ukb-b-16407	TRUE	reported	igd	7.04782132796427e-05	32.0424293104386
262	1.10002e-33	0.0230288	454613	0.00190329	50263148	12	ukb-b-16407	rs7132908	A	G	0.384448	Trunk fat percentage || id:ukb-b-16407	TRUE	reported	igd	0.000321922255885077	146.396526970387
263	2e-08	-0.0109157	454613	0.00194532	51220897	12	ukb-b-16407	rs7295386	G	C	0.35486	Trunk fat percentage || id:ukb-b-16407	TRUE	reported	igd	6.92546837494684e-05	31.4861215954232
264	1.40001e-10	-0.0259387	454613	0.00404566	90559598	12	ukb-b-16407	rs2731238	T	G	0.067518	Trunk fat percentage || id:ukb-b-16407	TRUE	reported	igd	9.04141764192066e-05	41.1069958112833
265	5.49997e-10	-0.0119628	454613	0.0019284	91243910	12	ukb-b-16407	rs11105842	A	G	0.367523	Trunk fat percentage || id:ukb-b-16407	TRUE	reported	igd	8.46433466416581e-05	38.483053794573
266	1.29987e-21	-0.0201098	454613	0.0021049	108618630	12	ukb-b-16407	rs3764002	T	C	0.261487	Trunk fat percentage || id:ukb-b-16407	TRUE	reported	igd	0.000200735197233407	91.2747508045815
267	4.09996e-10	-0.0263332	454613	0.00421317	121708488	12	ukb-b-16407	rs113848804	A	G	0.050918	Trunk fat percentage || id:ukb-b-16407	TRUE	reported	igd	8.59231402485576e-05	39.0649612956853
268	7.39946e-12	-0.0136317	454613	0.00199037	122468756	12	ukb-b-16407	rs59397548	G	A	0.318902	Trunk fat percentage || id:ukb-b-16407	TRUE	reported	igd	0.000103168174752756	46.9062263222794
269	1.40001e-08	0.011141	454613	0.00196211	2159556	12	ukb-b-16407	rs2108635	G	A	0.338505	Trunk fat percentage || id:ukb-b-16407	TRUE	reported	igd	7.09135124431898e-05	32.2403490817067
270	3.69999e-12	-0.0224582	454613	0.00323254	3351169	12	ukb-b-16407	rs74576293	C	T	0.089741	Trunk fat percentage || id:ukb-b-16407	TRUE	reported	igd	0.000106163228156156	48.2680956121455
271	1.40001e-08	0.0128166	454613	0.00225782	60964108	12	ukb-b-16407	rs7975187	G	A	0.21388	Trunk fat percentage || id:ukb-b-16407	TRUE	reported	igd	7.08752162452075e-05	32.2229367400595
272	2.59998e-09	0.011026	454613	0.00185204	79526915	12	ukb-b-16407	rs10746056	C	G	0.471721	Trunk fat percentage || id:ukb-b-16407	TRUE	reported	igd	7.7957794366672e-05	35.4432339311696
273	2.70023e-19	0.0166826	454613	0.0018581	89771903	12	ukb-b-16407	rs704061	C	T	0.455053	Trunk fat percentage || id:ukb-b-16407	TRUE	reported	igd	0.000177284373092099	80.6097169789117
274	6.79986e-15	0.0149623	454613	0.00192128	108165360	12	ukb-b-16407	rs2111281	C	A	0.366939	Trunk fat percentage || id:ukb-b-16407	TRUE	reported	igd	0.000133387646171674	60.6475808518068
275	2.90001e-22	0.0204061	454613	0.00210283	123084836	12	ukb-b-16407	rs2062506	G	A	0.736727	Trunk fat percentage || id:ukb-b-16407	TRUE	reported	igd	0.000207099900606138	94.169395386882
276	4.79954e-33	0.0238076	454613	0.00198809	124409502	12	ukb-b-16407	rs7133378	A	G	0.319424	Trunk fat percentage || id:ukb-b-16407	TRUE	reported	igd	0.000315340919575202	143.402671519309
277	4e-09	-0.0318104	454613	0.00540497	49168798	12	ukb-b-16407	rs3730071	A	C	0.030234	Trunk fat percentage || id:ukb-b-16407	TRUE	reported	igd	7.61862760083863e-05	34.6377580442432
278	1.69981e-11	0.0129903	454613	0.0019292	54420098	12	ukb-b-16407	rs4759318	T	C	0.362187	Trunk fat percentage || id:ukb-b-16407	TRUE	reported	igd	9.97237710616554e-05	45.3400447663544
279	6.1e-10	0.0121275	454613	0.00195964	28011963	13	ukb-b-16407	rs1218822	A	G	0.661446	Trunk fat percentage || id:ukb-b-16407	TRUE	reported	igd	8.42386772588571e-05	38.2990555691077
280	1.40001e-08	-0.0122324	454613	0.00215651	58257667	13	ukb-b-16407	rs6561937	A	T	0.753704	Trunk fat percentage || id:ukb-b-16407	TRUE	reported	igd	7.07697740295524e-05	32.1749947584573
281	6.29941e-12	0.0132439	454613	0.0019268	79580919	13	ukb-b-16407	rs1441264	A	G	0.593697	Trunk fat percentage || id:ukb-b-16407	TRUE	reported	igd	0.000103913393686791	47.2450812140696
282	5.19996e-12	-0.0135528	454613	0.00196453	111981707	13	ukb-b-16407	rs2243928	G	C	0.649	Trunk fat percentage || id:ukb-b-16407	TRUE	reported	igd	0.000104677517534084	47.5925327918734
283	1.10002e-11	-0.0126968	454613	0.00186874	33381721	13	ukb-b-16407	rs56399737	T	C	0.449181	Trunk fat percentage || id:ukb-b-16407	TRUE	reported	igd	0.000101532445376387	46.1624535117944
284	1e-14	-0.0158078	454613	0.00204286	99113166	13	ukb-b-16407	rs6491427	G	A	0.288991	Trunk fat percentage || id:ukb-b-16407	TRUE	reported	igd	0.000131694187467157	59.877511778893
285	1.99986e-16	0.0228829	454613	0.00278407	54107352	13	ukb-b-16407	rs9568867	A	G	0.12917	Trunk fat percentage || id:ukb-b-16407	TRUE	reported	igd	0.000148578319587014	67.5553757099741
286	4.70002e-09	-0.0140905	454613	0.00240617	59285126	13	ukb-b-16407	rs17055384	T	C	0.182958	Trunk fat percentage || id:ukb-b-16407	TRUE	reported	igd	7.5426782775284e-05	34.2924317120522
287	2e-10	0.0167567	454613	0.00263266	20262266	13	ukb-b-16407	rs11619393	C	T	0.144966	Trunk fat percentage || id:ukb-b-16407	TRUE	reported	igd	8.9105987698138e-05	40.5121720505426
288	1.59993e-13	-0.0171726	454613	0.00232613	54354615	13	ukb-b-16407	rs9316661	C	T	0.801443	Trunk fat percentage || id:ukb-b-16407	TRUE	reported	igd	0.000119869924222132	54.5007191176185
289	2.19989e-13	0.0152793	454613	0.00208295	86484025	13	ukb-b-16407	rs61969510	C	T	0.279007	Trunk fat percentage || id:ukb-b-16407	TRUE	reported	igd	0.000118346651669055	53.8080576653782
290	6.09958e-13	-0.017911	454613	0.00248851	59416558	14	ukb-b-16407	rs61975147	C	T	0.167197	Trunk fat percentage || id:ukb-b-16407	TRUE	reported	igd	0.000113938251662015	51.8034849248227
291	6.89922e-14	-0.0182516	454613	0.00243696	93069989	14	ukb-b-16407	rs72697297	C	T	0.179924	Trunk fat percentage || id:ukb-b-16407	TRUE	reported	igd	0.000123370024273376	56.092290212149
292	2.90001e-15	0.0152351	454613	0.00192998	94023972	14	ukb-b-16407	rs6575340	A	G	0.636011	Trunk fat percentage || id:ukb-b-16407	TRUE	reported	igd	0.000137051447252478	62.3136356608472
293	2.80001e-08	-0.0103135	454613	0.00185659	101998986	14	ukb-b-16407	rs7151700	A	C	0.457499	Trunk fat percentage || id:ukb-b-16407	TRUE	reported	igd	6.78748374913736e-05	30.8587422789082
294	1.29999e-10	-0.0126363	454613	0.00196427	103246470	14	ukb-b-16407	rs3803286	G	A	0.666745	Trunk fat percentage || id:ukb-b-16407	TRUE	reported	igd	9.10240394916571e-05	41.3842965831883
295	2.1e-08	0.0105067	454613	0.00187431	56460686	14	ukb-b-16407	rs2481899	G	A	0.551186	Trunk fat percentage || id:ukb-b-16407	TRUE	reported	igd	6.91158973690726e-05	31.4230190490111
296	2.90001e-13	0.0152415	454613	0.00208752	62361021	14	ukb-b-16407	rs217672	C	A	0.271729	Trunk fat percentage || id:ukb-b-16407	TRUE	reported	igd	0.000117246896956505	53.3079792674461
297	2.09991e-12	0.0136316	454613	0.0019389	69753369	14	ukb-b-16407	rs12890931	G	T	0.362447	Trunk fat percentage || id:ukb-b-16407	TRUE	reported	igd	0.000108716078489229	49.4288988741163
298	6.80002e-09	-0.015414	454613	0.00265913	75392298	14	ukb-b-16407	rs11159110	T	C	0.142833	Trunk fat percentage || id:ukb-b-16407	TRUE	reported	igd	7.39056466583966e-05	33.6008032221107
299	2.29985e-21	0.0211581	454613	0.00222918	79945162	14	ukb-b-16407	rs10146997	G	A	0.221858	Trunk fat percentage || id:ukb-b-16407	TRUE	reported	igd	0.000198123117055421	90.0867966446387
300	5.10035e-17	-0.0180635	454613	0.00215472	29681138	14	ukb-b-16407	rs9788550	C	G	0.247492	Trunk fat percentage || id:ukb-b-16407	TRUE	reported	igd	0.000154565704787116	70.2781322080116
301	3.90032e-11	0.022475	454613	0.00340087	41271485	14	ukb-b-16407	rs61986205	G	A	0.082021	Trunk fat percentage || id:ukb-b-16407	TRUE	reported	igd	9.60584928583358e-05	43.6734427019048
302	6.29999e-10	-0.0116674	454613	0.00188735	30092001	14	ukb-b-16407	rs11156614	A	G	0.591269	Trunk fat percentage || id:ukb-b-16407	TRUE	reported	igd	8.40552659948957e-05	38.2156607567356
303	5.30029e-14	0.0140161	454613	0.00186256	33302882	14	ukb-b-16407	rs17522122	T	G	0.471222	Trunk fat percentage || id:ukb-b-16407	TRUE	reported	igd	0.000124548323608579	56.6280908778078
304	1.40001e-10	-0.057665	454613	0.00899135	51207741	14	ukb-b-16407	rs72681698	C	T	0.01072	Trunk fat percentage || id:ukb-b-16407	TRUE	reported	igd	9.04677197130994e-05	41.1313415851738
305	1.80011e-50	-0.0308425	454613	0.0020644	84545685	15	ukb-b-16407	rs62025831	C	T	0.280576	Trunk fat percentage || id:ukb-b-16407	TRUE	reported	igd	0.000490745600708	223.207886571843
306	2.80027e-27	-0.0227113	454613	0.00209911	89415247	15	ukb-b-16407	rs3817428	G	C	0.265015	Trunk fat percentage || id:ukb-b-16407	TRUE	reported	igd	0.0002574304568207	117.060852434433
307	1.09999e-08	0.0359315	454613	0.00629452	32366148	15	ukb-b-16407	rs71476581	A	G	0.022886	Trunk fat percentage || id:ukb-b-16407	TRUE	reported	igd	7.16724880918422e-05	32.5854369632632
308	5.99998e-09	0.0162263	454613	0.00278897	48702457	15	ukb-b-16407	rs13598	A	C	0.872983	Trunk fat percentage || id:ukb-b-16407	TRUE	reported	igd	7.4452130683615e-05	33.8492777330582
309	2.19999e-08	-0.0108851	454613	0.00194543	67034812	15	ukb-b-16407	rs1866745	A	G	0.350327	Trunk fat percentage || id:ukb-b-16407	TRUE	reported	igd	6.88591840470025e-05	31.3062982449445
310	2.60016e-13	0.0240825	454613	0.00329382	52353498	15	ukb-b-16407	rs35697691	G	C	0.089408	Trunk fat percentage || id:ukb-b-16407	TRUE	reported	igd	0.000117573784665025	53.4566209175886
311	6.70039e-11	0.0137667	454613	0.0021091	53073084	15	ukb-b-16407	rs2460	A	G	0.26262	Trunk fat percentage || id:ukb-b-16407	TRUE	reported	igd	9.37093237293949e-05	42.6052818820964
312	1.10002e-26	-0.0245178	454613	0.00229262	68127769	15	ukb-b-16407	rs28742003	T	C	0.20527	Trunk fat percentage || id:ukb-b-16407	TRUE	reported	igd	0.00025150565291641	114.366000073502
313	4.70002e-17	0.0164885	454613	0.00196437	73227249	15	ukb-b-16407	rs7171864	A	G	0.660091	Trunk fat percentage || id:ukb-b-16407	TRUE	reported	igd	0.000154955344285218	70.4553214494393
314	4.09996e-08	-0.0114968	454613	0.0020953	78012688	15	ukb-b-16407	rs11856579	A	G	0.267381	Trunk fat percentage || id:ukb-b-16407	TRUE	reported	igd	6.62202652750087e-05	30.106454674352
315	1.39991e-18	-0.0258695	454613	0.00293999	100692953	15	ukb-b-16407	rs72755233	A	G	0.11146	Trunk fat percentage || id:ukb-b-16407	TRUE	reported	igd	0.000170281926092208	77.4252208184337
316	6.00067e-12	0.0141101	454613	0.00205095	31689543	15	ukb-b-16407	rs12441543	A	G	0.287098	Trunk fat percentage || id:ukb-b-16407	TRUE	reported	igd	0.00010410293488799	47.3312666561347
317	7.59976e-14	0.0138834	454613	0.00185698	67365622	15	ukb-b-16407	rs10518707	G	A	0.463408	Trunk fat percentage || id:ukb-b-16407	TRUE	reported	igd	0.000122936820167174	55.8953023437515
318	1.29999e-10	-0.0148861	454613	0.00231716	99240793	15	ukb-b-16407	rs72767957	G	A	0.200143	Trunk fat percentage || id:ukb-b-16407	TRUE	reported	igd	9.07754776613143e-05	41.2712770949797
319	1.50003e-55	0.0296219	454613	0.00188676	28837515	16	ukb-b-16407	rs8049439	C	T	0.402335	Trunk fat percentage || id:ukb-b-16407	TRUE	reported	igd	0.000541895126991777	246.485054626837
320	3.29997e-10	0.0174571	454613	0.00277761	20253374	16	ukb-b-16407	rs10852238	A	T	0.862078	Trunk fat percentage || id:ukb-b-16407	TRUE	reported	igd	8.68804539447818e-05	39.5002418472338
321	5.60015e-12	0.0148764	454613	0.00215914	24699511	16	ukb-b-16407	rs8051058	C	T	0.755268	Trunk fat percentage || id:ukb-b-16407	TRUE	reported	igd	0.000104411152616168	47.4714150471502
322	2.59998e-09	0.0111312	454613	0.00186905	72251132	16	ukb-b-16407	rs811054	T	C	0.537263	Trunk fat percentage || id:ukb-b-16407	TRUE	reported	igd	7.80128960548801e-05	35.4682876722445
323	1.6e-08	0.0112148	454613	0.00198368	82872628	16	ukb-b-16407	rs7206608	G	C	0.321558	Trunk fat percentage || id:ukb-b-16407	TRUE	reported	igd	7.03019632391619e-05	31.9622928220536
324	4.00037e-13	-0.0136258	454613	0.00187841	89818340	16	ukb-b-16407	rs3743861	C	G	0.41526	Trunk fat percentage || id:ukb-b-16407	TRUE	reported	igd	0.000115731377389494	52.6188468580387
325	4.49997e-08	-0.0106277	454613	0.00194311	406427	16	ukb-b-16407	rs12926311	C	G	0.353543	Trunk fat percentage || id:ukb-b-16407	TRUE	reported	igd	6.57981029213045e-05	29.9145096851443
326	9.20026e-20	0.017349	454613	0.00190691	4015729	16	ukb-b-16407	rs879620	T	C	0.613274	Trunk fat percentage || id:ukb-b-16407	TRUE	reported	igd	0.000182040317685328	82.7725988134282
327	2.80027e-22	-0.0184739	454613	0.00190279	69549749	16	ukb-b-16407	rs11866219	C	A	0.583801	Trunk fat percentage || id:ukb-b-16407	TRUE	reported	igd	0.000207302035369407	94.2613261660924
328	1.6e-09	-0.0116386	454613	0.00192806	74658430	16	ukb-b-16407	rs4500770	T	A	0.36261	Trunk fat percentage || id:ukb-b-16407	TRUE	reported	igd	8.01463477301108e-05	36.4383316871355
329	8.70001e-10	-0.0139664	454613	0.00227794	85324544	16	ukb-b-16407	rs2966859	G	A	0.789002	Trunk fat percentage || id:ukb-b-16407	TRUE	reported	igd	8.26811732729313e-05	37.5908789207541
330	5.90065e-12	-0.0133749	454613	0.00194362	4949528	16	ukb-b-16407	rs28375268	T	G	0.645136	Trunk fat percentage || id:ukb-b-16407	TRUE	reported	igd	0.000104152879815499	47.3539768988684
331	2.90001e-08	0.0115682	454613	0.0020862	6705246	16	ukb-b-16407	rs2058526	G	A	0.730204	Trunk fat percentage || id:ukb-b-16407	TRUE	reported	igd	6.76314145825852e-05	30.7480645499048
332	2.19786e-123	0.0445602	454613	0.00188629	53806453	16	ukb-b-16407	rs56094641	G	A	0.404673	Trunk fat percentage || id:ukb-b-16407	TRUE	reported	igd	0.00122603452724589	558.052974680774
333	2.19999e-10	0.0136543	454613	0.00215137	4316498	16	ukb-b-16407	rs6500594	G	T	0.246615	Trunk fat percentage || id:ukb-b-16407	TRUE	reported	igd	8.8598900890405e-05	40.2816038385141
334	2.19989e-18	-0.0167055	454613	0.00191051	31025641	16	ukb-b-16407	rs34898535	T	C	0.377923	Trunk fat percentage || id:ukb-b-16407	TRUE	reported	igd	0.000168153318397728	76.4572047628057
335	5.89997e-09	-0.0193278	454613	0.00332065	51797169	16	ukb-b-16407	rs8059064	T	G	0.085317	Trunk fat percentage || id:ukb-b-16407	TRUE	reported	igd	7.45151237204096e-05	33.8779193270092
336	1.50003e-28	0.0258438	454613	0.00233217	65832016	17	ukb-b-16407	rs7218014	C	T	0.197303	Trunk fat percentage || id:ukb-b-16407	TRUE	reported	igd	0.000270043164938079	122.797753949789
337	4.70002e-10	0.0122472	454613	0.001966	3969527	17	ukb-b-16407	rs9892466	A	T	0.333256	Trunk fat percentage || id:ukb-b-16407	TRUE	reported	igd	8.53547455233675e-05	38.8065185376381
338	3.2e-09	0.0110021	454613	0.00185839	7101292	17	ukb-b-16407	rs3826408	T	C	0.456846	Trunk fat percentage || id:ukb-b-16407	TRUE	reported	igd	7.70907240019091e-05	35.0489930814841
339	2.19999e-08	-0.010376	454613	0.00185465	27441077	17	ukb-b-16407	rs12601535	G	C	0.505765	Trunk fat percentage || id:ukb-b-16407	TRUE	reported	igd	6.8843707133004e-05	31.2992613006205
340	2.90001e-08	-0.0145	454613	0.00261388	41240277	17	ukb-b-16407	rs8176166	C	T	0.148715	Trunk fat percentage || id:ukb-b-16407	TRUE	reported	igd	6.76851609675828e-05	30.7725015543549
341	1.80011e-13	-0.0164261	454613	0.00223087	44625928	17	ukb-b-16407	rs1863115	A	C	0.741515	Trunk fat percentage || id:ukb-b-16407	TRUE	reported	igd	0.000119241315552332	54.2148783579793
342	1.80011e-12	-0.0140471	454613	0.00199291	78757626	17	ukb-b-16407	rs11150745	G	A	0.317691	Trunk fat percentage || id:ukb-b-16407	TRUE	reported	igd	0.000109271943182571	49.6816561732825
343	7.19996e-09	0.0272561	454613	0.00471075	21284910	17	ukb-b-16407	rs117642733	T	C	0.045315	Trunk fat percentage || id:ukb-b-16407	TRUE	reported	igd	7.36331676779793e-05	33.4769130024023
344	5.00035e-20	0.0199972	454613	0.00218201	42290015	17	ukb-b-16407	rs2855818	A	G	0.241528	Trunk fat percentage || id:ukb-b-16407	TRUE	reported	igd	0.00018471528246218	83.9891133482102
345	9.59997e-10	0.0120878	454613	0.00197659	61954471	17	ukb-b-16407	rs2008018	A	G	0.322077	Trunk fat percentage || id:ukb-b-16407	TRUE	reported	igd	8.22590646797703e-05	37.3989520559512
346	5.80003e-10	0.0141094	454613	0.00227738	73863929	17	ukb-b-16407	rs2034947	C	T	0.209729	Trunk fat percentage || id:ukb-b-16407	TRUE	reported	igd	8.44243197297687e-05	38.3834649145841
347	2.80027e-20	-0.023748	454613	0.00257358	1835482	17	ukb-b-16407	rs4790841	T	C	0.154518	Trunk fat percentage || id:ukb-b-16407	TRUE	reported	igd	0.000187264540218631	85.1484651815145
348	1.50003e-11	0.0142471	454613	0.00211034	7461343	17	ukb-b-16407	rs78744936	A	G	0.265973	Trunk fat percentage || id:ukb-b-16407	TRUE	reported	igd	0.000100244994218166	45.5770459372212
349	1.59993e-13	0.0157555	454613	0.00213556	28079167	17	ukb-b-16407	rs34675417	G	A	0.25472	Trunk fat percentage || id:ukb-b-16407	TRUE	reported	igd	0.000119714561636395	54.4300726523706
350	6.09958e-12	-0.0135906	454613	0.00197625	47090785	17	ukb-b-16407	rs11079849	T	C	0.328552	Trunk fat percentage || id:ukb-b-16407	TRUE	reported	igd	0.000104017513499245	47.2924250698685
351	1.89998e-09	-0.0116424	454613	0.00193858	1659101	18	ukb-b-16407	rs11080884	A	G	0.644836	Trunk fat percentage || id:ukb-b-16407	TRUE	reported	igd	7.93306973836142e-05	36.067468925725
352	3.89996e-08	0.0145208	454613	0.00264143	1894783	18	ukb-b-16407	rs73374119	G	A	0.14437	Trunk fat percentage || id:ukb-b-16407	TRUE	reported	igd	6.64709913670525e-05	30.2204526398136
353	3.59998e-24	-0.0189545	454613	0.00186906	21080859	18	ukb-b-16407	rs1893659	A	C	0.460062	Trunk fat percentage || id:ukb-b-16407	TRUE	reported	igd	0.000226171611389819	102.843362674594
354	1.6e-09	0.0118405	454613	0.00196351	42575661	18	ukb-b-16407	rs11664848	G	C	0.659619	Trunk fat percentage || id:ukb-b-16407	TRUE	reported	igd	7.99829211240911e-05	36.364024256028
355	5.50047e-13	0.0141557	454613	0.00196258	2846812	18	ukb-b-16407	rs11664106	T	A	0.373945	Trunk fat percentage || id:ukb-b-16407	TRUE	reported	igd	0.000114423812940365	52.0242768407537
356	3.69999e-11	0.0130533	454613	0.00197358	39911991	18	ukb-b-16407	rs8090017	A	G	0.334474	Trunk fat percentage || id:ukb-b-16407	TRUE	reported	igd	9.62160512459256e-05	43.7450842522297
357	4.60045e-19	-0.0174621	454613	0.00195715	40768309	18	ukb-b-16407	rs59499656	T	A	0.343225	Trunk fat percentage || id:ukb-b-16407	TRUE	reported	igd	0.000175076084736922	79.6054509690162
358	3.59998e-09	0.012441	454613	0.00210783	13157049	18	ukb-b-16407	rs11659979	A	G	0.261741	Trunk fat percentage || id:ukb-b-16407	TRUE	reported	igd	7.6623906234882e-05	34.8367399644425
359	1.39991e-18	-0.0294964	454613	0.00335374	58048295	18	ukb-b-16407	rs57636386	C	T	0.083839	Trunk fat percentage || id:ukb-b-16407	TRUE	reported	igd	0.000170123185582833	77.3530310650566
360	2.90001e-40	0.0291238	454613	0.0021927	57829135	18	ukb-b-16407	rs6567160	C	T	0.232647	Trunk fat percentage || id:ukb-b-16407	TRUE	reported	igd	0.000387906715105127	176.41509225959
361	2.80001e-08	-0.0123977	454613	0.00223241	5147735	19	ukb-b-16407	rs7246182	C	T	0.222968	Trunk fat percentage || id:ukb-b-16407	TRUE	reported	igd	6.78364347926127e-05	30.841281620094
362	2.39994e-15	-0.0188685	454613	0.00238298	4050424	19	ukb-b-16407	rs72976986	A	G	0.190219	Trunk fat percentage || id:ukb-b-16407	TRUE	reported	igd	0.000137889824266203	62.6948758849008
363	1.59993e-30	0.0226791	454613	0.00197459	33900257	19	ukb-b-16407	rs8103728	G	C	0.669971	Trunk fat percentage || id:ukb-b-16407	TRUE	reported	igd	0.000290088099595775	131.915508164406
364	1.29999e-09	0.0132645	454613	0.00218566	47602577	19	ukb-b-16407	rs9304665	A	T	0.763639	Trunk fat percentage || id:ukb-b-16407	TRUE	reported	igd	8.10101666094283e-05	36.8310965457464
365	4.60045e-13	0.0143382	454613	0.00198163	30305684	19	ukb-b-16407	rs3218036	A	G	0.326373	Trunk fat percentage || id:ukb-b-16407	TRUE	reported	igd	0.000115146905206077	52.3530780175517
366	6.29941e-17	-0.0425108	454613	0.00508522	8670147	19	ukb-b-16407	rs62621197	T	C	0.037196	Trunk fat percentage || id:ukb-b-16407	TRUE	reported	igd	0.000153698792953703	69.8839030350194
367	7.8001e-32	-0.0225597	454613	0.00192138	18383506	19	ukb-b-16407	rs11666808	C	T	0.625302	Trunk fat percentage || id:ukb-b-16407	TRUE	reported	igd	0.000303156286866092	137.859975846866
368	1.39991e-20	-0.0238871	454613	0.00256823	45411941	19	ukb-b-16407	rs429358	C	T	0.154032	Trunk fat percentage || id:ukb-b-16407	TRUE	reported	igd	0.000190254326221671	86.5081680511853
369	5.60015e-27	-0.0251417	454613	0.00233759	46182304	19	ukb-b-16407	rs10423928	A	T	0.194428	Trunk fat percentage || id:ukb-b-16407	TRUE	reported	igd	0.000254390127846973	115.677977746188
370	3.19963e-13	-0.0152835	454613	0.00209798	18454825	19	ukb-b-16407	rs17724992	G	A	0.267757	Trunk fat percentage || id:ukb-b-16407	TRUE	reported	igd	0.000116721379068756	53.0690171486936
371	8.00018e-18	-0.0163077	454613	0.00189645	18812785	19	ukb-b-16407	rs8112818	G	A	0.400382	Trunk fat percentage || id:ukb-b-16407	TRUE	reported	igd	0.00016262606328026	73.94362241412
372	1.40001e-09	0.0179102	454613	0.00295862	32263233	20	ukb-b-16407	rs3213182	C	A	0.110389	Trunk fat percentage || id:ukb-b-16407	TRUE	reported	igd	8.06019663234172e-05	36.6454942111453
373	1.39991e-13	-0.0147096	454613	0.00198768	51100420	20	ukb-b-16407	rs6021948	A	T	0.321776	Trunk fat percentage || id:ukb-b-16407	TRUE	reported	igd	0.000120452169043118	54.7654776414316
374	9.8992e-13	0.0141199	454613	0.00197998	62370349	20	ukb-b-16407	rs1056441	C	T	0.675264	Trunk fat percentage || id:ukb-b-16407	TRUE	reported	igd	0.000111853918820252	50.8557102992849
375	3.40001e-08	-0.0119527	454613	0.00216631	17106047	20	ukb-b-16407	rs1101152	A	G	0.75909	Trunk fat percentage || id:ukb-b-16407	TRUE	reported	igd	6.6960686494603e-05	30.4431031390832
376	4.70002e-12	-0.017849	454613	0.00258153	47498117	20	ukb-b-16407	rs112852122	A	G	0.157839	Trunk fat percentage || id:ukb-b-16407	TRUE	reported	igd	0.000105144342560499	47.8048011201561
377	2.60016e-18	0.0162957	454613	0.00186755	25278600	20	ukb-b-16407	rs7020	A	G	0.437446	Trunk fat percentage || id:ukb-b-16407	TRUE	reported	igd	0.000167450707182679	76.1376827518449
378	3.69999e-12	-0.0157429	454613	0.00226625	46365636	20	ukb-b-16407	rs56218501	T	C	0.211813	Trunk fat percentage || id:ukb-b-16407	TRUE	reported	igd	0.000106136776087566	48.2560676573923
379	3.89996e-08	0.015297	454613	0.00278338	15816236	20	ukb-b-16407	rs16996657	C	T	0.127758	Trunk fat percentage || id:ukb-b-16407	TRUE	reported	igd	6.64349825017813e-05	30.2040804376727
380	5.89997e-09	-0.016265	454613	0.00279547	41990761	20	ukb-b-16407	rs6103254	C	T	0.126713	Trunk fat percentage || id:ukb-b-16407	TRUE	reported	igd	7.44602129586327e-05	33.8529525713947
381	1.5e-09	0.0154601	454613	0.00255885	40683196	21	ukb-b-16407	rs74618095	C	T	0.157979	Trunk fat percentage || id:ukb-b-16407	TRUE	reported	igd	8.02894013475604e-05	36.5033758702116
382	7.00003e-14	0.0139743	454613	0.00186625	46581798	21	ukb-b-16407	rs394608	C	T	0.537741	Trunk fat percentage || id:ukb-b-16407	TRUE	reported	igd	0.000123317602697196	56.0684529069744
383	6.90001e-09	0.0107914	454613	0.00186299	18085482	21	ukb-b-16407	rs1475860	C	G	0.505361	Trunk fat percentage || id:ukb-b-16407	TRUE	reported	igd	7.3800725439484e-05	33.5530978357303
384	6.49995e-09	-0.0145373	454613	0.00250476	36741262	21	ukb-b-16407	rs62218301	G	A	0.166069	Trunk fat percentage || id:ukb-b-16407	TRUE	reported	igd	7.40902804516271e-05	33.684752199132
385	6.29999e-09	0.0167989	454613	0.00289146	42326181	22	ukb-b-16407	rs8139212	A	G	0.116506	Trunk fat percentage || id:ukb-b-16407	TRUE	reported	igd	7.42426076495067e-05	33.7540120920262
386	1.40001e-10	0.0119385	454613	0.00186147	48874412	22	ukb-b-16407	rs10854853	T	G	0.456801	Trunk fat percentage || id:ukb-b-16407	TRUE	reported	igd	9.04703564932544e-05	41.1325405113584
387	3.2e-09	0.0178374	454613	0.0030121	46704243	22	ukb-b-16407	rs6008598	T	C	0.10707	Trunk fat percentage || id:ukb-b-16407	TRUE	reported	igd	7.71345552266376e-05	35.0689223118617
388	1.2e-08	0.0139925	454613	0.00245565	18220831	22	ukb-b-16407	rs11538	G	A	0.171836	Trunk fat percentage || id:ukb-b-16407	TRUE	reported	igd	7.14142417832409e-05	32.4680185502479
389	1.99986e-32	-0.0223221	454613	0.00188289	38599978	22	ukb-b-16407	rs4820325	A	G	0.580936	Trunk fat percentage || id:ukb-b-16407	TRUE	reported	igd	0.000309060929350508	140.545935410378
