# Supplementary material for: Obesity impact on leukocyte telomere shortening and immune aging assessed by Mendelian randomization and transcriptomics analysis
Source: Sci Rep. 2025 Aug 23;15:30983. doi: 10.1038/s41598-025-16817-5 (PMC12373864; doi:10.1038/s41598-025-16817-5)
Supplement: Supplementary file 1 — Supplementary Material 1 [file 41598_2025_16817_MOESM1_ESM.zip › Supplementary materials/Tables/Table S15 Results of heterogeneity and pleiotropy analysis.xlsx]

## Sheet: Table S15
Table S15 Results of heterogeneity and pleiotropy analysis
id.exposure	id.outcome	outcome	exposure	method	heterogeneity				pleiotropy
					Q	Q_df	Q_pval		egger_intercept	se	pval
ieu-b-40	ieu-b-4879	TL	BMI	MR Egger	368.951	417	0.956281		0.000196277	0.000283389	0.488943
ukb-b-8909	ieu-b-4879	TL	BFP	MR Egger	281.432	312	0.892367		-0.00013177	0.00040773	0.746776
ukb-b-9405	ieu-b-4879	TL	WCF	MR Egger	258.348	298	0.95301		0.000214673	0.00037277	0.565128
ebi-a-GCST90025996	ieu-b-4879	TL	WHR	MR Egger	179.378	193	0.750543		0.000462698	0.000464149	0.320075
ieu-a-93	ieu-b-4879	TL	Overweight	MR Egger	32.6993	24	0.110579		0.00301548	0.00186645	0.119246
ieu-a-90	ieu-b-4879	TL	Obesity class I	MR Egger	42.3864	36	0.214818		0.00115236	0.00108397	0.294818
ieu-a-91	ieu-b-4879	TL	Obesity class II	MR Egger	40.7928	29	0.0717845		0.000400423	0.00138607	0.77472
ieu-a-92	ieu-b-4879	TL	Obesity class II	MR Egger	4.53563	7	0.716422		-0.00161342	0.00251006	0.540842
ukb-b-20531	ieu-b-4879	TL	Leg fat percentage (right)	MR Egger	256.897	303	0.9744		-0.000145127	0.000425576	0.73333
ukb-b-18377	ieu-b-4879	TL	Leg fat percentage (left)	MR Egger	248.574	304	0.991193		-0.000378597	0.00043164	0.381118
ukb-b-12854	ieu-b-4879	TL	Arm fat percentage (right)	MR Egger	259.858	311	0.984146		0.000143573	0.000375137	0.702188
ukb-b-20188	ieu-b-4879	TL	Arm fat percentage (left)	MR Egger	265.475	306	0.954421		0.000193918	0.000376442	0.606832
ukb-b-16407	ieu-b-4879	TL	Trunk fat percentage	MR Egger	289.451	310	0.793123		-0.000377456	0.000417717	0.366901
