# Supplementary material for: Obesity impact on leukocyte telomere shortening and immune aging assessed by Mendelian randomization and transcriptomics analysis
Source: Sci Rep. 2025 Aug 23;15:30983. doi: 10.1038/s41598-025-16817-5 (PMC12373864; doi:10.1038/s41598-025-16817-5)
Supplement: Supplementary file 1 — Supplementary Material 1 [file 41598_2025_16817_MOESM1_ESM.zip › Supplementary materials/Tables/Table S16.F values of BMI IVs from FinnGen.xlsx]

## Sheet: Table S16 BMI_IRN IVs
	SNP	beta.exposure	se.exposure	effect_allele.exposure	other_allele.exposure	pval.exposure	eaf.exposure	samplesize.exposure	exposure	mr_keep.exposure	pval_origin.exposure	id.exposure	R2	F
12	rs79113395	-0.0194467	0.00294274	A	G	3.88597e-11	0.232957	290820	exposure	TRUE	reported	fOjHkL	0.00013515	39.3095
46	rs12756665	-0.0144153	0.00246046	T	C	4.66251e-09	0.444407	290820	exposure	TRUE	reported	fOjHkL	0.000102616	29.8456
52	rs829415	-0.0158889	0.00280627	C	G	1.49679e-08	0.744945	290820	exposure	TRUE	reported	fOjHkL	9.59347e-05	27.9022
53	rs12141058	0.0150986	0.00264762	T	C	1.17929e-08	0.308704	290820	exposure	TRUE	reported	fOjHkL	9.72993e-05	28.2991
159	rs4926775	-0.0171591	0.00255864	G	A	1.99618e-11	0.64423	290820	exposure	TRUE	reported	fOjHkL	0.000134968	39.2563
607	rs9436441	-0.0152489	0.00253069	C	T	1.68473e-09	0.627861	290820	exposure	TRUE	reported	fOjHkL	0.000108662	31.6042
665	rs688259	0.0139491	0.00249628	A	T	2.29768e-08	0.405809	290820	exposure	TRUE	reported	fOjHkL	9.38361e-05	27.2918
666	rs114747222	-0.0247024	0.00422351	A	G	4.95154e-09	0.0946474	290820	exposure	TRUE	reported	fOjHkL	0.000104577	30.416
671	rs12140153	-0.0439365	0.00456718	T	G	6.57961e-22	0.0787535	290820	exposure	TRUE	reported	fOjHkL	0.000280109	81.4835
1052	rs2012697	0.0258884	0.00255621	C	T	4.1639e-24	0.644665	290820	exposure	TRUE	reported	fOjHkL	0.000307052	89.3238
1247	rs1514174	-0.0201244	0.00244992	T	C	2.13354e-16	0.492169	290820	exposure	TRUE	reported	fOjHkL	0.000202446	58.8869
1305	rs34517439	0.0270933	0.00365911	A	C	1.31795e-13	0.128676	290820	exposure	TRUE	reported	fOjHkL	0.0001646	47.8767
1307	rs80105455	0.0197249	0.00350624	T	C	1.8482e-08	0.141875	290820	exposure	TRUE	reported	fOjHkL	9.47362e-05	27.5536
1310	rs72729571	-0.0245654	0.00438802	A	G	2.16476e-08	0.0848153	290820	exposure	TRUE	reported	fOjHkL	9.3683e-05	27.2472
1316	rs11165493	0.0153579	0.00251938	A	G	1.0883e-09	0.378729	290820	exposure	TRUE	reported	fOjHkL	0.000110995	32.2829
1349	rs7543590	0.0166733	0.00282095	C	T	3.41036e-09	0.249282	290820	exposure	TRUE	reported	fOjHkL	0.00010405	30.2627
1391	rs150296364	0.0360308	0.00584781	T	C	7.20975e-10	0.0459366	290820	exposure	TRUE	reported	fOjHkL	0.000113793	33.0967
1438	rs11185111	-0.0177169	0.00247978	A	G	9.03025e-13	0.423814	290820	exposure	TRUE	reported	fOjHkL	0.0001533	44.5894
1469	rs12029201	0.0282787	0.00434223	G	A	7.39265e-11	0.0875501	290820	exposure	TRUE	reported	fOjHkL	0.000127766	37.1613
1670	rs72705210	0.0729519	0.00541677	A	G	2.42047e-41	0.0539572	290820	exposure	TRUE	reported	fOjHkL	0.00054333	158.096
1716	rs1282022	0.0136414	0.00244176	G	A	2.31425e-08	0.502743	290820	exposure	TRUE	reported	fOjHkL	9.30411e-05	27.0605
1729	rs2076587	-0.0168569	0.00256376	A	G	4.86295e-11	0.351988	290820	exposure	TRUE	reported	fOjHkL	0.000129627	37.7028
1731	rs76690929	-0.0253004	0.00427992	C	G	3.39156e-09	0.0930181	290820	exposure	TRUE	reported	fOjHkL	0.000108007	31.4137
1972	rs7414477	-0.0189341	0.0026001	A	T	3.28776e-13	0.670381	290820	exposure	TRUE	reported	fOjHkL	0.000158436	46.0833
2049	rs3753639	0.021782	0.00300856	C	T	4.48539e-13	0.209858	290820	exposure	TRUE	reported	fOjHkL	0.000157346	45.7663
2432	rs3856261	0.0230775	0.00244981	A	G	4.50505e-21	0.50732	290820	exposure	TRUE	reported	fOjHkL	0.000266228	77.4446
2520	rs4661145	-0.0370563	0.00476015	T	C	6.98876e-15	0.0717855	290820	exposure	TRUE	reported	fOjHkL	0.000182995	53.228
2532	rs3795730	-0.0212172	0.00367904	T	C	8.06696e-09	0.129129	290820	exposure	TRUE	reported	fOjHkL	0.000101247	29.4475
2559	rs11264489	0.0163553	0.00273278	G	A	2.16586e-09	0.277944	290820	exposure	TRUE	reported	fOjHkL	0.000107368	31.2279
2702	rs509325	0.0452901	0.00316945	G	T	2.54214e-46	0.1813	290820	exposure	TRUE	reported	fOjHkL	0.000608918	177.192
2788	rs1171148	-0.0147796	0.00261125	C	T	1.51401e-08	0.326209	290820	exposure	TRUE	reported	fOjHkL	9.60233e-05	27.928
2795	rs3754096	-0.0137507	0.00250909	A	G	4.24522e-08	0.387126	290820	exposure	TRUE	reported	fOjHkL	8.97229e-05	26.0954
2834	rs2820314	0.0189548	0.0026758	C	A	1.40281e-12	0.295693	290820	exposure	TRUE	reported	fOjHkL	0.000149648	43.5269
2854	rs17009288	0.0141766	0.00255366	C	A	2.83244e-08	0.357516	290820	exposure	TRUE	reported	fOjHkL	9.23277e-05	26.853
2860	rs56154137	0.0465615	0.00641518	C	G	3.92735e-13	0.0388748	290820	exposure	TRUE	reported	fOjHkL	0.000162006	47.122
2895	rs13397793	0.0285393	0.00489877	T	A	5.68355e-09	0.0687272	290820	exposure	TRUE	reported	fOjHkL	0.000104261	30.3242
2954	rs77421834	0.0303377	0.00470485	T	C	1.13204e-10	0.074695	290820	exposure	TRUE	reported	fOjHkL	0.000127225	37.004
2958	rs62106258	-0.110198	0.0088014	C	T	5.76766e-36	0.0198963	290820	exposure	TRUE	reported	fOjHkL	0.000473611	137.8
3147	rs12476198	0.0632899	0.00329163	C	T	2.17721e-82	0.834051	290820	exposure	TRUE	reported	fOjHkL	0.00110883	322.826
3411	rs4246557	-0.0184193	0.00332094	C	T	2.91575e-08	0.8374	290820	exposure	TRUE	reported	fOjHkL	9.2391e-05	26.8715
3413	rs7585479	0.016621	0.00294358	T	C	1.63734e-08	0.222463	290820	exposure	TRUE	reported	fOjHkL	9.55703e-05	27.7962
3417	rs72767313	-0.0328502	0.00577123	T	G	1.25513e-08	0.047295	290820	exposure	TRUE	reported	fOjHkL	9.72478e-05	28.2842
3491	rs2609182	-0.0204101	0.00245909	G	T	1.04256e-16	0.44594	290820	exposure	TRUE	reported	fOjHkL	0.000205851	59.8776
3643	rs62142277	-0.0142205	0.00248585	G	A	1.06162e-08	0.408908	290820	exposure	TRUE	reported	fOjHkL	9.77553e-05	28.4318
3901	rs34697209	0.0306305	0.00251133	G	A	3.22775e-34	0.388028	290820	exposure	TRUE	reported	fOjHkL	0.000445587	129.643
4293	rs2276598	-0.0175997	0.00294548	T	C	2.29848e-09	0.222307	290820	exposure	TRUE	reported	fOjHkL	0.000107103	31.1508
4303	rs3856395	-0.0152505	0.00259038	C	A	3.92428e-09	0.353179	290820	exposure	TRUE	reported	fOjHkL	0.000106262	30.9061
4305	rs1275957	-0.0146182	0.0024589	T	G	2.76439e-09	0.534928	290820	exposure	TRUE	reported	fOjHkL	0.000106324	30.9244
4312	rs1427454	-0.0154262	0.00276434	T	C	2.39955e-08	0.270502	290820	exposure	TRUE	reported	fOjHkL	9.39166e-05	27.3152
4325	rs113782661	-0.0391645	0.00612799	T	G	1.6471e-10	0.0416855	290820	exposure	TRUE	reported	fOjHkL	0.000122549	35.6437
4341	rs1549025	-0.0170853	0.00293963	A	T	6.17106e-09	0.222478	290820	exposure	TRUE	reported	fOjHkL	0.000100989	29.3724
4361	rs114594677	-0.0356762	0.00558369	C	A	1.66587e-10	0.0508579	290820	exposure	TRUE	reported	fOjHkL	0.000122879	35.7397
4377	rs139182344	-0.0388481	0.00558891	T	G	3.62911e-12	0.0510797	290820	exposure	TRUE	reported	fOjHkL	0.000146301	42.5532
4598	rs1641154	0.0236823	0.00248017	C	G	1.31371e-21	0.417527	290820	exposure	TRUE	reported	fOjHkL	0.000272796	79.3557
4666	rs7595867	-0.0282289	0.00407748	T	C	4.41876e-12	0.10087	290820	exposure	TRUE	reported	fOjHkL	0.000144545	42.0423
4681	rs2192498	-0.0234184	0.00285143	G	A	2.16023e-16	0.756719	290820	exposure	TRUE	reported	fOjHkL	0.000201924	58.7349
4731	rs13018260	0.0169584	0.00283659	C	T	2.25253e-09	0.252365	290820	exposure	TRUE	reported	fOjHkL	0.000108522	31.5636
4737	rs139366037	-0.0355002	0.00648596	G	T	4.41489e-08	0.0376706	290820	exposure	TRUE	reported	fOjHkL	9.1373e-05	26.5753
4744	rs17537498	-0.0199198	0.00314776	C	T	2.47948e-10	0.187047	290820	exposure	TRUE	reported	fOjHkL	0.000120675	35.0986
4757	rs1534647	-0.0219421	0.00344041	T	C	1.7968e-10	0.149274	290820	exposure	TRUE	reported	fOjHkL	0.000122281	35.566
4765	rs13417156	0.0174	0.00247169	C	T	1.92619e-12	0.423953	290820	exposure	TRUE	reported	fOjHkL	0.000147878	43.012
4897	rs11692071	-0.0154223	0.00254722	G	T	1.40786e-09	0.637162	290820	exposure	TRUE	reported	fOjHkL	0.000109974	31.986
4953	rs78334721	-0.0152265	0.00245207	T	A	5.31043e-10	0.490192	290820	exposure	TRUE	reported	fOjHkL	0.000115879	33.7035
5060	rs11682182	-0.0149521	0.00244956	C	T	1.0345e-09	0.48716	290820	exposure	TRUE	reported	fOjHkL	0.000111709	32.4906
5200	rs6727623	-0.0210047	0.00281563	T	A	8.65167e-14	0.74636	290820	exposure	TRUE	reported	fOjHkL	0.000167043	48.5873
5223	rs2570486	0.0357807	0.00646009	A	G	3.04684e-08	0.0380318	290820	exposure	TRUE	reported	fOjHkL	9.36775e-05	27.2457
5224	rs62158714	0.0296057	0.00535316	G	A	3.19323e-08	0.0562903	290820	exposure	TRUE	reported	fOjHkL	9.31221e-05	27.0841
5360	rs10187402	-0.0196736	0.00273776	G	C	6.6696e-13	0.279715	290820	exposure	TRUE	reported	fOjHkL	0.000155962	45.3635
5733	rs4954552	-0.0254551	0.00255971	A	G	2.6644e-23	0.36547	290820	exposure	TRUE	reported	fOjHkL	0.000300527	87.4249
5868	rs4336001	-0.0206953	0.00323971	C	G	1.68074e-10	0.171904	290820	exposure	TRUE	reported	fOjHkL	0.000121938	35.4662
5903	rs56366402	-0.0214184	0.00364492	T	A	4.19691e-09	0.132764	290820	exposure	TRUE	reported	fOjHkL	0.000105638	30.7248
5910	rs6713328	-0.0140888	0.00248566	A	G	1.44461e-08	0.417522	290820	exposure	TRUE	reported	fOjHkL	9.65466e-05	28.0802
5919	rs10192369	0.0147254	0.00245126	A	G	1.88634e-09	0.494849	290820	exposure	TRUE	reported	fOjHkL	0.000108407	31.5302
5925	rs17728078	0.0141958	0.00252518	G	A	1.89086e-08	0.381072	290820	exposure	TRUE	reported	fOjHkL	9.50598e-05	27.6477
6025	rs62168913	-0.0243635	0.00369502	G	T	4.2924e-11	0.125244	290820	exposure	TRUE	reported	fOjHkL	0.000130063	37.8295
6106	rs1997288	0.018846	0.00253082	T	C	9.57635e-14	0.629716	290820	exposure	TRUE	reported	fOjHkL	0.000165633	48.1772
6152	rs2053761	-0.0324874	0.00524886	G	A	6.03837e-10	0.941775	290820	exposure	TRUE	reported	fOjHkL	0.000115749	33.6657
6163	rs77831502	0.016427	0.00297505	A	G	3.35939e-08	0.215526	290820	exposure	TRUE	reported	fOjHkL	9.12483e-05	26.5391
6173	rs72951688	0.0209755	0.00339344	A	C	6.36239e-10	0.15396	290820	exposure	TRUE	reported	fOjHkL	0.000114618	33.3368
6218	rs62202020	0.0144449	0.00260876	C	T	3.0756e-08	0.33453	290820	exposure	TRUE	reported	fOjHkL	9.29015e-05	27.0199
6223	rs61579019	0.0163607	0.00262943	G	T	4.90388e-10	0.317503	290820	exposure	TRUE	reported	fOjHkL	0.000116007	33.7407
6228	rs7576466	0.0138935	0.00251515	T	G	3.3152e-08	0.610843	290820	exposure	TRUE	reported	fOjHkL	9.17715e-05	26.6913
6340	rs7599312	-0.0186836	0.00266811	A	G	2.51362e-12	0.304095	290820	exposure	TRUE	reported	fOjHkL	0.000147744	42.973
6370	rs4135250	0.023624	0.00325094	G	A	3.68044e-13	0.170557	290820	exposure	TRUE	reported	fOjHkL	0.000157904	45.9286
6374	rs7639882	0.014937	0.00266966	T	C	2.20516e-08	0.298173	290820	exposure	TRUE	reported	fOjHkL	9.33803e-05	27.1592
6384	rs35171423	0.0194459	0.00346349	C	T	1.97092e-08	0.145627	290820	exposure	TRUE	reported	fOjHkL	9.40969e-05	27.3677
6424	rs4858220	-0.0141001	0.00253279	A	G	2.59125e-08	0.374868	290820	exposure	TRUE	reported	fOjHkL	9.31804e-05	27.1011
6429	rs74892476	-0.0287454	0.00525424	C	T	4.47796e-08	0.0579463	290820	exposure	TRUE	reported	fOjHkL	9.02128e-05	26.2379
6460	rs7619139	0.0199992	0.00247945	A	T	7.26273e-16	0.583058	290820	exposure	TRUE	reported	fOjHkL	0.000194466	56.5651
6502	rs4681045	0.0162446	0.00258519	C	G	3.30567e-10	0.348713	290820	exposure	TRUE	reported	fOjHkL	0.000119864	34.8628
6617	rs62262162	0.0253998	0.00416896	C	T	1.11089e-09	0.0956907	290820	exposure	TRUE	reported	fOjHkL	0.000111655	32.4748
6656	rs9990367	-0.0212635	0.00326179	A	G	7.07946e-11	0.16907	290820	exposure	TRUE	reported	fOjHkL	0.000127037	36.9494
6758	rs1184523	0.0186668	0.00248096	T	G	5.31251e-14	0.576219	290820	exposure	TRUE	reported	fOjHkL	0.000170176	49.4987
6767	rs73072941	-0.024809	0.00384098	A	T	1.05366e-10	0.11619	290820	exposure	TRUE	reported	fOjHkL	0.000126408	36.7665
6777	rs56084453	-0.0182546	0.00292794	G	A	4.52877e-10	0.224631	290820	exposure	TRUE	reported	fOjHkL	0.000116079	33.7617
6785	rs72906474	-0.0155527	0.00265387	T	G	4.61743e-09	0.676452	290820	exposure	TRUE	reported	fOjHkL	0.000105881	30.7953
7022	rs13100903	0.0254811	0.0027314	T	C	1.06955e-20	0.281888	290820	exposure	TRUE	reported	fOjHkL	0.000262866	76.4664
7237	rs6799185	0.0162793	0.00258777	T	C	3.15755e-10	0.336683	290820	exposure	TRUE	reported	fOjHkL	0.000118371	34.4284
7251	rs2253211	0.0144506	0.00247443	G	A	5.22108e-09	0.424537	290820	exposure	TRUE	reported	fOjHkL	0.000102032	29.6757
7278	rs11927585	0.0153141	0.00248236	T	C	6.86468e-10	0.412471	290820	exposure	TRUE	reported	fOjHkL	0.000113667	33.0603
7288	rs17639996	-0.0190112	0.00321462	A	G	3.3391e-09	0.176765	290820	exposure	TRUE	reported	fOjHkL	0.000105189	30.594
7293	rs1713534	-0.0218976	0.0037092	G	T	3.5568e-09	0.125573	290820	exposure	TRUE	reported	fOjHkL	0.000105304	30.6274
7313	rs9839020	0.0184973	0.00245616	C	T	5.03733e-14	0.539222	290820	exposure	TRUE	reported	fOjHkL	0.000170022	49.454
7369	rs6769617	-0.0158826	0.00264728	T	A	1.97843e-09	0.689288	290820	exposure	TRUE	reported	fOjHkL	0.000108052	31.4268
7400	rs2678313	-0.0166435	0.00298422	T	C	2.4445e-08	0.214446	290820	exposure	TRUE	reported	fOjHkL	9.33283e-05	27.1441
7414	rs56242353	-0.0191828	0.00341324	T	G	1.9084e-08	0.1519	290820	exposure	TRUE	reported	fOjHkL	9.4811e-05	27.5754
7458	rs62122	-0.0164879	0.00251437	C	T	5.47394e-11	0.394893	290820	exposure	TRUE	reported	fOjHkL	0.000129919	37.7877
7642	rs13078960	0.0245101	0.00322348	G	T	2.87939e-14	0.173455	290820	exposure	TRUE	reported	fOjHkL	0.000172256	50.1037
7751	rs7636401	-0.0136817	0.00250449	A	G	4.68544e-08	0.596695	290820	exposure	TRUE	reported	fOjHkL	9.00941e-05	26.2033
7760	rs6809040	-0.0253437	0.00427217	G	A	2.98758e-09	0.0901169	290820	exposure	TRUE	reported	fOjHkL	0.000105332	30.6358
7927	rs2198947	0.016558	0.00246434	C	G	1.82936e-11	0.498777	290820	exposure	TRUE	reported	fOjHkL	0.000137083	39.8716
8134	rs4857089	-0.0169432	0.00248533	T	C	9.27684e-12	0.589027	290820	exposure	TRUE	reported	fOjHkL	0.000138985	40.4251
8144	rs1436351	0.0174331	0.00299352	T	G	5.75851e-09	0.78884	290820	exposure	TRUE	reported	fOjHkL	0.000101246	29.4473
8194	rs9855524	0.0209069	0.00276399	T	A	3.90841e-14	0.268567	290820	exposure	TRUE	reported	fOjHkL	0.000171726	49.9496
8488	rs146160318	-0.0432965	0.00734871	A	G	3.82217e-09	0.0289046	290820	exposure	TRUE	reported	fOjHkL	0.000105236	30.6078
8638	rs7434143	0.0175486	0.00262766	T	G	2.4149e-11	0.684602	290820	exposure	TRUE	reported	fOjHkL	0.000132988	38.6804
8731	rs1978983	0.0192544	0.00308956	T	G	4.60267e-10	0.805067	290820	exposure	TRUE	reported	fOjHkL	0.000116361	33.8438
8735	rs11716220	0.0164626	0.00283944	T	C	6.71815e-09	0.748425	290820	exposure	TRUE	reported	fOjHkL	0.000102057	29.683
8738	rs139492988	-0.0477041	0.00855842	A	G	2.49052e-08	0.0210574	290820	exposure	TRUE	reported	fOjHkL	9.38217e-05	27.2876
8747	rs97529	0.0158526	0.00274302	C	T	7.50326e-09	0.272032	290820	exposure	TRUE	reported	fOjHkL	9.95321e-05	28.9486
8757	rs7430037	0.0255491	0.00433608	A	G	3.81075e-09	0.0875684	290820	exposure	TRUE	reported	fOjHkL	0.000104311	30.3386
8765	rs12635614	0.0144141	0.00245781	A	G	4.50174e-09	0.554104	290820	exposure	TRUE	reported	fOjHkL	0.000102667	29.8604
8774	rs78360440	-0.0201745	0.00361373	T	A	2.36761e-08	0.13211	290820	exposure	TRUE	reported	fOjHkL	9.33332e-05	27.1455
8801	rs76634661	-0.0259591	0.00420799	G	A	6.87148e-10	0.0931364	290820	exposure	TRUE	reported	fOjHkL	0.000113834	33.1086
8834	rs11545169	-0.0194582	0.0031142	T	G	4.15155e-10	0.191069	290820	exposure	TRUE	reported	fOjHkL	0.000117041	34.0415
8861	rs13096570	-0.0174216	0.00279104	A	G	4.32086e-10	0.739994	290820	exposure	TRUE	reported	fOjHkL	0.000116793	33.9695
8904	rs7647305	0.0292617	0.00317293	C	T	2.90804e-20	0.817726	290820	exposure	TRUE	reported	fOjHkL	0.000255248	74.2495
8927	rs16862845	0.0187375	0.00298141	G	A	3.2836e-10	0.212768	290820	exposure	TRUE	reported	fOjHkL	0.000117615	34.2086
8937	rs11722554	0.0274776	0.0049134	A	G	2.2398e-08	0.0660571	290820	exposure	TRUE	reported	fOjHkL	9.31596e-05	27.095
8941	rs34811474	-0.0246958	0.0029127	A	G	2.27772e-17	0.228978	290820	exposure	TRUE	reported	fOjHkL	0.000215346	62.64
9037	rs200720188	-0.0658289	0.0119527	T	G	3.64074e-08	0.0109242	290820	exposure	TRUE	reported	fOjHkL	9.36445e-05	27.2361
9039	rs17573940	0.0192655	0.00276661	G	A	3.31742e-12	0.264	290820	exposure	TRUE	reported	fOjHkL	0.000144236	41.9523
9328	rs13130484	0.0358617	0.00245033	T	C	1.66763e-48	0.471303	290820	exposure	TRUE	reported	fOjHkL	0.000640913	186.508
9410	rs62306265	-0.0265941	0.00374197	G	A	1.18604e-12	0.123068	290820	exposure	TRUE	reported	fOjHkL	0.000152655	44.4017
9432	rs114336049	0.0385513	0.00473231	T	C	3.74887e-16	0.0720694	290820	exposure	TRUE	reported	fOjHkL	0.000198781	57.8205
9486	rs10023399	-0.0135345	0.00245585	C	T	3.56607e-08	0.550546	290820	exposure	TRUE	reported	fOjHkL	9.06553e-05	26.3666
9500	rs62305308	0.0209976	0.00384198	A	C	4.62126e-08	0.115533	290820	exposure	TRUE	reported	fOjHkL	9.01067e-05	26.207
9501	rs141725283	0.0400542	0.00657603	C	T	1.12254e-09	0.0359394	290820	exposure	TRUE	reported	fOjHkL	0.000111173	32.3348
9509	rs2197815	0.0248195	0.00451003	A	C	3.72992e-08	0.080334	290820	exposure	TRUE	reported	fOjHkL	9.10218e-05	26.4732
9511	rs966055	-0.0152525	0.00273114	C	T	2.34164e-08	0.27932	290820	exposure	TRUE	reported	fOjHkL	9.36605e-05	27.2407
9587	rs1962166	-0.0182024	0.00273698	A	G	2.92012e-11	0.724715	290820	exposure	TRUE	reported	fOjHkL	0.000132202	38.4517
9814	rs13133196	-0.0141834	0.00255827	T	C	2.95393e-08	0.350659	290820	exposure	TRUE	reported	fOjHkL	9.16112e-05	26.6446
9817	rs116681793	-0.0373251	0.00620367	A	G	1.78107e-09	0.0417337	290820	exposure	TRUE	reported	fOjHkL	0.000111431	32.4097
9828	rs11959989	0.0142442	0.00246053	A	G	7.07832e-09	0.448389	290820	exposure	TRUE	reported	fOjHkL	0.000100368	29.1917
9831	rs680497	0.0142183	0.00260589	T	C	4.86396e-08	0.329489	290820	exposure	TRUE	reported	fOjHkL	8.93248e-05	25.9796
9911	rs13167578	-0.0173507	0.00297767	C	T	5.64521e-09	0.215322	290820	exposure	TRUE	reported	fOjHkL	0.000101729	29.5876
9974	rs71627581	-0.0259722	0.00326915	A	G	1.9476e-15	0.170819	290820	exposure	TRUE	reported	fOjHkL	0.000191088	55.5824
10066	rs3776726	-0.0184224	0.00327164	A	T	1.79234e-08	0.168604	290820	exposure	TRUE	reported	fOjHkL	9.51477e-05	27.6733
10085	rs2257389	-0.0169931	0.00299152	T	C	1.34372e-08	0.211405	290820	exposure	TRUE	reported	fOjHkL	9.62819e-05	28.0032
10164	rs27215	0.0172208	0.00270839	A	C	2.03972e-10	0.708973	290820	exposure	TRUE	reported	fOjHkL	0.000122377	35.5938
10165	rs16896118	0.0743295	0.0114956	G	A	1.00698e-10	0.0115368	290820	exposure	TRUE	reported	fOjHkL	0.000126008	36.65
10681	rs2307111	-0.0202673	0.00247218	C	T	2.44118e-16	0.424981	290820	exposure	TRUE	reported	fOjHkL	0.000200758	58.3958
10722	rs10039916	-0.0159596	0.00245156	G	A	7.51623e-11	0.470456	290820	exposure	TRUE	reported	fOjHkL	0.00012691	36.9123
11111	rs323757	0.0484722	0.00614395	T	C	3.03599e-15	0.0412788	290820	exposure	TRUE	reported	fOjHkL	0.000185967	54.0925
11550	rs34142155	0.033518	0.00366304	A	C	5.67675e-20	0.128511	290820	exposure	TRUE	reported	fOjHkL	0.000251645	73.2013
11624	rs2548052	-0.034124	0.00576474	G	A	3.23035e-09	0.0476067	290820	exposure	TRUE	reported	fOjHkL	0.000105593	30.7115
11633	rs115598508	1.51206	0.276643	A	T	4.60967e-08	0.000337369	290820	exposure	TRUE	reported	fOjHkL	0.00154215	449.178
11636	rs79256827	0.0399419	0.00728956	A	G	4.26943e-08	0.0290467	290820	exposure	TRUE	reported	fOjHkL	8.99876e-05	26.1724
11713	rs4554194	-0.0188431	0.00253641	A	G	1.0937e-13	0.368207	290820	exposure	TRUE	reported	fOjHkL	0.000165197	48.0501
11791	rs13168460	0.0160155	0.00269748	T	A	2.89928e-09	0.285626	290820	exposure	TRUE	reported	fOjHkL	0.000104673	30.444
11834	rs261966	0.0202374	0.00246777	C	T	2.39001e-16	0.568076	290820	exposure	TRUE	reported	fOjHkL	0.00020098	58.4604
11867	rs34755	0.0136568	0.00244539	T	G	2.34115e-08	0.526345	290820	exposure	TRUE	reported	fOjHkL	9.29952e-05	27.0472
11874	rs2963230	-0.0136844	0.00244515	C	T	2.18701e-08	0.486575	290820	exposure	TRUE	reported	fOjHkL	9.35639e-05	27.2126
11875	rs27853	-0.0141816	0.0024507	G	C	7.17596e-09	0.516721	290820	exposure	TRUE	reported	fOjHkL	0.000100446	29.2146
11884	rs1422004	-0.0154866	0.00247788	C	G	4.10592e-10	0.419813	290820	exposure	TRUE	reported	fOjHkL	0.000116833	33.9811
11932	rs17149247	0.0418992	0.00755861	A	T	2.96914e-08	0.0273441	290820	exposure	TRUE	reported	fOjHkL	9.33822e-05	27.1598
11933	rs80146384	-0.0185789	0.00336495	G	A	3.36512e-08	0.156593	290820	exposure	TRUE	reported	fOjHkL	9.11758e-05	26.518
11939	rs1582931	-0.0216122	0.00244475	A	G	9.55432e-19	0.512368	290820	exposure	TRUE	reported	fOjHkL	0.000233401	67.893
12164	rs4912844	-0.0155898	0.00274568	C	A	1.36326e-08	0.726138	290820	exposure	TRUE	reported	fOjHkL	9.66634e-05	28.1142
12166	rs6876238	-0.0143269	0.00255103	A	C	1.95277e-08	0.360791	290820	exposure	TRUE	reported	fOjHkL	9.46745e-05	27.5357
12167	rs4958504	0.0147718	0.00270618	T	C	4.80076e-08	0.290146	290820	exposure	TRUE	reported	fOjHkL	8.9884e-05	26.1422
12169	rs1478364	-0.0153611	0.00275173	T	C	2.37301e-08	0.274913	290820	exposure	TRUE	reported	fOjHkL	9.40719e-05	27.3604
12213	rs11167662	0.0178285	0.00265147	A	G	1.76807e-11	0.3084	290820	exposure	TRUE	reported	fOjHkL	0.00013559	39.4375
12232	rs11134425	-0.0148459	0.00248075	A	G	2.171e-09	0.412543	290820	exposure	TRUE	reported	fOjHkL	0.000106829	31.0711
12243	rs2112708	0.0161988	0.00247032	A	G	5.47646e-11	0.569394	290820	exposure	TRUE	reported	fOjHkL	0.000128673	37.4253
12259	rs1560653	0.0262425	0.00470223	T	C	2.39326e-08	0.0730748	290820	exposure	TRUE	reported	fOjHkL	9.32938e-05	27.134
12263	rs1445796	0.0163443	0.0026551	A	G	7.47068e-10	0.696904	290820	exposure	TRUE	reported	fOjHkL	0.000112854	32.8236
12268	rs2011077	-0.0186495	0.00297228	T	C	3.50825e-10	0.216657	290820	exposure	TRUE	reported	fOjHkL	0.000118056	34.3369
12269	rs10947793	-0.0146091	0.00251047	G	A	5.91085e-09	0.388044	290820	exposure	TRUE	reported	fOjHkL	0.000101363	29.4811
12286	rs7751957	-0.0190472	0.00289111	G	C	4.45246e-11	0.233579	290820	exposure	TRUE	reported	fOjHkL	0.000129895	37.7808
12289	rs35088240	-0.0593181	0.0101275	G	A	4.70977e-09	0.0148872	290820	exposure	TRUE	reported	fOjHkL	0.000103206	30.0172
12290	rs3789220	0.0293741	0.00445703	A	G	4.38329e-11	0.0827775	290820	exposure	TRUE	reported	fOjHkL	0.000131023	38.1087
12444	rs6913550	0.0219928	0.00270246	C	T	4.01698e-16	0.70914	290820	exposure	TRUE	reported	fOjHkL	0.000199529	58.0383
13052	rs3094682	-0.0186133	0.00317349	C	A	4.48405e-09	0.819629	290820	exposure	TRUE	reported	fOjHkL	0.000102438	29.7938
13305	rs1794269	-0.0172596	0.0024448	T	C	1.66802e-12	0.504682	290820	exposure	TRUE	reported	fOjHkL	0.000148934	43.3191
13367	rs114050695	-0.0283139	0.00495004	C	G	1.06559e-08	0.0657023	290820	exposure	TRUE	reported	fOjHkL	9.84227e-05	28.6259
13409	rs9471333	-0.0264609	0.00248658	T	C	1.91073e-26	0.417592	290820	exposure	TRUE	reported	fOjHkL	0.00034058	99.0804
13480	rs62397190	0.0142182	0.00251752	A	G	1.62592e-08	0.38329	290820	exposure	TRUE	reported	fOjHkL	9.55713e-05	27.7965
13504	rs140119510	-0.0512349	0.00812946	A	G	2.93123e-10	0.0234366	290820	exposure	TRUE	reported	fOjHkL	0.000120159	34.9486
13526	rs9395206	0.015991	0.00288384	A	T	2.9386e-08	0.76451	290820	exposure	TRUE	reported	fOjHkL	9.2074e-05	26.7792
13554	rs60694246	-0.0144287	0.00256307	A	C	1.80776e-08	0.360108	290820	exposure	TRUE	reported	fOjHkL	9.59453e-05	27.9053
13830	rs80345943	0.0397806	0.00619225	A	C	1.32517e-10	0.0406323	290820	exposure	TRUE	reported	fOjHkL	0.000123376	35.8843
13848	rs77908926	-0.0312984	0.00487393	C	T	1.34859e-10	0.0693394	290820	exposure	TRUE	reported	fOjHkL	0.000126429	36.7724
14060	rs2076308	0.0412559	0.00298231	C	G	1.59956e-43	0.212852	290820	exposure	TRUE	reported	fOjHkL	0.000570343	165.961
14352	rs2209946	-0.0157266	0.00245491	G	C	1.49214e-10	0.530883	290820	exposure	TRUE	reported	fOjHkL	0.000123191	35.8306
14681	rs1414504	0.0280683	0.00349282	C	T	9.28111e-16	0.855324	290820	exposure	TRUE	reported	fOjHkL	0.00019498	56.7147
14767	rs9395772	-0.0283149	0.00499824	A	G	1.47045e-08	0.0644342	290820	exposure	TRUE	reported	fOjHkL	9.66609e-05	28.1134
14790	rs190787685	0.0585327	0.00996803	A	C	4.30457e-09	0.0153939	290820	exposure	TRUE	reported	fOjHkL	0.000103858	30.2068
14791	rs2067833	-0.0134813	0.00245617	C	T	4.04818e-08	0.495233	290820	exposure	TRUE	reported	fOjHkL	9.08645e-05	26.4274
14793	rs77032873	0.0295686	0.00501589	T	C	3.74705e-09	0.0640436	290820	exposure	TRUE	reported	fOjHkL	0.000104815	30.4852
15002	rs10456180	0.0213261	0.00277673	T	C	1.58708e-14	0.264123	290820	exposure	TRUE	reported	fOjHkL	0.000176793	51.4236
15009	rs62443303	0.0184826	0.00325423	T	G	1.35045e-08	0.171204	290820	exposure	TRUE	reported	fOjHkL	9.69433e-05	28.1956
15010	rs185126318	-0.0334505	0.00612864	T	C	4.81349e-08	0.0419627	290820	exposure	TRUE	reported	fOjHkL	8.99665e-05	26.1662
15014	rs197887	-0.0279374	0.00490647	G	C	1.24105e-08	0.0691516	290820	exposure	TRUE	reported	fOjHkL	0.000100481	29.2246
15022	rs57989773	0.0179237	0.00306136	C	T	4.77551e-09	0.205952	290820	exposure	TRUE	reported	fOjHkL	0.000105075	30.5608
15051	rs3800227	0.0228636	0.002624	G	A	2.95257e-18	0.681298	290820	exposure	TRUE	reported	fOjHkL	0.000227008	66.033
15102	rs2144224	-0.0151351	0.00245545	C	G	7.09725e-10	0.459706	290820	exposure	TRUE	reported	fOjHkL	0.000113792	33.0965
15154	rs3756785	0.0171731	0.00298878	C	T	9.14597e-09	0.211933	290820	exposure	TRUE	reported	fOjHkL	9.8512e-05	28.6519
15159	rs3914898	-0.0181255	0.00295491	A	C	8.56801e-10	0.778114	290820	exposure	TRUE	reported	fOjHkL	0.000113444	32.9954
15186	rs62430555	0.0188102	0.00296751	A	G	2.31686e-10	0.218841	290820	exposure	TRUE	reported	fOjHkL	0.000120972	35.1851
15237	rs507929	-0.0165335	0.00245575	G	A	1.66725e-11	0.452535	290820	exposure	TRUE	reported	fOjHkL	0.000135447	39.3956
15246	rs539298	0.0148083	0.00244425	G	A	1.37464e-09	0.496106	290820	exposure	TRUE	reported	fOjHkL	0.000109636	31.8877
15300	rs60264701	0.0670825	0.011872	C	T	1.59989e-08	0.0109549	290820	exposure	TRUE	reported	fOjHkL	9.75154e-05	28.362
15312	rs55668221	-0.016554	0.00278991	A	G	2.96483e-09	0.257505	290820	exposure	TRUE	reported	fOjHkL	0.000104789	30.4777
15328	rs40245	-0.0143537	0.00253756	T	A	1.54497e-08	0.631327	290820	exposure	TRUE	reported	fOjHkL	9.59077e-05	27.8944
15333	rs10269783	0.0143826	0.0024486	A	G	4.25873e-09	0.45784	290820	exposure	TRUE	reported	fOjHkL	0.000102694	29.8684
15338	rs11769656	-0.0149581	0.0026761	T	C	2.27714e-08	0.294252	290820	exposure	TRUE	reported	fOjHkL	9.29291e-05	27.028
15339	rs3757589	-0.0136141	0.00246649	A	G	3.39688e-08	0.435909	290820	exposure	TRUE	reported	fOjHkL	9.11492e-05	26.5102
15410	rs6955671	-0.0206983	0.00253541	T	C	3.24938e-16	0.627992	290820	exposure	TRUE	reported	fOjHkL	0.000200173	58.2256
15414	rs236624	-0.0163212	0.00246572	T	C	3.61077e-11	0.489375	290820	exposure	TRUE	reported	fOjHkL	0.000133131	38.7219
15511	rs12155185	-0.0175268	0.00243981	C	T	6.78578e-13	0.483217	290820	exposure	TRUE	reported	fOjHkL	0.000153421	44.6245
15725	rs57881514	0.0225409	0.00327003	A	G	5.45632e-12	0.167733	290820	exposure	TRUE	reported	fOjHkL	0.000141858	41.2607
15867	rs57631065	-0.0191984	0.0024544	A	G	5.19757e-15	0.482178	290820	exposure	TRUE	reported	fOjHkL	0.000184055	53.5364
16020	rs6956966	-0.0372804	0.00307999	C	T	1.00531e-33	0.804224	290820	exposure	TRUE	reported	fOjHkL	0.000437651	127.332
16293	rs4727363	0.0190602	0.00270253	C	T	1.75428e-12	0.286487	290820	exposure	TRUE	reported	fOjHkL	0.000148522	43.1994
16333	rs62473720	-0.0147616	0.00260259	G	A	1.41251e-08	0.32938	290820	exposure	TRUE	reported	fOjHkL	9.62655e-05	27.9984
16343	rs1852006	-0.0167175	0.00253839	A	G	4.52168e-11	0.365773	290820	exposure	TRUE	reported	fOjHkL	0.000129667	37.7144
16363	rs117664796	0.0240523	0.00438437	T	G	4.1133e-08	0.0848518	290820	exposure	TRUE	reported	fOjHkL	8.98454e-05	26.131
16422	rs62465499	-0.032667	0.00536962	T	C	1.17463e-09	0.0549971	290820	exposure	TRUE	reported	fOjHkL	0.000110923	32.262
16519	rs142423547	-0.0289688	0.00519136	A	G	2.40237e-08	0.0594121	290820	exposure	TRUE	reported	fOjHkL	9.37919e-05	27.2789
16534	rs11771702	-0.0193257	0.00329245	G	C	4.36576e-09	0.163789	290820	exposure	TRUE	reported	fOjHkL	0.000102306	29.7555
16551	rs745539	0.0149986	0.00244676	A	T	8.78962e-10	0.466093	290820	exposure	TRUE	reported	fOjHkL	0.000111962	32.5641
16558	rs74801166	0.0329663	0.00563957	A	C	5.04917e-09	0.0504839	290820	exposure	TRUE	reported	fOjHkL	0.00010419	30.3035
16591	rs13362819	0.0152909	0.00252613	G	A	1.42105e-09	0.377395	290820	exposure	TRUE	reported	fOjHkL	0.000109877	31.9576
16643	rs6959832	0.0138688	0.00246675	A	G	1.88443e-08	0.43504	290820	exposure	TRUE	reported	fOjHkL	9.45485e-05	27.499
16659	rs73152535	0.016708	0.00265553	A	G	3.1382e-10	0.303185	290820	exposure	TRUE	reported	fOjHkL	0.000117952	34.3065
16691	rs7010753	0.0142439	0.00244333	G	A	5.55265e-09	0.501595	290820	exposure	TRUE	reported	fOjHkL	0.000101443	29.5045
16706	rs10481450	0.0156011	0.00264668	A	T	3.75638e-09	0.310119	290820	exposure	TRUE	reported	fOjHkL	0.000104146	30.2907
16745	rs28494533	-0.01908	0.00260571	A	T	2.43613e-13	0.332099	290820	exposure	TRUE	reported	fOjHkL	0.000161498	46.974
16780	rs11992106	-0.0141919	0.0025257	T	G	1.92061e-08	0.627406	290820	exposure	TRUE	reported	fOjHkL	9.41663e-05	27.3878
16801	rs1982441	0.0228237	0.00313777	T	G	3.49301e-13	0.184592	290820	exposure	TRUE	reported	fOjHkL	0.000156816	45.612
16812	rs2725371	-0.015494	0.00278427	G	A	2.6241e-08	0.736658	290820	exposure	TRUE	reported	fOjHkL	9.31415e-05	27.0897
16817	rs2681597	-0.0150291	0.00257951	A	G	5.66526e-09	0.660174	290820	exposure	TRUE	reported	fOjHkL	0.000101347	29.4765
16836	rs72654628	0.0191862	0.00276942	G	A	4.27169e-12	0.266419	290820	exposure	TRUE	reported	fOjHkL	0.000143887	41.8509
16928	rs2920926	0.0195261	0.00276345	G	A	1.59661e-12	0.732383	290820	exposure	TRUE	reported	fOjHkL	0.000149456	43.471
17013	rs16907751	-0.0265419	0.00379744	T	C	2.75994e-12	0.117444	290820	exposure	TRUE	reported	fOjHkL	0.000146038	42.4768
17091	rs17797872	-0.0205458	0.00363362	G	T	1.56444e-08	0.130605	290820	exposure	TRUE	reported	fOjHkL	9.58634e-05	27.8815
17092	rs12544731	-0.0138319	0.00250067	T	C	3.17907e-08	0.391044	290820	exposure	TRUE	reported	fOjHkL	9.11182e-05	26.5012
17124	rs445448	0.0136189	0.00244107	C	T	2.41785e-08	0.492521	290820	exposure	TRUE	reported	fOjHkL	9.27165e-05	26.9661
17300	rs6471478	0.0193755	0.00256929	C	T	4.65586e-14	0.651899	290820	exposure	TRUE	reported	fOjHkL	0.000170381	49.5583
17318	rs7828742	0.0173626	0.00245013	G	A	1.37658e-12	0.530755	290820	exposure	TRUE	reported	fOjHkL	0.00015016	43.6757
17505	rs55843114	-0.0186125	0.00331247	C	T	1.92163e-08	0.165529	290820	exposure	TRUE	reported	fOjHkL	9.57028e-05	27.8348
17521	rs11785299	0.0261461	0.00388664	T	G	1.72982e-11	0.111109	290820	exposure	TRUE	reported	fOjHkL	0.000135034	39.2755
17549	rs11781699	0.0180064	0.00271081	C	T	3.08461e-11	0.282842	290820	exposure	TRUE	reported	fOjHkL	0.000131535	38.2579
17567	rs72734458	-0.0150156	0.00260723	G	A	8.44967e-09	0.329724	290820	exposure	TRUE	reported	fOjHkL	9.96597e-05	28.9857
17575	rs74356698	0.015817	0.00282913	T	C	2.26068e-08	0.248447	290820	exposure	TRUE	reported	fOjHkL	9.34268e-05	27.1727
17610	rs7860903	-0.0202891	0.00245443	T	G	1.38166e-16	0.541032	290820	exposure	TRUE	reported	fOjHkL	0.000204438	59.4663
18462	rs10757671	0.0155839	0.00283637	A	G	3.92274e-08	0.251367	290820	exposure	TRUE	reported	fOjHkL	9.14028e-05	26.584
18502	rs10757687	0.0182414	0.0024399	C	T	7.64716e-14	0.498795	290820	exposure	TRUE	reported	fOjHkL	0.000166373	48.3924
18542	rs7857323	0.023022	0.00252479	T	A	7.62606e-20	0.374269	290820	exposure	TRUE	reported	fOjHkL	0.000248249	72.2132
18609	rs7857130	-0.0186152	0.00258568	G	C	6.05062e-13	0.337857	290820	exposure	TRUE	reported	fOjHkL	0.000155042	45.0961
18638	rs577993	0.0144944	0.00245494	T	C	3.54372e-09	0.543909	290820	exposure	TRUE	reported	fOjHkL	0.000104234	30.3162
18679	rs10761255	-0.0167236	0.00256879	G	A	7.49894e-11	0.654196	290820	exposure	TRUE	reported	fOjHkL	0.00012654	36.8047
18789	rs7027405	-0.016532	0.00246326	A	G	1.92708e-11	0.569331	290820	exposure	TRUE	reported	fOjHkL	0.000134026	38.9824
18817	rs10819566	0.016737	0.00246552	C	T	1.1337e-11	0.438708	290820	exposure	TRUE	reported	fOjHkL	0.000137959	40.1265
18830	rs72742731	0.0213154	0.0027402	G	A	7.32318e-15	0.274045	290820	exposure	TRUE	reported	fOjHkL	0.000180779	52.5834
18908	rs10118701	0.0175059	0.00250125	G	A	2.58048e-12	0.393581	290820	exposure	TRUE	reported	fOjHkL	0.000146287	42.5491
19032	rs2567302	-0.0182599	0.00273935	A	G	2.63269e-11	0.727908	290820	exposure	TRUE	reported	fOjHkL	0.000132075	38.4147
19052	rs10120085	-0.0157008	0.00252552	C	T	5.07213e-10	0.371584	290820	exposure	TRUE	reported	fOjHkL	0.000115127	33.4849
19063	rs147637323	-0.0364738	0.00641176	A	T	1.28103e-08	0.0381643	290820	exposure	TRUE	reported	fOjHkL	9.76675e-05	28.4063
19067	rs28693508	-0.0193139	0.00250342	G	C	1.20976e-14	0.392279	290820	exposure	TRUE	reported	fOjHkL	0.000177856	51.733
19111	rs12345045	-0.0143116	0.00252557	T	C	1.45583e-08	0.380107	290820	exposure	TRUE	reported	fOjHkL	9.65226e-05	28.0732
19113	rs7048316	-0.0151207	0.00273943	G	T	3.39649e-08	0.274556	290820	exposure	TRUE	reported	fOjHkL	9.1077e-05	26.4892
19136	rs7036260	-0.0151042	0.00263396	A	T	9.78521e-09	0.314141	290820	exposure	TRUE	reported	fOjHkL	9.83071e-05	28.5923
19143	rs4468007	-0.0141197	0.00247182	T	C	1.11483e-08	0.576828	290820	exposure	TRUE	reported	fOjHkL	9.73294e-05	28.3079
19165	rs4838044	0.0140748	0.00248632	A	G	1.50591e-08	0.415967	290820	exposure	TRUE	reported	fOjHkL	9.62522e-05	27.9946
19191	rs667138	0.0180322	0.00311104	C	A	6.78422e-09	0.1888	290820	exposure	TRUE	reported	fOjHkL	9.95995e-05	28.9682
19204	rs937482	-0.0142521	0.00243923	G	A	5.13062e-09	0.507888	290820	exposure	TRUE	reported	fOjHkL	0.000101536	29.5315
19211	rs184915198	-0.046491	0.00841854	G	C	3.34303e-08	0.0216643	290820	exposure	TRUE	reported	fOjHkL	9.16221e-05	26.6478
19224	rs867559	0.0204984	0.00260008	G	A	3.17687e-15	0.332474	290820	exposure	TRUE	reported	fOjHkL	0.000186507	54.2498
19241	rs2267958	-0.0156189	0.00246568	A	G	2.38073e-10	0.472533	290820	exposure	TRUE	reported	fOjHkL	0.000121607	35.3698
19260	rs6597650	0.0179007	0.00245751	G	A	3.23892e-13	0.439236	290820	exposure	TRUE	reported	fOjHkL	0.000157851	45.9132
19284	rs73581567	-0.0228871	0.00303685	T	C	4.82836e-14	0.230711	290820	exposure	TRUE	reported	fOjHkL	0.000185939	54.0843
19303	rs12264040	-0.013677	0.00244073	T	C	2.09875e-08	0.523094	290820	exposure	TRUE	reported	fOjHkL	9.33306e-05	27.1448
19328	rs1995667	-0.0162559	0.00257274	A	G	2.64077e-10	0.342692	290820	exposure	TRUE	reported	fOjHkL	0.000119049	34.6256
19479	rs10824305	-0.0159717	0.00250539	G	C	1.83025e-10	0.611635	290820	exposure	TRUE	reported	fOjHkL	0.000121189	35.2483
19506	rs2280012	0.0300102	0.0040739	C	A	1.75227e-13	0.100208	290820	exposure	TRUE	reported	fOjHkL	0.00016241	47.2394
19714	rs12774422	-0.0172465	0.00293422	C	T	4.15968e-09	0.23269	290820	exposure	TRUE	reported	fOjHkL	0.000106214	30.8921
19737	rs10788497	0.0180586	0.00245141	C	G	1.75025e-13	0.515363	290820	exposure	TRUE	reported	fOjHkL	0.000162903	47.3827
19741	rs74320713	-0.0252518	0.00457063	C	T	3.29875e-08	0.07813	290820	exposure	TRUE	reported	fOjHkL	9.18549e-05	26.7155
19755	rs7922986	-0.0223631	0.00244996	T	A	6.98232e-20	0.537342	290820	exposure	TRUE	reported	fOjHkL	0.000248659	72.3326
19822	rs3095801	0.0140455	0.00247811	A	G	1.44614e-08	0.580706	290820	exposure	TRUE	reported	fOjHkL	9.60681e-05	27.941
19823	rs17878846	0.0218551	0.0040004	T	A	4.67574e-08	0.103674	290820	exposure	TRUE	reported	fOjHkL	8.87711e-05	25.8185
19866	rs12259847	-0.0178174	0.00291281	C	T	9.54091e-10	0.227733	290820	exposure	TRUE	reported	fOjHkL	0.000111664	32.4774
19892	rs7903146	-0.0185581	0.00305202	T	C	1.19743e-09	0.200439	290820	exposure	TRUE	reported	fOjHkL	0.00011039	32.107
19901	rs10787738	0.0168551	0.00280072	T	C	1.76417e-09	0.256493	290820	exposure	TRUE	reported	fOjHkL	0.000108356	31.5153
19904	rs2253032	-0.0342597	0.00622618	G	A	3.74395e-08	0.960065	290820	exposure	TRUE	reported	fOjHkL	9.00018e-05	26.1765
19907	rs10769936	0.0157399	0.00280351	C	T	1.97306e-08	0.74618	290820	exposure	TRUE	reported	fOjHkL	9.38433e-05	27.2939
19909	rs4578351	0.0166998	0.00284761	C	T	4.50495e-09	0.246983	290820	exposure	TRUE	reported	fOjHkL	0.000103735	30.1711
19915	rs12362707	-0.0338374	0.00512669	T	C	4.10488e-11	0.0615872	290820	exposure	TRUE	reported	fOjHkL	0.000132345	38.4935
19917	rs11029777	-0.0200559	0.00351328	C	T	1.13917e-08	0.139933	290820	exposure	TRUE	reported	fOjHkL	9.68204e-05	28.1598
20079	rs4923457	-0.0407877	0.00328859	T	A	2.52348e-35	0.164959	290820	exposure	TRUE	reported	fOjHkL	0.000458324	133.35
20204	rs141753620	-0.0407388	0.00535147	A	G	2.68534e-14	0.0553007	290820	exposure	TRUE	reported	fOjHkL	0.000173409	50.4391
20207	rs202187193	0.0211634	0.00340403	A	T	5.06279e-10	0.153235	290820	exposure	TRUE	reported	fOjHkL	0.000116231	33.806
20256	rs1433702	-0.0512235	0.00925994	T	C	3.17088e-08	0.981889	290820	exposure	TRUE	reported	fOjHkL	9.33197e-05	27.1416
20271	rs117327971	0.0564031	0.00987849	G	A	1.13185e-08	0.0155357	290820	exposure	TRUE	reported	fOjHkL	9.73121e-05	28.3029
20281	rs7941828	-0.0168969	0.00264256	T	C	1.61484e-10	0.308332	290820	exposure	TRUE	reported	fOjHkL	0.000121776	35.4189
20286	rs12281369	-0.0170837	0.0027761	G	A	7.56275e-10	0.263924	290820	exposure	TRUE	reported	fOjHkL	0.000113395	32.9812
20289	rs4755217	-0.0143195	0.00246033	G	A	5.87868e-09	0.444937	290820	exposure	TRUE	reported	fOjHkL	0.000101281	29.4572
20290	rs7930399	0.01499	0.00256362	A	C	4.99827e-09	0.348261	290820	exposure	TRUE	reported	fOjHkL	0.000102003	29.6673
20312	rs11038801	0.0149945	0.0026851	T	C	2.3459e-08	0.293271	290820	exposure	TRUE	reported	fOjHkL	9.32e-05	27.1068
20331	rs191843956	0.0348736	0.00504875	G	T	4.93742e-12	0.0631186	290820	exposure	TRUE	reported	fOjHkL	0.000143835	41.8359
20530	rs755555	0.0228005	0.00265179	T	C	8.10028e-18	0.307558	290820	exposure	TRUE	reported	fOjHkL	0.000221426	64.409
20652	rs150576179	-0.0355714	0.00651707	C	G	4.81028e-08	0.0367783	290820	exposure	TRUE	reported	fOjHkL	8.96499e-05	26.0741
20754	rs77965278	-0.031028	0.00490306	C	A	2.47902e-10	0.0709855	290820	exposure	TRUE	reported	fOjHkL	0.000126978	36.9323
20794	rs190783199	0.0934414	0.0153558	C	T	1.16437e-09	0.00697246	290820	exposure	TRUE	reported	fOjHkL	0.000120908	35.1666
20824	rs77374292	-0.0348774	0.00603455	T	C	7.48652e-09	0.0462835	290820	exposure	TRUE	reported	fOjHkL	0.00010739	31.2343
20825	rs11513072	0.0228421	0.00395009	G	A	7.35275e-09	0.118856	290820	exposure	TRUE	reported	fOjHkL	0.000109287	31.7862
20834	rs544058308	0.0910162	0.0158179	G	C	8.71485e-09	0.00672832	290820	exposure	TRUE	reported	fOjHkL	0.000110724	32.2041
20863	rs2335131	-0.0339855	0.00591427	A	G	9.11885e-09	0.0480279	290820	exposure	TRUE	reported	fOjHkL	0.000105617	30.7187
20919	rs61894237	-0.0465014	0.00838817	T	C	2.96169e-08	0.0316482	290820	exposure	TRUE	reported	fOjHkL	0.000132539	38.5499
20924	rs185586298	0.0895866	0.0153166	T	C	4.9455e-09	0.00696007	290820	exposure	TRUE	reported	fOjHkL	0.000110942	32.2675
20953	rs78916343	0.0591748	0.0104345	C	G	1.41899e-08	0.0139224	290820	exposure	TRUE	reported	fOjHkL	9.61455e-05	27.9635
21026	rs34572680	-0.0292449	0.0049327	A	G	3.05169e-09	0.0659172	290820	exposure	TRUE	reported	fOjHkL	0.000105321	30.6324
21091	rs11229439	0.0213758	0.00309521	G	A	4.98196e-12	0.193376	290820	exposure	TRUE	reported	fOjHkL	0.000142544	41.4602
21180	rs2022051	-0.0187599	0.00272978	G	A	6.31684e-12	0.277891	290820	exposure	TRUE	reported	fOjHkL	0.000141243	41.0819
21311	rs7107912	-0.0181638	0.00246743	A	G	1.81928e-13	0.562557	290820	exposure	TRUE	reported	fOjHkL	0.00016238	47.2306
21329	rs6606645	-0.0156899	0.00248964	T	C	2.93711e-10	0.403204	290820	exposure	TRUE	reported	fOjHkL	0.000118473	34.4583
21338	rs7115225	-0.016062	0.00276253	A	G	6.09102e-09	0.267827	290820	exposure	TRUE	reported	fOjHkL	0.000101181	29.4281
21339	rs2512527	-0.0192191	0.00346617	A	C	2.94368e-08	0.146499	290820	exposure	TRUE	reported	fOjHkL	9.23708e-05	26.8656
21346	rs61900024	-0.0411617	0.00690926	C	G	2.56183e-09	0.0327921	290820	exposure	TRUE	reported	fOjHkL	0.000107475	31.2589
21350	rs3907016	-0.0199641	0.00345751	A	G	7.73517e-09	0.146148	290820	exposure	TRUE	reported	fOjHkL	9.94729e-05	28.9314
21356	rs12273461	-0.014029	0.00256335	C	T	4.42731e-08	0.354038	290820	exposure	TRUE	reported	fOjHkL	9.00203e-05	26.1819
21357	rs11213900	-0.0198059	0.00361164	A	C	4.16064e-08	0.132437	290820	exposure	TRUE	reported	fOjHkL	9.01425e-05	26.2174
21385	rs7350522	0.0172402	0.00306608	T	G	1.87789e-08	0.198949	290820	exposure	TRUE	reported	fOjHkL	9.47363e-05	27.5536
21461	rs113311032	0.0185271	0.00245061	C	T	4.02346e-14	0.488133	290820	exposure	TRUE	reported	fOjHkL	0.00017153	49.8926
21464	rs12807410	0.0138689	0.00249982	A	G	2.89021e-08	0.405001	290820	exposure	TRUE	reported	fOjHkL	9.27014e-05	26.9617
21466	rs7479182	0.017335	0.00315267	G	A	3.82975e-08	0.815319	290820	exposure	TRUE	reported	fOjHkL	9.04956e-05	26.3201
21489	rs961491	0.0143705	0.00244229	T	G	4.00387e-09	0.502351	290820	exposure	TRUE	reported	fOjHkL	0.000103253	30.031
21507	rs78901918	0.0236259	0.00383083	A	G	6.94656e-10	0.117034	290820	exposure	TRUE	reported	fOjHkL	0.000115362	33.5532
21530	rs371518526	0.0200772	0.00359073	G	A	2.25237e-08	0.133727	290820	exposure	TRUE	reported	fOjHkL	9.33921e-05	27.1626
21542	rs4397868	0.0182715	0.00310495	T	C	3.98942e-09	0.808126	290820	exposure	TRUE	reported	fOjHkL	0.000103532	30.112
21552	rs11823283	0.0179548	0.003069	A	G	4.9049e-09	0.197591	290820	exposure	TRUE	reported	fOjHkL	0.000102224	29.7317
21630	rs57307148	0.0242132	0.00297195	A	C	3.72306e-16	0.216245	290820	exposure	TRUE	reported	fOjHkL	0.000198729	57.8054
21688	rs11502806	0.020529	0.00352445	T	C	5.72005e-09	0.142598	290820	exposure	TRUE	reported	fOjHkL	0.000103054	29.973
21742	rs144139808	-0.0451399	0.0075208	A	G	1.9489e-09	0.0283883	290820	exposure	TRUE	reported	fOjHkL	0.000112404	32.6929
21755	rs11170435	-0.0184843	0.00314908	A	G	4.36486e-09	0.186322	290820	exposure	TRUE	reported	fOjHkL	0.000103598	30.1314
21765	rs2733285	0.0138548	0.00244782	C	T	1.513e-08	0.489653	290820	exposure	TRUE	reported	fOjHkL	9.59366e-05	27.9028
21906	rs7132908	0.0274884	0.00251416	A	G	7.97444e-28	0.383026	290820	exposure	TRUE	reported	fOjHkL	0.000357128	103.896
21938	rs4759073	-0.0135523	0.00246203	A	G	3.70169e-08	0.474449	290820	exposure	TRUE	reported	fOjHkL	9.15926e-05	26.6392
21969	rs1846400	0.0142303	0.00244641	G	A	5.99736e-09	0.494323	290820	exposure	TRUE	reported	fOjHkL	0.000101238	29.4447
21987	rs7358723	-0.0348777	0.00638251	T	C	4.64002e-08	0.0387301	290820	exposure	TRUE	reported	fOjHkL	9.05774e-05	26.3439
22007	rs1800188	-0.0396487	0.0047251	T	C	4.81615e-17	0.0723386	290820	exposure	TRUE	reported	fOjHkL	0.000210983	61.3706
22015	rs73120022	0.0196809	0.00271924	A	G	4.56457e-13	0.282467	290820	exposure	TRUE	reported	fOjHkL	0.000157011	45.6687
22027	rs77505508	-0.0596917	0.00853781	A	G	2.72019e-12	0.0210669	290820	exposure	TRUE	reported	fOjHkL	0.000146964	42.7461
22035	rs77434191	-0.046882	0.00823834	A	G	1.26509e-08	0.0230682	290820	exposure	TRUE	reported	fOjHkL	9.9065e-05	28.8127
22039	rs12368412	-0.0138402	0.0025384	T	C	4.97153e-08	0.365354	290820	exposure	TRUE	reported	fOjHkL	8.88301e-05	25.8357
22047	rs10862431	-0.0159955	0.00291805	T	C	4.21561e-08	0.226373	290820	exposure	TRUE	reported	fOjHkL	8.96152e-05	26.0641
22049	rs10859055	-0.0141378	0.00253607	T	C	2.47959e-08	0.364792	290820	exposure	TRUE	reported	fOjHkL	9.26307e-05	26.9412
22078	rs6419384	-0.0162391	0.00264234	C	T	7.95994e-10	0.309729	290820	exposure	TRUE	reported	fOjHkL	0.00011276	32.7964
22173	rs10846920	0.0195679	0.00289917	T	C	1.48388e-11	0.766949	290820	exposure	TRUE	reported	fOjHkL	0.000136879	39.8122
22225	rs35221880	-0.019747	0.00315268	C	T	3.76279e-10	0.812683	290820	exposure	TRUE	reported	fOjHkL	0.000118722	34.5305
22306	rs4771122	-0.0184511	0.00258674	A	G	9.82426e-13	0.660132	290820	exposure	TRUE	reported	fOjHkL	0.000152762	44.4328
22389	rs9513018	-0.0166707	0.00249729	T	G	2.46377e-11	0.601014	290820	exposure	TRUE	reported	fOjHkL	0.000133285	38.7667
22456	rs9549099	0.0189886	0.00260722	C	T	3.26212e-13	0.325119	290820	exposure	TRUE	reported	fOjHkL	0.000158229	46.0231
22483	rs9670083	-0.0170011	0.00305503	C	A	2.62186e-08	0.198975	290820	exposure	TRUE	reported	fOjHkL	9.21358e-05	26.7972
22507	rs9568868	0.0310438	0.00352057	T	G	1.16708e-18	0.140364	290820	exposure	TRUE	reported	fOjHkL	0.000232568	67.6507
22540	rs1029152	0.0214331	0.00321358	A	T	2.56626e-11	0.824718	290820	exposure	TRUE	reported	fOjHkL	0.000132814	38.6297
22544	rs9563533	-0.0220296	0.00269574	A	C	3.03319e-16	0.288194	290820	exposure	TRUE	reported	fOjHkL	0.000199108	57.9159
22934	rs944874	0.0169474	0.00245736	T	G	5.32599e-12	0.549972	290820	exposure	TRUE	reported	fOjHkL	0.000142173	41.3523
23174	rs9597882	0.0156075	0.00259512	T	C	1.80801e-09	0.327974	290820	exposure	TRUE	reported	fOjHkL	0.00010738	31.2313
23246	rs17703668	0.0162335	0.00265119	A	G	9.17635e-10	0.305351	290820	exposure	TRUE	reported	fOjHkL	0.000111794	32.5154
23254	rs1987886	-0.0221157	0.00245004	C	T	1.7697e-19	0.515842	290820	exposure	TRUE	reported	fOjHkL	0.000244307	71.0661
23330	rs17837235	0.019033	0.00314389	G	A	1.41322e-09	0.185139	290820	exposure	TRUE	reported	fOjHkL	0.000109301	31.7903
23395	rs9571708	-0.0172885	0.00260059	T	C	2.97303e-11	0.32964	290820	exposure	TRUE	reported	fOjHkL	0.000132097	38.4212
23439	rs2612818	-0.0136241	0.00249027	C	T	4.47631e-08	0.554401	290820	exposure	TRUE	reported	fOjHkL	9.17094e-05	26.6732
23441	rs1924922	0.014312	0.0025023	G	A	1.06827e-08	0.610914	290820	exposure	TRUE	reported	fOjHkL	9.7377e-05	28.3217
23491	rs9530843	-0.0171417	0.00260553	C	A	4.73696e-11	0.327499	290820	exposure	TRUE	reported	fOjHkL	0.000129432	37.6459
23524	rs1414154	-0.0160264	0.00246335	A	C	7.72147e-11	0.558257	290820	exposure	TRUE	reported	fOjHkL	0.000126679	36.8453
23566	rs9556551	0.0141613	0.00246898	A	T	9.71158e-09	0.424036	290820	exposure	TRUE	reported	fOjHkL	9.79567e-05	28.4904
23618	rs1924580	0.0217264	0.00390427	G	T	2.62513e-08	0.109729	290820	exposure	TRUE	reported	fOjHkL	9.22251e-05	26.8232
23621	rs9513245	-0.0145282	0.00262694	T	C	3.19382e-08	0.6854	290820	exposure	TRUE	reported	fOjHkL	9.10241e-05	26.4739
23622	rs12858868	-0.01362	0.00246527	G	A	3.29989e-08	0.557176	290820	exposure	TRUE	reported	fOjHkL	9.15393e-05	26.6237
23668	rs2022674	0.023305	0.00253879	T	C	4.32912e-20	0.634537	290820	exposure	TRUE	reported	fOjHkL	0.0002519	73.2756
23718	rs10083361	0.0161274	0.00245373	G	A	4.94425e-11	0.493467	290820	exposure	TRUE	reported	fOjHkL	0.000130024	37.8183
23754	rs78610393	-0.0382618	0.00638352	G	A	2.04951e-09	0.0380125	290820	exposure	TRUE	reported	fOjHkL	0.000107067	31.1404
23910	rs117962481	-0.0243551	0.00259212	A	T	5.67806e-21	0.332024	290820	exposure	TRUE	reported	fOjHkL	0.000263112	76.5378
23947	rs2273813	0.0138845	0.00249775	G	T	2.71594e-08	0.391733	290820	exposure	TRUE	reported	fOjHkL	9.18703e-05	26.72
23981	rs10138555	0.0574319	0.00994324	T	G	7.65103e-09	0.0156776	290820	exposure	TRUE	reported	fOjHkL	0.000101801	29.6087
24024	rs2143975	-0.0244118	0.00246102	G	C	3.42926e-23	0.537286	290820	exposure	TRUE	reported	fOjHkL	0.000296311	86.1981
24072	rs1990563	0.0145928	0.00259707	G	T	1.92132e-08	0.328983	290820	exposure	TRUE	reported	fOjHkL	9.40187e-05	27.3449
24076	rs12433188	-0.017468	0.00255362	T	G	7.89405e-12	0.359229	290820	exposure	TRUE	reported	fOjHkL	0.000140472	40.8576
24149	rs10133874	-0.0226667	0.00287702	T	C	3.31284e-15	0.237517	290820	exposure	TRUE	reported	fOjHkL	0.000186094	54.1294
24383	rs1865719	0.0250541	0.00255786	G	A	1.18331e-22	0.649245	290820	exposure	TRUE	reported	fOjHkL	0.000285891	83.166
24455	rs8014180	-0.0183941	0.00281888	T	C	6.78578e-11	0.748187	290820	exposure	TRUE	reported	fOjHkL	0.00012749	37.0811
24465	rs8006644	-0.0152345	0.00272052	C	A	2.14536e-08	0.280067	290820	exposure	TRUE	reported	fOjHkL	9.35924e-05	27.2209
24467	rs7159126	-0.0153322	0.00272645	C	T	1.87103e-08	0.276645	290820	exposure	TRUE	reported	fOjHkL	9.40835e-05	27.3637
24472	rs61992671	-0.013828	0.00247252	G	A	2.23604e-08	0.510063	290820	exposure	TRUE	reported	fOjHkL	9.55681e-05	27.7956
24473	rs10140382	-0.0176001	0.0031175	T	C	1.64608e-08	0.806091	290820	exposure	TRUE	reported	fOjHkL	9.68372e-05	28.1647
24474	rs3818287	0.0172677	0.00310287	A	C	2.62054e-08	0.191258	290820	exposure	TRUE	reported	fOjHkL	9.2242e-05	26.8281
24482	rs11632852	0.013864	0.00243814	C	T	1.29825e-08	0.493199	290820	exposure	TRUE	reported	fOjHkL	9.60875e-05	27.9467
24486	rs34916882	0.0149112	0.00248062	T	G	1.8426e-09	0.416828	290820	exposure	TRUE	reported	fOjHkL	0.000108096	31.4396
24494	rs72733275	0.0307097	0.00463205	T	G	3.36047e-11	0.0763683	290820	exposure	TRUE	reported	fOjHkL	0.000133043	38.6965
24495	rs182842061	-0.0437395	0.00760867	A	G	8.99684e-09	0.0266873	290820	exposure	TRUE	reported	fOjHkL	9.93882e-05	28.9067
24507	rs55932046	0.0282989	0.00419529	T	A	1.52581e-11	0.094882	290820	exposure	TRUE	reported	fOjHkL	0.000137549	40.0073
24513	rs266311	0.019445	0.00296469	A	G	5.42251e-11	0.214345	290820	exposure	TRUE	reported	fOjHkL	0.000127348	37.0397
24673	rs4776970	-0.0230517	0.00256156	T	A	2.27615e-19	0.344001	290820	exposure	TRUE	reported	fOjHkL	0.000239827	69.7629
24738	rs16969968	-0.0146723	0.00259581	A	G	1.58311e-08	0.330167	290820	exposure	TRUE	reported	fOjHkL	9.52197e-05	27.6942
24752	rs11631512	0.0142142	0.00245511	A	G	7.05359e-09	0.520785	290820	exposure	TRUE	reported	fOjHkL	0.000100847	29.3311
24754	rs7170644	-0.0145067	0.00254526	G	A	1.20163e-08	0.636609	290820	exposure	TRUE	reported	fOjHkL	9.73675e-05	28.319
24768	rs11646280	0.0187126	0.00293813	T	C	1.90432e-10	0.224745	290820	exposure	TRUE	reported	fOjHkL	0.000122021	35.4901
24772	rs2238435	0.0237887	0.00247798	G	C	7.99098e-22	0.578938	290820	exposure	TRUE	reported	fOjHkL	0.000275899	80.2584
24843	rs81647	-0.0144474	0.00255961	A	G	1.65752e-08	0.647196	290820	exposure	TRUE	reported	fOjHkL	9.53188e-05	27.7231
24846	rs11861232	-0.0150925	0.00257255	G	A	4.44478e-09	0.346155	290820	exposure	TRUE	reported	fOjHkL	0.000103109	29.9891
24853	rs62039480	-0.015315	0.00260276	A	G	4.0012e-09	0.328489	290820	exposure	TRUE	reported	fOjHkL	0.000103476	30.0957
24944	rs11640942	-0.0404299	0.00369081	T	C	6.34454e-28	0.125601	290820	exposure	TRUE	reported	fOjHkL	0.000359036	104.452
25204	rs4238585	0.0242781	0.00305393	T	C	1.86853e-15	0.799736	290820	exposure	TRUE	reported	fOjHkL	0.000188803	54.9177
25219	rs72777923	-0.0168811	0.00308258	T	C	4.3432e-08	0.197115	290820	exposure	TRUE	reported	fOjHkL	9.01996e-05	26.234
25459	rs437564	0.0312299	0.00249414	T	C	5.70558e-36	0.426499	290820	exposure	TRUE	reported	fOjHkL	0.000477115	138.82
25796	rs7542	-0.0242433	0.00246187	C	G	7.02587e-23	0.461523	290820	exposure	TRUE	reported	fOjHkL	0.000292129	84.9811
25941	rs55667375	0.015752	0.00260905	T	C	1.56567e-09	0.332875	290820	exposure	TRUE	reported	fOjHkL	0.000110202	32.0523
25969	rs3095670	-0.0159181	0.00246817	A	G	1.12339e-10	0.451395	290820	exposure	TRUE	reported	fOjHkL	0.000125496	36.501
26007	rs12929984	0.0221752	0.00361701	A	G	8.74339e-10	0.132356	290820	exposure	TRUE	reported	fOjHkL	0.000112941	32.8489
26020	rs77103359	-0.0288376	0.00517095	T	C	2.44918e-08	0.059971	290820	exposure	TRUE	reported	fOjHkL	9.37628e-05	27.2705
26045	rs9925367	-0.0202572	0.00286858	A	G	1.64399e-12	0.759949	290820	exposure	TRUE	reported	fOjHkL	0.000149719	43.5475
26058	rs2080364	0.0200513	0.00248364	A	G	6.83754e-16	0.543329	290820	exposure	TRUE	reported	fOjHkL	0.000199518	58.0349
26124	rs73614566	0.037948	0.003753	C	T	4.9204e-24	0.120624	290820	exposure	TRUE	reported	fOjHkL	0.000305503	88.8731
26154	rs12933993	-0.0469543	0.00782932	T	C	2.00706e-09	0.0256117	290820	exposure	TRUE	reported	fOjHkL	0.00011004	32.0052
26278	rs188977356	0.047686	0.00662163	C	T	5.95251e-13	0.0355808	290820	exposure	TRUE	reported	fOjHkL	0.000156061	45.3923
26525	rs72805611	0.0785584	0.00250321	T	C	1e-200	0.394475	290820	exposure	TRUE	reported	fOjHkL	0.00294827	859.944
26557	rs137996499	0.0972097	0.010064	T	C	4.49676e-22	0.0150769	290820	exposure	TRUE	reported	fOjHkL	0.000280649	81.6407
26601	rs76411074	0.0358382	0.0053692	G	A	2.47628e-11	0.0562423	290820	exposure	TRUE	reported	fOjHkL	0.000136347	39.6576
26602	rs143011463	0.0437929	0.00770954	G	C	1.34419e-08	0.0267082	290820	exposure	TRUE	reported	fOjHkL	9.97069e-05	28.9994
26606	rs138351466	-0.0325212	0.00571707	A	G	1.28204e-08	0.0489202	290820	exposure	TRUE	reported	fOjHkL	9.84166e-05	28.6241
26617	rs117893287	-0.0531785	0.00748137	T	C	1.17625e-12	0.0278271	290820	exposure	TRUE	reported	fOjHkL	0.000153008	44.5042
26625	rs8054364	-0.0242188	0.00309127	G	C	4.70435e-15	0.19648	290820	exposure	TRUE	reported	fOjHkL	0.000185204	53.8706
26673	rs12929934	-0.0175696	0.00254165	A	G	4.75664e-12	0.369814	290820	exposure	TRUE	reported	fOjHkL	0.000143882	41.8494
26701	rs1876944	-0.0158761	0.00262736	T	C	1.51635e-09	0.31827	290820	exposure	TRUE	reported	fOjHkL	0.000109377	31.8123
26733	rs1595305	-0.0145606	0.00245854	T	C	3.17125e-09	0.486062	290820	exposure	TRUE	reported	fOjHkL	0.000105923	30.8076
26833	rs27097	-0.0172221	0.00274816	T	G	3.68587e-10	0.72758	290820	exposure	TRUE	reported	fOjHkL	0.000117577	34.1975
26849	rs35967356	-0.0162218	0.00247362	T	C	5.45758e-11	0.426351	290820	exposure	TRUE	reported	fOjHkL	0.000128719	37.4385
26985	rs6416742	0.0208625	0.0026853	T	C	7.90133e-15	0.296579	290820	exposure	TRUE	reported	fOjHkL	0.000181601	52.8225
27067	rs144285608	0.0527605	0.00837406	C	A	2.96756e-10	0.0219955	290820	exposure	TRUE	reported	fOjHkL	0.000119763	34.8334
27071	rs72839203	0.0170024	0.00311276	T	G	4.70392e-08	0.189604	290820	exposure	TRUE	reported	fOjHkL	8.88373e-05	25.8378
27073	rs7222145	-0.118632	0.0216747	A	C	4.41743e-08	0.00321536	290820	exposure	TRUE	reported	fOjHkL	9.02121e-05	26.2377
27090	rs80075981	0.0178658	0.00297498	A	G	1.90911e-09	0.21395	290820	exposure	TRUE	reported	fOjHkL	0.000107359	31.2252
27104	rs78378222	0.0562331	0.00935695	G	T	1.85793e-09	0.0174807	290820	exposure	TRUE	reported	fOjHkL	0.000108621	31.5924
27106	rs72841438	0.0331036	0.00563511	A	G	4.24043e-09	0.0495666	290820	exposure	TRUE	reported	fOjHkL	0.00010325	30.0301
27160	rs4795525	0.0135849	0.00244907	A	T	2.9069e-08	0.550478	290820	exposure	TRUE	reported	fOjHkL	9.13343e-05	26.5641
27197	rs183228384	-0.0557228	0.00844204	C	G	4.09449e-11	0.0216216	290820	exposure	TRUE	reported	fOjHkL	0.000131368	38.2093
27249	rs8882	-0.0192201	0.00246167	G	A	5.82237e-15	0.561537	290820	exposure	TRUE	reported	fOjHkL	0.000181908	52.9118
27316	rs3848462	0.0309173	0.00538089	T	C	9.1504e-09	0.0543512	290820	exposure	TRUE	reported	fOjHkL	9.8259e-05	28.5783
27326	rs11656151	-0.020066	0.00301201	G	A	2.70147e-11	0.207174	290820	exposure	TRUE	reported	fOjHkL	0.000132271	38.4719
27368	rs9911944	-0.0141082	0.00244649	T	G	8.08351e-09	0.469727	290820	exposure	TRUE	reported	fOjHkL	9.91558e-05	28.8392
27460	rs208015	-0.0268	0.00396383	C	T	1.3693e-11	0.893985	290820	exposure	TRUE	reported	fOjHkL	0.000136144	39.5984
27543	rs11649885	-0.0140231	0.00246592	G	A	1.2947e-08	0.56697	290820	exposure	TRUE	reported	fOjHkL	9.65597e-05	28.084
27566	rs11150745	-0.0186535	0.00271518	G	A	6.41653e-12	0.281736	290820	exposure	TRUE	reported	fOjHkL	0.000140824	40.96
27614	rs3935190	-0.0189645	0.00244627	A	G	9.01571e-15	0.50344	290820	exposure	TRUE	reported	fOjHkL	0.000179818	52.3036
27625	rs7228664	0.0220659	0.00401148	T	C	3.78312e-08	0.896665	290820	exposure	TRUE	reported	fOjHkL	9.023e-05	26.2429
27646	rs9955276	0.0241185	0.00320644	T	C	5.40008e-14	0.174613	290820	exposure	TRUE	reported	fOjHkL	0.000167674	48.7707
27866	rs1652348	-0.0183312	0.00243964	T	C	5.74116e-14	0.506364	290820	exposure	TRUE	reported	fOjHkL	0.000167989	48.8625
27883	rs9951687	-0.0196034	0.0033653	G	C	5.70624e-09	0.157436	290820	exposure	TRUE	reported	fOjHkL	0.000101953	29.6528
27890	rs12458584	0.0141615	0.00254712	G	A	2.70066e-08	0.39078	290820	exposure	TRUE	reported	fOjHkL	9.54894e-05	27.7727
27892	rs8089131	0.0213157	0.00382606	G	A	2.53017e-08	0.885391	290820	exposure	TRUE	reported	fOjHkL	9.22111e-05	26.8191
28193	rs180829	-0.020227	0.00250581	A	C	6.91353e-16	0.613056	290820	exposure	TRUE	reported	fOjHkL	0.000194107	56.4608
28324	rs9964756	0.0200326	0.00367286	G	T	4.91858e-08	0.87391	290820	exposure	TRUE	reported	fOjHkL	8.84407e-05	25.7224
28328	rs12458494	0.0169938	0.00293357	T	C	6.91942e-09	0.22342	290820	exposure	TRUE	reported	fOjHkL	0.000100212	29.1463
28331	rs7230831	-0.0166019	0.00297839	G	A	2.488e-08	0.78087	290820	exposure	TRUE	reported	fOjHkL	9.43249e-05	27.434
28335	rs9949796	-0.0173988	0.00283406	C	T	8.29488e-10	0.247663	290820	exposure	TRUE	reported	fOjHkL	0.000112809	32.8105
28528	rs538656	0.0523173	0.00313103	T	G	1.12176e-62	0.185313	290820	exposure	TRUE	reported	fOjHkL	0.000826451	240.546
28757	rs78263856	-0.0632041	0.00770811	C	T	2.41046e-16	0.0260182	290820	exposure	TRUE	reported	fOjHkL	0.000202464	58.8922
28830	rs17710386	0.0138205	0.00251229	C	T	3.7732e-08	0.391555	290820	exposure	TRUE	reported	fOjHkL	9.10105e-05	26.4699
28835	rs9958459	0.0141397	0.00248109	A	G	1.20523e-08	0.588254	290820	exposure	TRUE	reported	fOjHkL	9.68511e-05	28.1688
28839	rs7259484	-0.0160735	0.00291221	G	A	3.40212e-08	0.227775	290820	exposure	TRUE	reported	fOjHkL	9.08868e-05	26.4339
28840	rs76569620	0.0391281	0.00584297	T	C	2.13304e-11	0.0460399	290820	exposure	TRUE	reported	fOjHkL	0.000134484	39.1158
28900	rs10409167	-0.0163369	0.00244983	A	G	2.58285e-11	0.519817	290820	exposure	TRUE	reported	fOjHkL	0.000133238	38.753
28917	rs34068189	0.0164099	0.00245264	T	C	2.22126e-11	0.453763	290820	exposure	TRUE	reported	fOjHkL	0.000133491	38.8268
28946	rs116399833	0.018939	0.00286953	A	C	4.11055e-11	0.242757	290820	exposure	TRUE	reported	fOjHkL	0.000131872	38.3557
28985	rs11881338	-0.0174073	0.00245302	A	T	1.28145e-12	0.547308	290820	exposure	TRUE	reported	fOjHkL	0.000150151	43.6731
29001	rs10403389	-0.0207825	0.00360564	A	C	8.21959e-09	0.131796	290820	exposure	TRUE	reported	fOjHkL	9.88438e-05	28.7484
29005	rs2053080	-0.0179491	0.00294108	G	C	1.04179e-09	0.222582	290820	exposure	TRUE	reported	fOjHkL	0.000111496	32.4287
29047	rs466115	0.0199602	0.00255109	A	C	5.11093e-15	0.647777	290820	exposure	TRUE	reported	fOjHkL	0.000181804	52.8814
29094	rs429358	-0.0238398	0.00317777	C	T	6.28203e-14	0.180913	290820	exposure	TRUE	reported	fOjHkL	0.000168436	48.9925
29113	rs34783010	-0.0205857	0.00278852	T	G	1.55561e-13	0.259422	290820	exposure	TRUE	reported	fOjHkL	0.000162832	47.3621
29141	rs2241388	0.018503	0.00257673	C	T	6.93107e-13	0.661154	290820	exposure	TRUE	reported	fOjHkL	0.000153398	44.6177
29187	rs4801809	0.0259367	0.00455828	T	C	1.27022e-08	0.0779675	290820	exposure	TRUE	reported	fOjHkL	9.67207e-05	28.1308
29190	rs56915529	-0.0174777	0.00271968	T	C	1.30689e-10	0.290722	290820	exposure	TRUE	reported	fOjHkL	0.000125977	36.6411
29193	rs7272442	0.0133512	0.0024457	A	G	4.78751e-08	0.501263	290820	exposure	TRUE	reported	fOjHkL	8.91267e-05	25.922
29197	rs11907606	0.0196259	0.003051	T	C	1.25418e-10	0.201984	290820	exposure	TRUE	reported	fOjHkL	0.00012417	36.1154
29283	rs947088	0.0158999	0.00257278	T	G	6.40855e-10	0.657699	290820	exposure	TRUE	reported	fOjHkL	0.000113829	33.1074
29314	rs4362633	0.0224447	0.0039256	C	A	1.08099e-08	0.108329	290820	exposure	TRUE	reported	fOjHkL	9.73211e-05	28.3055
29345	rs2076561	0.016545	0.00256465	A	G	1.10979e-10	0.343597	290820	exposure	TRUE	reported	fOjHkL	0.000123476	35.9136
29454	rs6061000	0.018404	0.00319819	A	G	8.6896e-09	0.822873	290820	exposure	TRUE	reported	fOjHkL	9.87352e-05	28.7168
29456	rs455602	0.014914	0.00245976	T	G	1.3345e-09	0.52479	290820	exposure	TRUE	reported	fOjHkL	0.00011094	32.267
29517	rs6088595	0.0184425	0.00249537	A	T	1.46049e-13	0.397703	290820	exposure	TRUE	reported	fOjHkL	0.000162944	47.3949
29657	rs1000336	0.0168182	0.00291208	C	T	7.68175e-09	0.228477	290820	exposure	TRUE	reported	fOjHkL	9.97196e-05	29.0031
29764	rs6068144	-0.0225214	0.00290932	G	A	9.85372e-15	0.228217	290820	exposure	TRUE	reported	fOjHkL	0.000178675	51.9712
30203	rs1890051	0.0157308	0.00269074	G	A	5.02713e-09	0.288271	290820	exposure	TRUE	reported	fOjHkL	0.000101542	29.5333
30219	rs117657619	-0.0379477	0.00576039	A	G	4.46684e-11	0.0482009	290820	exposure	TRUE	reported	fOjHkL	0.00013213	38.4309
30233	rs4812041	-0.0180932	0.00292852	T	C	6.48022e-10	0.225859	290820	exposure	TRUE	reported	fOjHkL	0.000114477	33.2958
30259	rs45551238	-0.0762247	0.00571586	T	C	1.43582e-40	0.0485709	290820	exposure	TRUE	reported	fOjHkL	0.000537	156.253
30307	rs13052235	-0.0169987	0.00244037	G	A	3.26964e-12	0.500403	290820	exposure	TRUE	reported	fOjHkL	0.000144478	42.0228
30318	rs79585412	-0.0349945	0.00443748	C	T	3.11745e-15	0.0824759	290820	exposure	TRUE	reported	fOjHkL	0.000185342	53.9108
30322	rs13515	0.0186262	0.00336224	T	C	3.0281e-08	0.155557	290820	exposure	TRUE	reported	fOjHkL	9.11462e-05	26.5094
30323	rs6005036	-0.0156889	0.00260437	A	G	1.70075e-09	0.327723	290820	exposure	TRUE	reported	fOjHkL	0.00010846	31.5456
30358	rs229559	0.0153474	0.00257666	C	G	2.58006e-09	0.660291	290820	exposure	TRUE	reported	fOjHkL	0.000105668	30.7333
30495	rs6001861	0.0167144	0.00250945	T	C	2.72709e-11	0.380077	290820	exposure	TRUE	reported	fOjHkL	0.00013165	38.2912
30642	rs738140	-0.0185961	0.00260672	G	A	9.75439e-13	0.323293	290820	exposure	TRUE	reported	fOjHkL	0.000151311	44.0106
30688	rs8135582	0.013781	0.0024448	G	A	1.73169e-08	0.463725	290820	exposure	TRUE	reported	fOjHkL	9.44582e-05	27.4727
