# Supplementary material for: Obesity impact on leukocyte telomere shortening and immune aging assessed by Mendelian randomization and transcriptomics analysis
Source: Sci Rep. 2025 Aug 23;15:30983. doi: 10.1038/s41598-025-16817-5 (PMC12373864; doi:10.1038/s41598-025-16817-5)
Supplement: Supplementary file 1 — Supplementary Material 1 [file 41598_2025_16817_MOESM1_ESM.zip › Supplementary materials/Tables/Table S17.F values of BFP IVs no UK Biobank.xlsx]

## Sheet: Table S17
	chr.exposure	se.exposure	samplesize.exposure	pval.exposure	beta.exposure	pos.exposure	id.exposure	SNP	effect_allele.exposure	other_allele.exposure	eaf.exposure	exposure	mr_keep.exposure	pval_origin.exposure	data_source.exposure	r2	F
1	1	0.0048	65831	1.48501e-07	-0.0251	78400540	ebi-a-GCST003435	rs1780050	C	A	0.4129	|| id:ebi-a-GCST003435	TRUE	reported	igd	0.000415197	27.3434
2	1	0.0063	65831	5.22504e-06	0.0287	49378140	ebi-a-GCST003435	rs2355693	T	C	0.2482	|| id:ebi-a-GCST003435	TRUE	reported	igd	0.000315149	20.7525
3	1	0.0056	65831	9.17804e-07	-0.0276	109893210	ebi-a-GCST003435	rs1278664	T	G	0.2198	|| id:ebi-a-GCST003435	TRUE	reported	igd	0.000368851	24.2901
4	1	0.0048	65831	5.873e-08	0.026	72823713	ebi-a-GCST003435	rs990871	T	C	0.6187	|| id:ebi-a-GCST003435	TRUE	reported	igd	0.000445492	29.3394
5	1	0.0058	65831	4.53398e-08	0.0315	177889480	ebi-a-GCST003435	rs543874	G	A	0.1915	|| id:ebi-a-GCST003435	TRUE	reported	igd	0.000447858	29.4952
6	1	0.0047	65831	5.52599e-06	-0.0212	219688634	ebi-a-GCST003435	rs2494195	C	T	0.6084	|| id:ebi-a-GCST003435	TRUE	reported	igd	0.000308966	20.3452
7	2	0.0061	65831	1.41198e-10	0.0392	635721	ebi-a-GCST003435	rs6755502	C	T	0.8315	|| id:ebi-a-GCST003435	TRUE	reported	igd	0.000626916	41.2952
8	2	0.0066	65831	4.74504e-06	-0.0302	25989495	ebi-a-GCST003435	rs10180261	T	C	0.2109	|| id:ebi-a-GCST003435	TRUE	reported	igd	0.000317949	20.9369
9	2	0.0047	65831	1.53391e-12	-0.0335	227108446	ebi-a-GCST003435	rs2943652	T	C	0.6401	|| id:ebi-a-GCST003435	TRUE	reported	igd	0.000771131	50.802
10	2	0.0052	65831	5.67898e-09	0.0304	165544450	ebi-a-GCST003435	rs6738627	A	G	0.37	|| id:ebi-a-GCST003435	TRUE	reported	igd	0.000518901	34.1765
11	2	0.0046	65831	1.61399e-06	0.0221	25169200	ebi-a-GCST003435	rs1172294	G	A	0.4696	|| id:ebi-a-GCST003435	TRUE	reported	igd	0.000350499	23.0811
12	3	0.0087	65831	4.74898e-06	0.0397	141306013	ebi-a-GCST003435	rs2035935	G	A	0.0927	|| id:ebi-a-GCST003435	TRUE	reported	igd	0.000316209	20.8223
13	3	0.0067	65831	1.38201e-06	0.0324	12394840	ebi-a-GCST003435	rs1899951	T	C	0.148	|| id:ebi-a-GCST003435	TRUE	reported	igd	0.000355104	23.3845
14	4	0.0047	65831	1.359e-07	0.0249	45182527	ebi-a-GCST003435	rs10938397	G	A	0.4285	|| id:ebi-a-GCST003435	TRUE	reported	igd	0.000426174	28.0666
15	5	0.0046	65831	3.01099e-06	0.0214	63034606	ebi-a-GCST003435	rs10805383	A	G	0.5066	|| id:ebi-a-GCST003435	TRUE	reported	igd	0.000328654	21.6421
16	7	0.0057	65831	4.29705e-06	0.0262	28730009	ebi-a-GCST003435	rs9691873	C	A	0.418	|| id:ebi-a-GCST003435	TRUE	reported	igd	0.000320836	21.1271
17	7	0.0047	65831	6.67498e-06	-0.021	149191027	ebi-a-GCST003435	rs13236631	C	T	0.6154	|| id:ebi-a-GCST003435	TRUE	reported	igd	0.000303166	19.9632
18	7	0.0089	65831	6.45194e-06	0.04	134841935	ebi-a-GCST003435	rs1115265	A	G	0.0824	|| id:ebi-a-GCST003435	TRUE	reported	igd	0.000306744	20.1989
19	9	0.0048	65831	3.18097e-06	0.0225	129390800	ebi-a-GCST003435	rs3829849	T	C	0.3531	|| id:ebi-a-GCST003435	TRUE	reported	igd	0.000333662	21.972
20	11	0.0049	65831	2.54701e-06	-0.0232	43653833	ebi-a-GCST003435	rs2862996	T	G	0.6987	|| id:ebi-a-GCST003435	TRUE	reported	igd	0.000340412	22.4166
21	11	0.0075	65831	8.99601e-06	0.0333	117489941	ebi-a-GCST003435	rs683842	G	C	0.8247	|| id:ebi-a-GCST003435	TRUE	reported	igd	0.000299368	19.713
22	12	0.0114	65831	8.01309e-06	-0.0507	91804510	ebi-a-GCST003435	rs7303800	A	G	0.933	|| id:ebi-a-GCST003435	TRUE	reported	igd	0.000300362	19.7785
23	12	0.0051	65831	2.30898e-07	0.0262	124409502	ebi-a-GCST003435	rs7133378	A	G	0.3175	|| id:ebi-a-GCST003435	TRUE	reported	igd	0.000400735	26.3906
24	13	0.0047	65831	2.57697e-06	0.0221	97049004	ebi-a-GCST003435	rs9634489	G	A	0.5046	|| id:ebi-a-GCST003435	TRUE	reported	igd	0.000335747	22.1093
25	13	0.0049	65831	6.56206e-09	-0.0283	80958288	ebi-a-GCST003435	rs693839	T	C	0.6803	|| id:ebi-a-GCST003435	TRUE	reported	igd	0.000506443	33.3555
26	15	0.0065	65831	1.078e-06	0.0317	68128117	ebi-a-GCST003435	rs12898654	G	C	0.2166	|| id:ebi-a-GCST003435	TRUE	reported	igd	0.000361164	23.7837
27	16	0.0047	65831	1.21099e-08	0.0269	28855727	ebi-a-GCST003435	rs4788099	G	A	0.3826	|| id:ebi-a-GCST003435	TRUE	reported	igd	0.00049735	32.7564
28	16	0.0054	65831	4.30101e-06	0.0247	52608263	ebi-a-GCST003435	rs3112562	G	C	0.2326	|| id:ebi-a-GCST003435	TRUE	reported	igd	0.000317715	20.9215
29	16	0.0047	65831	3.79402e-27	0.051	53803574	ebi-a-GCST003435	rs1558902	A	T	0.4041	|| id:ebi-a-GCST003435	TRUE	reported	igd	0.00178541	117.742
30	17	0.0062	65831	2.90503e-06	-0.029	78723985	ebi-a-GCST003435	rs4602089	G	A	0.2409	|| id:ebi-a-GCST003435	TRUE	reported	igd	0.000332229	21.8776
31	17	0.006	65831	2.857e-08	-0.0333	47091420	ebi-a-GCST003435	rs9906944	T	C	0.3276	|| id:ebi-a-GCST003435	TRUE	reported	igd	0.000467684	30.8016
32	18	0.0053	65831	1.333e-10	0.0341	57829135	ebi-a-GCST003435	rs6567160	C	T	0.25	|| id:ebi-a-GCST003435	TRUE	reported	igd	0.000628425	41.3946
33	19	0.0083	65831	6.84195e-09	-0.048	45392254	ebi-a-GCST003435	rs6857	T	C	0.1609	|| id:ebi-a-GCST003435	TRUE	reported	igd	0.00050778	33.4436
34	19	0.0046	65831	6.561e-06	0.0207	33929094	ebi-a-GCST003435	rs17760970	C	T	0.5553	|| id:ebi-a-GCST003435	TRUE	reported	igd	0.000307511	20.2494
35	20	0.0053	65831	1.36301e-07	0.0281	45593210	ebi-a-GCST003435	rs1206773	A	G	0.2493	|| id:ebi-a-GCST003435	TRUE	reported	igd	0.00042682	28.1091
36	22	0.0047	65831	1.74799e-07	-0.0244	38595411	ebi-a-GCST003435	rs3761445	A	G	0.5871	|| id:ebi-a-GCST003435	TRUE	reported	igd	0.000409238	26.9507
