# Supplementary material for: Obesity impact on leukocyte telomere shortening and immune aging assessed by Mendelian randomization and transcriptomics analysis
Source: Sci Rep. 2025 Aug 23;15:30983. doi: 10.1038/s41598-025-16817-5 (PMC12373864; doi:10.1038/s41598-025-16817-5)
Supplement: Supplementary file 1 — Supplementary Material 1 [file 41598_2025_16817_MOESM1_ESM.zip › Supplementary materials/Tables/Table S18 The results of validation analysis.xlsx]

## Sheet: Table S18
method	nsnp	b	se	pval	lo_ci	up_ci
FinnGen BMI on TL
MR Egger	337	-0.0484531	0.0168204	0.00422472	-0.0814212	-0.0154851
Weighted median	337	-0.0338937	0.0124115	0.00631764	-0.0582203	-0.0095671
Inverse variance weighted	337	-0.0317316	0.0067075	2.23684e-06	-0.0448783	-0.0185849
Simple mode	337	0.0132576	0.030183	0.66077	-0.045901	0.0724162
Weighted mode	337	-0.0359611	0.0188319	0.057038	-0.0728716	0.000949399
BFP with no UK Biobank individuals on TL
MR Egger	30	-0.0208493	0.0871734	0.812715	-0.191709	0.15001
Weighted median	30	-0.0213644	0.0212279	0.314207	-0.0629711	0.0202422
Inverse variance weighted	30	-0.0411418	0.0165982	0.0131865	-0.0736742	-0.00860936
Simple mode	30	-0.00856955	0.0406013	0.834312	-0.0881481	0.071009
Weighted mode	30	-0.0109845	0.0381947	0.775704	-0.0858461	0.063877
