# Supplementary material for: Obesity impact on leukocyte telomere shortening and immune aging assessed by Mendelian randomization and transcriptomics analysis
Source: Sci Rep. 2025 Aug 23;15:30983. doi: 10.1038/s41598-025-16817-5 (PMC12373864; doi:10.1038/s41598-025-16817-5)
Supplement: Supplementary file 1 — Supplementary Material 1 [file 41598_2025_16817_MOESM1_ESM.zip › Supplementary materials/Tables/Table S19 DEGs between lean and obese individuals.xlsx]

## Sheet: Table S19 GSE32575 DEGs results
	logFC	AveExpr	t	P.Value	adj.P.Val	B
HLA-DRB5	3.20037	8.35598	3.09803	0.00407723	0.0490883	-2.189
CH25H	2.06394	7.68177	5.262	9.68448e-06	0.00107914	3.47471
SLC7A5	1.92876	8.9077	6.35394	4.19054e-07	0.000146735	6.44739
OLR1	1.8521	8.63183	4.56761	7.1611e-05	0.00361741	1.58267
ACKR3	1.78516	7.78125	5.66551	3.01897e-06	0.000480574	4.57864
IL6	1.54953	8.19289	8.54296	1.04685e-09	2.20339e-06	12.0669
CCL20	1.47195	10.1385	5.1022	1.53685e-05	0.00145563	3.03751
DDIT4	1.44824	11.0709	15.885	1.36422e-16	2.58425e-12	25.9857
PI3	1.4348	9.71793	3.6777	0.000871963	0.0181057	-0.763455
IL1A	1.2928	7.50951	4.08169	0.000284406	0.00896095	0.284363
TAMALIN	1.26876	8.33404	6.79576	1.2005e-07	7.10658e-05	7.62767
RGS1	1.23104	10.688	4.27403	0.0001653	0.00625088	0.794321
SNAI1	1.19559	8.2473	4.66891	5.35603e-05	0.00301066	1.85688
TNFRSF21	1.17122	7.44239	4.71801	4.65165e-05	0.00273688	1.99007
MAP3K8	1.16696	10.981	7.33422	2.6823e-08	2.41956e-05	9.03812
GPER1	1.16666	8.19264	7.40541	2.20529e-08	2.14378e-05	9.22197
KLF9	1.09656	10.6213	7.0318	6.2012e-08	4.51805e-05	8.25006
ID1	1.07221	8.83001	6.51492	2.65237e-07	0.000106902	6.87956
GPR84	1.03546	7.98176	5.27164	9.41835e-06	0.0010635	3.5011
EMP1	1.00754	8.23044	5.11402	1.48526e-05	0.00142098	3.06983
ALPL	0.990975	10.0086	3.29822	0.00241873	0.0352134	-1.70926
C15orf48	0.982276	7.90893	4.2071	0.000199763	0.00696891	0.616206
ZNF331	0.97862	7.7594	4.05271	0.000308491	0.00938002	0.208087
C11orf96	0.96846	7.6979	4.88026	2.9161e-05	0.00213281	2.43149
CD69	0.95229	7.37936	3.88607	0.000491081	0.0124183	-0.227459
LINC01512	0.945375	7.30052	6.15732	7.34507e-07	0.000204614	5.9167
SPRY1	0.929559	7.77852	4.67348	5.2863e-05	0.00301066	1.86925
CXCL2	0.922917	11.1096	4.79978	3.67683e-05	0.00240846	2.21232
SOCS3	0.920987	9.77446	10.9115	3.1316e-12	2.9661e-08	17.3752
ADM	0.897094	11.5045	6.57842	2.2158e-07	9.76137e-05	7.04938
DNAAF1	0.886741	7.19835	3.93345	0.000430485	0.0114693	-0.104207
DSC2	0.884249	8.85584	6.08156	9.12425e-07	0.000240056	5.71148
GAS6	0.883713	7.97323	7.7047	9.74174e-09	1.21434e-05	9.98782
LDLR	0.863464	10.4626	6.46551	3.05146e-07	0.000113341	6.74715
PFKFB3	0.85345	9.7362	4.83444	3.32761e-05	0.00224809	2.30666
HES1	0.852064	7.20667	3.18168	0.00328286	0.0426524	-1.99033
TFRC	0.851137	11.0796	5.66083	3.05999e-06	0.000483045	4.56586
PER1	0.836003	8.04245	4.51459	8.33399e-05	0.00403762	1.43956
SAP30	0.834876	10.3071	3.91677	0.000450924	0.0118472	-0.147632
PHLDA1	0.83409	8.57493	3.76298	0.000690091	0.0156992	-0.545348
PDE4B	0.817683	10.0334	5.01174	1.99565e-05	0.00168004	2.79028
ID2	0.811411	12.5532	7.48942	1.75151e-08	1.84327e-05	9.43812
CST7	0.794326	7.73029	3.63783	0.000972204	0.0196338	-0.864775
IFITM1	0.786648	10.9592	4.39784	0.000116285	0.00508726	1.1255
PIM1	0.781476	11.1381	6.29348	4.97839e-07	0.000152153	6.28453
GADD45B	0.781391	11.1683	4.80014	3.67301e-05	0.00240846	2.2133
ZBTB16	0.78086	9.55239	3.52568	0.00131786	0.0237982	-1.1475
CXCR4	0.766044	13.5086	7.72797	9.14625e-09	1.21434e-05	10.0469
SESN1	0.763282	7.73227	6.72602	1.46074e-07	7.62e-05	7.44262
DUSP2	0.759611	10.867	4.7988	3.68713e-05	0.00240846	2.20968
PHACTR1	0.75845	8.33219	3.81617	0.000595958	0.0141115	-0.408411
NECTIN2	0.753308	7.71519	5.7523	2.35067e-06	0.000423652	4.81561
CA4	0.751417	8.0363	3.39036	0.00189445	0.0303352	-1.48369
PRDM1	0.751011	8.45652	4.00742	0.000350203	0.0101174	0.089159
ZC3H12A	0.747679	9.35781	5.00677	2.02452e-05	0.00168945	2.77668
SDC4	0.746241	7.40911	7.61797	1.2331e-08	1.37403e-05	9.7671
PLA2G4C	0.743903	7.26272	3.00963	0.00511363	0.0565485	-2.39594
SLPI	0.743798	6.84293	4.1901	0.000209589	0.00719247	0.571071
NLRP3	0.719634	12.7039	6.64901	1.81504e-07	8.87253e-05	7.23771
CYB5D1	0.718388	8.49654	3.06724	0.00441318	0.0516979	-2.26143
PIM3	0.716847	10.2152	5.18297	1.21697e-05	0.00121332	3.25843
MAFF	0.710499	7.97129	6.01921	1.09106e-06	0.000268414	5.54228
CTH	0.699812	6.7123	4.4718	9.4175e-05	0.00441486	1.32428
PANX2	0.699165	8.44628	4.99925	2.06892e-05	0.00169804	2.75616
FKBP5	0.697147	10.1406	4.76299	4.08734e-05	0.00257231	2.11228
ETV3	0.697121	9.07756	3.80724	0.000610835	0.0143561	-0.431445
OSM	0.692711	11.9482	3.11879	0.00386448	0.0475496	-2.13993
SLC2A11	0.689151	7.27013	4.12993	0.000248334	0.00813874	0.411696
PLEKHG2	0.67543	7.60017	4.651	5.63866e-05	0.00312718	1.80831
TNFAIP6	0.674742	8.13371	3.53518	0.0012845	0.0233955	-1.12369
ID3	0.672756	7.28563	4.63488	5.90544e-05	0.00324252	1.76466
TMIGD3	0.666279	7.52068	4.47577	9.31148e-05	0.00437686	1.33496
PLAU	0.663486	6.95793	3.91787	0.000449548	0.0118275	-0.144771
NXT1	0.660814	10.415	5.38099	6.86617e-06	0.000903235	3.80041
NIBAN1	0.656558	10.8964	5.90759	1.50336e-06	0.000312948	5.23885
TMEM52B	0.655522	7.14613	3.71695	0.000783104	0.0168381	-0.66329
SMAD7	0.654138	7.79204	4.12279	0.000253374	0.00823269	0.392829
IFRD1	0.646662	9.71636	5.00515	2.03401e-05	0.00168993	2.77226
JDP2	0.646274	8.94361	7.12557	4.77718e-08	3.77059e-05	8.49558
ZBTB43	0.644186	9.29539	4.25543	0.000174241	0.00644659	0.744758
MED26	0.642356	8.7459	6.74726	1.37595e-07	7.44702e-05	7.49903
SYAP1	0.640432	8.55205	3.78709	0.000645752	0.0149359	-0.483358
IL1R2	0.638145	9.81587	3.21342	0.003022	0.0403209	-1.91426
AVPI1	0.63599	9.0896	3.57928	0.00113996	0.0217685	-1.01282
ACSL1	0.634856	11.2857	4.54062	7.73609e-05	0.00382623	1.50979
BCL3	0.632947	8.62348	4.41339	0.000111247	0.00492373	1.16723
NOCT	0.630166	8.48405	3.96555	0.000393644	0.0109448	-0.0204207
NR4A1	0.627218	8.44476	3.2157	0.00300403	0.0403184	-1.90878
GADD45A	0.625963	8.26198	8.1928	2.62983e-09	4.98169e-06	11.2106
FOSL1	0.625259	7.02764	3.75174	0.000711761	0.0158747	-0.574199
PLK3	0.623667	8.38842	4.17099	0.000221201	0.00746919	0.520391
PGLYRP1	0.62003	7.6442	2.9023	0.0067078	0.0675694	-2.64284
GADD45G	0.615805	7.05317	3.29843	0.00241735	0.0352134	-1.70873
BCL2A1	0.610058	8.04265	2.32451	0.0267095	0.165857	-3.87651
THBD	0.607169	7.33192	3.56078	0.00119858	0.0224023	-1.0594
BHLHE40	0.605425	12.6291	5.13549	1.39594e-05	0.0013423	3.12854
NTSR1	0.600827	7.17471	3.27954	0.00254075	0.036434	-1.75462
MARCO	0.59669	9.25157	3.91035	0.000459055	0.0119398	-0.164357
ANPEP	0.596354	10.6418	2.78429	0.00899569	0.0818077	-2.90842
UPP1	0.595749	12.3509	9.02495	3.02307e-10	9.54433e-07	13.2159
PDE4D	0.593736	6.67122	3.83738	0.00056201	0.0135793	-0.353607
MOGAT1	0.586485	6.69913	4.58209	6.87021e-05	0.00357534	1.62181
NR4A3	0.586326	9.04962	4.42464	0.000107735	0.0048417	1.19747
LYPD3	0.585189	6.75453	5.32073	8.17245e-06	0.000989322	3.63547
SAMSN1	0.583662	9.6845	3.20996	0.00304944	0.0405658	-1.92257
SPRY2	0.581206	6.68855	3.89726	0.00047605	0.0122358	-0.198374
SIK1	0.575208	11.0271	4.72041	4.61961e-05	0.00273467	1.9966
NRARP	0.574577	6.85576	4.32457	0.000143221	0.00582196	0.929267
GZF1	0.573066	7.35333	5.86909	1.67939e-06	0.000337958	5.13402
CTSG	0.572378	6.40732	2.34351	0.0255836	0.161498	-3.83881
TUBB6	0.568903	8.7497	3.98714	0.000370622	0.0105251	0.0360458
TNFAIP3	0.568162	12.7081	4.03417	0.00032494	0.00964788	0.159362
ANXA3	0.567795	6.87751	3.03015	0.00485286	0.0547841	-2.34818
VEGFA	0.567089	7.67477	4.21528	0.0001952	0.00689865	0.637933
VWA5A	0.563852	7.28434	9.41192	1.13997e-10	5.39862e-07	14.113
B3GNT5	0.562419	6.92298	2.95215	0.00591656	0.0623692	-2.52879
MUC1	0.561336	6.98398	5.9661	1.27073e-06	0.000290018	5.39799
CAVIN3	0.559972	7.74065	2.856	0.00753113	0.0724909	-2.74779
MSC	0.55868	6.47953	4.34799	0.000134002	0.00556667	0.991914
BIN3	0.553306	7.84362	3.7911	0.000638648	0.0148077	-0.473029
TPST1	0.552415	7.22826	2.99943	0.00524816	0.0574326	-2.41962
HBEGF	0.545146	10.6294	3.08448	0.00422198	0.0502666	-2.22092
LINC-PINT	0.544171	8.10745	4.34931	0.000133502	0.00556667	0.995439
IRS2	0.54129	11.6312	3.37648	0.00196577	0.0311136	-1.51785
CCNH	0.541152	8.94864	4.68198	5.1588e-05	0.00295497	1.89232
IL10	0.539538	6.64929	4.25735	0.000173298	0.00643682	0.749867
GABARAPL1	0.538353	12.4661	4.32017	0.000145023	0.00584504	0.917496
NRIP3	0.537881	8.86387	3.61382	0.0010379	0.020374	-0.925612
PELI1	0.535562	10.7187	4.74562	4.29675e-05	0.0026489	2.06506
PPM1B	0.533462	7.78745	4.4206	0.000108983	0.00488052	1.18662
PDLIM7	0.532944	9.16139	6.74798	1.37317e-07	7.44702e-05	7.50094
PGM5	0.530231	7.414	2.15682	0.0387602	0.208057	-4.19974
ARL4A	0.528546	9.37915	3.23037	0.00289093	0.0393175	-1.87348
BASP1-AS1	0.528539	7.15263	4.28855	0.000158634	0.00611313	0.833053
NAMPT	0.525616	11.8524	4.02677	0.000331752	0.00974322	0.139906
CNN2	0.523736	11.1912	4.45732	9.81504e-05	0.0045271	1.2853
PLAUR	0.522896	12.1907	2.97086	0.00564301	0.0605297	-2.48571
RGL4	0.521883	7.76329	3.32392	0.00225994	0.0340032	-1.64663
G0S2	0.520739	11.9798	2.63356	0.0129827	0.103681	-3.23802
IDI1	0.520249	8.17233	3.97888	0.000379274	0.0106769	0.0144218
FAM89A	0.515565	7.43375	2.64136	0.0127415	0.102453	-3.22124
PHC2	0.514004	8.71355	5.70854	2.66668e-06	0.000443114	4.69616
LAMB3	0.511601	6.46124	2.78905	0.00889084	0.0809708	-2.89784
SLC10A2	0.511481	6.78532	8.05468	3.79815e-09	6.54076e-06	10.868
C1QB	0.510525	8.06407	2.18111	0.036757	0.201764	-4.15399
F13A1	0.507712	9.66108	3.96824	0.0003907	0.010916	-0.0133877
BAMBI	0.505423	6.92705	5.32855	7.9899e-06	0.000976469	3.65686
IER3	0.50466	13.643	3.07874	0.00428469	0.0506964	-2.23441
SLC7A5P2	0.504625	7.14949	4.25562	0.000174148	0.00644659	0.74526
FAM133B	0.504264	9.86859	3.59698	0.00108649	0.0210372	-0.968157
TRIP11	-0.500674	8.53765	-5.63734	3.2746e-06	0.000498455	4.50167
ABCA1	-0.501464	9.13388	-3.52152	0.00133274	0.0239982	-1.15792
ZNF721	-0.50227	7.61869	-5.19786	1.16572e-05	0.0011808	3.29917
PPIL3	-0.508289	10.4503	-3.06484	0.00444039	0.0519545	-2.26705
SLC22A18AS	-0.524478	7.27982	-5.6358	3.28918e-06	0.000498455	4.49746
LFNG	-0.529504	11.555	-5.3718	7.05096e-06	0.000914838	3.77525
PRUNE2	-0.534506	6.93038	-2.98701	0.00541645	0.0587988	-2.44839
FCER1A	-0.53696	9.22887	-2.09698	0.0441136	0.224696	-4.31079
MRFAP1L1	-0.545013	9.37888	-4.98863	2.13333e-05	0.00171236	2.72715
ALDH1A1	-0.546834	10.8437	-4.72356	4.57798e-05	0.00272787	2.00516
GIMAP4	-0.553615	12.3911	-4.55805	7.35968e-05	0.00369799	1.55686
ZDHHC1	-0.55387	9.01429	-4.04083	0.000318943	0.00954461	0.176834
JUN	-0.561641	8.58898	-3.32026	0.00228193	0.0341555	-1.65556
RGS18	-0.561989	10.2568	-4.59041	6.70839e-05	0.00351042	1.64431
ZNF217	-0.562917	9.44719	-5.02377	1.92752e-05	0.00165008	2.82315
CACNA2D3	-0.567799	9.35077	-7.68572	1.02568e-08	1.21434e-05	9.93959
ZNF770	-0.575334	8.05214	-7.8489	6.5964e-09	9.61198e-06	10.3525
CRYZ	-0.577285	7.80658	-2.57156	0.015056	0.114357	-3.37028
CHST7	-0.583038	9.42064	-6.71937	1.48836e-07	7.62e-05	7.42495
CDC42EP2	-0.583184	7.42005	-9.05332	2.81255e-10	9.54433e-07	13.2824
CMKLR1	-0.584324	7.22623	-4.70861	4.77896e-05	0.00278547	1.96456
GBP4	-0.605663	9.79353	-3.25498	0.00271025	0.0378615	-1.8141
GIMAP8	-0.611428	10.5125	-3.8859	0.000491315	0.0124183	-0.227904
LINC00324	-0.64949	8.8429	-7.22111	3.66559e-08	3.06614e-05	8.74466
CCL8	-0.653391	6.77842	-9.50949	8.94236e-11	5.39862e-07	14.3356
HSPA1B	-0.669357	7.89481	-4.66321	5.44444e-05	0.00304366	1.84142
ABCG1	-0.707274	7.40604	-5.14848	1.34453e-05	0.00131286	3.16406
CCL2	-0.722892	6.87219	-6.52716	2.56192e-07	0.000105501	6.91232
SIGLEC12	-0.731419	6.45035	-5.69528	2.77057e-06	0.000445647	4.65996
FAM118A	-0.812971	7.20937	-3.08871	0.0041762	0.0499115	-2.21095
HSPA1A	-0.826529	11.4793	-4.09521	0.000273805	0.00871713	0.320017
IRF5	-0.902948	8.54388	-4.62893	6.00707e-05	0.00328878	1.74855
CLEC4F	-0.924089	6.70103	-3.63646	0.000975843	0.0196863	-0.868252
GIMAP7	-1.11665	10.5336	-4.97277	2.23324e-05	0.00174091	2.68385
HLA-DQB1	-1.12818	10.0903	-3.19917	0.00313659	0.0411472	-1.94846
HLA-DQA1	-1.17203	12.0733	-3.13841	0.00367324	0.0459592	-2.09342
