# Supplementary material for: Obesity impact on leukocyte telomere shortening and immune aging assessed by Mendelian randomization and transcriptomics analysis
Source: Sci Rep. 2025 Aug 23;15:30983. doi: 10.1038/s41598-025-16817-5 (PMC12373864; doi:10.1038/s41598-025-16817-5)
Supplement: Supplementary file 1 — Supplementary Material 1 [file 41598_2025_16817_MOESM1_ESM.zip › Supplementary materials/Tables/Table S2.F values of BFP IVs.xlsx]

## Sheet: Table S2
	pos.exposure	se.exposure	samplesize.exposure	beta.exposure	chr.exposure	pval.exposure	id.exposure	SNP	effect_allele.exposure	other_allele.exposure	eaf.exposure	exposure	r2	F
1	23313353	0.00206635	454633	-0.0130789	1	2.5e-10	ukb-b-8909	rs10799778	G	T	0.833671	Body fat percentage || id:ukb-b-8909	8.81121e-05	40.062
2	110154688	0.00485686	454633	0.0474389	1	1.59993e-22	ukb-b-8909	rs17024393	C	T	0.025909	Body fat percentage || id:ukb-b-8909	0.0002098	95.4017
3	149906413	0.00156672	454633	0.018328	1	1.29987e-31	ukb-b-8909	rs11205303	C	T	0.406646	Body fat percentage || id:ukb-b-8909	0.000300923	136.85
4	155172725	0.00249206	454633	-0.0177569	1	1e-12	ukb-b-8909	rs35154152	C	T	0.106824	Body fat percentage || id:ukb-b-8909	0.000111663	50.771
5	174946883	0.00466633	454633	-0.0322259	1	5.00035e-12	ukb-b-8909	rs79518326	A	C	0.02864	Body fat percentage || id:ukb-b-8909	0.000104894	47.6933
6	194969572	0.00159404	454633	-0.00955748	1	2e-09	ukb-b-8909	rs9645335	T	C	0.367818	Body fat percentage || id:ukb-b-8909	7.90666e-05	35.949
7	215246432	0.00178122	454633	0.0127442	1	8.4004e-13	ukb-b-8909	rs1377184	T	A	0.748963	Body fat percentage || id:ukb-b-8909	0.000112585	51.1904
8	243533273	0.00220294	454633	-0.0145771	1	3.69999e-11	ukb-b-8909	rs12042959	G	A	0.143917	Body fat percentage || id:ukb-b-8909	9.63017e-05	43.786
9	7737099	0.00154844	454633	0.00966112	1	4.39997e-10	ukb-b-8909	rs4908676	G	A	0.457718	Body fat percentage || id:ukb-b-8909	8.56186e-05	38.9282
10	8445360	0.00162025	454633	-0.0102079	1	2.99999e-10	ukb-b-8909	rs3765971	T	C	0.65847	Body fat percentage || id:ukb-b-8909	8.72991e-05	39.6924
11	42635359	0.00169742	454633	-0.00950812	1	2.1e-08	ukb-b-8909	rs7535438	A	C	0.290883	Body fat percentage || id:ukb-b-8909	6.90112e-05	31.3768
12	72825144	0.00158851	454633	0.0142768	1	2.49977e-19	ukb-b-8909	rs6699744	T	A	0.616045	Body fat percentage || id:ukb-b-8909	0.000177641	80.7756
13	113128931	0.00190484	454633	-0.0146759	1	1.29987e-14	ukb-b-8909	rs12724928	C	T	0.20486	Body fat percentage || id:ukb-b-8909	0.000130549	59.3595
14	190294726	0.00154941	454633	-0.00909072	1	4.39997e-09	ukb-b-8909	rs815163	C	T	0.563216	Body fat percentage || id:ukb-b-8909	7.57129e-05	34.424
15	201800511	0.00162387	454633	0.0136291	1	4.70002e-17	ukb-b-8909	rs2678204	G	T	0.340185	Body fat percentage || id:ukb-b-8909	0.000154919	70.4417
16	11925781	0.00237893	454633	0.0157919	1	3.19963e-11	ukb-b-8909	rs1318408	G	A	0.119506	Body fat percentage || id:ukb-b-8909	9.69175e-05	44.066
17	32197257	0.00203896	454633	0.0140143	1	6.29941e-12	ukb-b-8909	rs3766823	A	G	0.172004	Body fat percentage || id:ukb-b-8909	0.000103901	47.2415
18	33355923	0.00192322	454633	-0.0108576	1	1.6e-08	ukb-b-8909	rs1284373	T	C	0.199214	Body fat percentage || id:ukb-b-8909	7.01001e-05	31.8719
19	49879122	0.0016614	454633	-0.0136932	1	1.69981e-16	ukb-b-8909	rs6693294	G	A	0.688566	Body fat percentage || id:ukb-b-8909	0.000149395	67.9297
20	62570321	0.00155866	454633	-0.0139271	1	4.10015e-19	ukb-b-8909	rs1013293	A	G	0.430286	Body fat percentage || id:ukb-b-8909	0.000175583	79.8393
21	77967507	0.00236585	454633	0.0236276	1	1.69981e-23	ukb-b-8909	rs71658797	A	T	0.120747	Body fat percentage || id:ukb-b-8909	0.000219335	99.7385
22	80812329	0.0016789	454633	0.0105922	1	2.80001e-10	ukb-b-8909	rs6688826	C	T	0.298206	Body fat percentage || id:ukb-b-8909	8.75435e-05	39.8035
23	203527812	0.00156929	454633	0.0105954	1	1.50003e-11	ukb-b-8909	rs2802774	A	C	0.547302	Body fat percentage || id:ukb-b-8909	0.000100259	45.5855
24	98315893	0.00184627	454633	0.0134145	1	3.69999e-13	ukb-b-8909	rs12072739	G	A	0.224584	Body fat percentage || id:ukb-b-8909	0.000116104	52.7906
25	150615094	0.00157772	454633	-0.0101759	1	1.09999e-10	ukb-b-8909	rs12402939	C	A	0.392363	Body fat percentage || id:ukb-b-8909	9.14924e-05	41.5991
26	219744138	0.00168127	454633	0.0210728	1	4.90004e-36	ukb-b-8909	rs2785988	A	C	0.297382	Body fat percentage || id:ukb-b-8909	0.000345429	157.097
27	1538046	0.00169042	454633	-0.0128866	1	2.49977e-14	ukb-b-8909	rs72634814	A	G	0.345475	Body fat percentage || id:ukb-b-8909	0.000127812	58.1146
28	29569645	0.00259576	454633	0.0158823	1	9.40005e-10	ukb-b-8909	rs2640465	G	A	0.902017	Body fat percentage || id:ukb-b-8909	8.23381e-05	37.4365
29	47690438	0.0015617	454633	0.0117369	1	5.70033e-14	ukb-b-8909	rs2984618	T	G	0.416215	Body fat percentage || id:ukb-b-8909	0.000124221	56.4819
30	66417145	0.00154445	454633	0.010317	1	2.39994e-11	ukb-b-8909	rs11208779	C	G	0.528878	Body fat percentage || id:ukb-b-8909	9.81422e-05	44.6228
31	96924097	0.00156269	454633	0.0146762	1	5.90065e-21	ukb-b-8909	rs11165643	T	C	0.590144	Body fat percentage || id:ukb-b-8909	0.000193971	88.2023
32	177889480	0.00190436	454633	0.0301643	1	1.69981e-56	ukb-b-8909	rs543874	G	A	0.20527	Body fat percentage || id:ukb-b-8909	0.000551554	250.892
33	209211968	0.00157945	454633	-0.00965759	1	9.69996e-10	ukb-b-8909	rs11119208	G	A	0.614902	Body fat percentage || id:ukb-b-8909	8.22298e-05	37.3873
34	230301811	0.00157943	454633	-0.0101571	1	1.29999e-10	ukb-b-8909	rs11122450	G	T	0.611689	Body fat percentage || id:ukb-b-8909	9.09574e-05	41.3558
35	243922215	0.00573378	454633	0.0322372	1	1.89998e-08	ukb-b-8909	rs76856798	T	C	0.018465	Body fat percentage || id:ukb-b-8909	6.95251e-05	31.6104
36	16611534	0.00175567	454633	0.00961952	2	4.30002e-08	ukb-b-8909	rs13026103	A	G	0.74098	Body fat percentage || id:ukb-b-8909	6.60285e-05	30.0206
37	46899742	0.00190234	454633	-0.0150933	2	2.09991e-15	ukb-b-8909	rs1456014	G	A	0.205602	Body fat percentage || id:ukb-b-8909	0.000138443	62.9492
38	69582028	0.0015614	454633	-0.0130723	2	5.70033e-17	ukb-b-8909	rs13408397	T	C	0.411055	Body fat percentage || id:ukb-b-8909	0.000154151	70.0929
39	105962339	0.00230925	454633	0.0126967	2	3.79997e-08	ukb-b-8909	rs6749911	A	G	0.126972	Body fat percentage || id:ukb-b-8909	6.6489e-05	30.23
40	147903382	0.00155872	454633	-0.0111228	2	9.60064e-13	ukb-b-8909	rs429343	G	A	0.576575	Body fat percentage || id:ukb-b-8909	0.000111991	50.9202
41	181329491	0.00173398	454633	0.0126532	2	2.90001e-13	ukb-b-8909	rs1453055	A	G	0.273355	Body fat percentage || id:ukb-b-8909	0.000117112	53.2489
42	228980358	0.0016188	454633	0.0123638	2	2.19989e-14	ukb-b-8909	rs10209821	T	C	0.342612	Body fat percentage || id:ukb-b-8909	0.000128292	58.3332
43	422144	0.00359643	454633	-0.0479135	2	1.69981e-40	ukb-b-8909	rs62107261	C	T	0.048327	Body fat percentage || id:ukb-b-8909	0.000390249	177.489
44	628504	0.00203811	454633	0.028139	2	2.29985e-43	ukb-b-8909	rs6744646	G	A	0.828299	Body fat percentage || id:ukb-b-8909	0.000419101	190.616
45	25150116	0.00153822	454633	0.0224027	2	4.79954e-48	ukb-b-8909	rs6752378	A	C	0.486256	Body fat percentage || id:ukb-b-8909	0.000466337	212.11
46	27039792	0.00154662	454633	-0.00988584	2	1.6e-10	ukb-b-8909	rs12475388	A	G	0.485685	Body fat percentage || id:ukb-b-8909	8.98587e-05	40.8562
47	36784987	0.00159364	454633	0.0125399	2	3.59998e-15	ukb-b-8909	rs10175266	G	A	0.368852	Body fat percentage || id:ukb-b-8909	0.000136172	61.9164
48	50742227	0.00159844	454633	-0.010248	2	1.40001e-10	ukb-b-8909	rs10187101	T	C	0.363611	Body fat percentage || id:ukb-b-8909	9.04035e-05	41.104
49	58933591	0.0015523	454633	-0.0135852	2	2.09991e-18	ukb-b-8909	rs1861410	T	C	0.555344	Body fat percentage || id:ukb-b-8909	0.000168441	76.5912
50	86850022	0.00170937	454633	-0.00986214	2	8e-09	ukb-b-8909	rs396354	C	T	0.715662	Body fat percentage || id:ukb-b-8909	7.32112e-05	33.2865
51	105404221	0.00154217	454633	0.0119298	2	1e-14	ukb-b-8909	rs441792	G	A	0.486601	Body fat percentage || id:ukb-b-8909	0.000131608	59.8411
52	165528876	0.00157313	454633	0.0170899	2	1.69981e-27	ukb-b-8909	rs13389219	T	C	0.392441	Body fat percentage || id:ukb-b-8909	0.000259523	118.018
53	217614584	0.00161898	454633	-0.00932639	2	8.40001e-09	ukb-b-8909	rs6754292	T	C	0.644629	Body fat percentage || id:ukb-b-8909	7.2988e-05	33.185
54	59335104	0.00157743	454633	-0.0153971	2	1.69981e-22	ukb-b-8909	rs7575523	G	T	0.603242	Body fat percentage || id:ukb-b-8909	0.00020952	95.2743
55	76185292	0.0016107	454633	0.00909731	2	1.6e-08	ukb-b-8909	rs2692741	C	G	0.367194	Body fat percentage || id:ukb-b-8909	7.01625e-05	31.9003
56	165429235	0.00154968	454633	-0.00923656	2	2.5e-09	ukb-b-8909	rs11677541	A	G	0.535271	Body fat percentage || id:ukb-b-8909	7.81343e-05	35.525
57	166185707	0.00176393	454633	-0.0114802	2	7.59976e-11	ukb-b-8909	rs3754963	T	A	0.255074	Body fat percentage || id:ukb-b-8909	9.31611e-05	42.3579
58	172866359	0.00156226	454633	0.0085494	2	4.39997e-08	ukb-b-8909	rs7598246	C	T	0.583694	Body fat percentage || id:ukb-b-8909	6.58681e-05	29.9476
59	175238924	0.0019837	454633	-0.0138669	2	2.70023e-12	ukb-b-8909	rs72917533	C	T	0.185499	Body fat percentage || id:ukb-b-8909	0.000107473	48.8658
60	193872415	0.00192871	454633	-0.0117765	2	1e-09	ukb-b-8909	rs6750646	T	C	0.201154	Body fat percentage || id:ukb-b-8909	8.19978e-05	37.2818
61	205375909	0.00289361	454633	-0.0211076	2	2.99985e-13	ukb-b-8909	rs4482463	A	C	0.923053	Body fat percentage || id:ukb-b-8909	0.000117027	53.2103
62	212286934	0.00171169	454633	0.0103311	2	1.6e-09	ukb-b-8909	rs3791709	T	A	0.282417	Body fat percentage || id:ukb-b-8909	8.01211e-05	36.4285
63	100838157	0.0015682	454633	-0.0144544	2	2.99985e-20	ukb-b-8909	rs12619178	T	C	0.400829	Body fat percentage || id:ukb-b-8909	0.000186834	84.9562
64	138416391	0.00154317	454633	0.00856437	2	2.90001e-08	ukb-b-8909	rs12053559	G	T	0.471201	Body fat percentage || id:ukb-b-8909	6.77443e-05	30.8008
65	159459040	0.00173683	454633	-0.00975461	2	2e-08	ukb-b-8909	rs56328878	A	C	0.267194	Body fat percentage || id:ukb-b-8909	6.93768e-05	31.543
66	230624929	0.00165383	454633	0.0151644	2	4.79954e-20	ukb-b-8909	rs62190394	T	C	0.317033	Body fat percentage || id:ukb-b-8909	0.000184896	84.075
67	24562699	0.00274222	454633	-0.0152608	2	2.59998e-08	ukb-b-8909	rs2702123	C	T	0.086	Body fat percentage || id:ukb-b-8909	6.81176e-05	30.9705
68	41608611	0.00161504	454633	0.00998353	2	6.29999e-10	ukb-b-8909	rs2888778	G	T	0.652153	Body fat percentage || id:ukb-b-8909	8.40435e-05	38.212
69	47313562	0.00274979	454633	-0.0163391	2	2.80001e-09	ukb-b-8909	rs58120873	A	G	0.08686	Body fat percentage || id:ukb-b-8909	7.76538e-05	35.3066
70	48541003	0.00183563	454633	-0.0105978	2	7.79992e-09	ukb-b-8909	rs4547574	T	A	0.227697	Body fat percentage || id:ukb-b-8909	7.33109e-05	33.3318
71	135597628	0.00158686	454633	-0.0115311	2	3.69999e-13	ukb-b-8909	rs10496731	G	T	0.374905	Body fat percentage || id:ukb-b-8909	0.000116132	52.8035
72	227047771	0.00163892	454633	-0.0155134	2	2.90001e-21	ukb-b-8909	rs2943653	T	C	0.672855	Body fat percentage || id:ukb-b-8909	0.000197039	89.5976
73	12393125	0.0023675	454633	0.0301151	3	4.60045e-37	ukb-b-8909	rs1801282	G	C	0.119535	Body fat percentage || id:ukb-b-8909	0.000355773	161.803
74	42427957	0.00194516	454633	-0.0134993	3	3.90032e-12	ukb-b-8909	rs33503	A	G	0.805882	Body fat percentage || id:ukb-b-8909	0.000105927	48.1626
75	104612668	0.00156132	454633	0.0107963	3	4.70002e-12	ukb-b-8909	rs1436348	G	A	0.582718	Body fat percentage || id:ukb-b-8909	0.000105162	47.815
76	136114945	0.00170107	454633	0.0096786	3	1.29999e-08	ukb-b-8909	rs1964675	T	C	0.711087	Body fat percentage || id:ukb-b-8909	7.12014e-05	32.3727
77	183467986	0.00159162	454633	-0.0102573	3	1.2e-10	ukb-b-8909	rs262953	A	G	0.625978	Body fat percentage || id:ukb-b-8909	9.13454e-05	41.5322
78	12314512	0.00162066	454633	-0.00912091	3	1.79999e-08	ukb-b-8909	rs2960420	G	C	0.350731	Body fat percentage || id:ukb-b-8909	6.96629e-05	31.6731
79	61269668	0.00216477	454633	-0.0143309	3	3.59998e-11	ukb-b-8909	rs17639996	A	G	0.150071	Body fat percentage || id:ukb-b-8909	9.63875e-05	43.825
80	99356361	0.00321452	454633	-0.0195859	3	1.09999e-09	ukb-b-8909	rs114295766	T	A	0.069527	Body fat percentage || id:ukb-b-8909	8.16504e-05	37.1238
81	131629716	0.00171911	454633	0.0138914	3	6.4003e-16	ukb-b-8909	rs957919	T	C	0.278023	Body fat percentage || id:ukb-b-8909	0.000143602	65.2954
82	171833266	0.00160438	454633	-0.0100803	3	3.29997e-10	ukb-b-8909	rs4894808	C	G	0.40013	Body fat percentage || id:ukb-b-8909	8.68228e-05	39.4758
83	44016658	0.00168776	454633	-0.0120222	3	1.10002e-12	ukb-b-8909	rs9865173	A	T	0.703199	Body fat percentage || id:ukb-b-8909	0.000111593	50.7393
84	71681487	0.0015618	454633	-0.0108516	3	3.69999e-12	ukb-b-8909	rs7630228	C	T	0.434322	Body fat percentage || id:ukb-b-8909	0.000106177	48.2764
85	84185140	0.00308056	454633	-0.0198865	3	1.09999e-10	ukb-b-8909	rs76345589	G	C	0.067492	Body fat percentage || id:ukb-b-8909	9.16551e-05	41.6731
86	88270627	0.00209731	454633	0.0115052	3	4.09996e-08	ukb-b-8909	rs28672845	C	A	0.839976	Body fat percentage || id:ukb-b-8909	6.61871e-05	30.0927
87	25313167	0.00229121	454633	-0.0137367	3	2e-09	ukb-b-8909	rs17016133	C	T	0.130053	Body fat percentage || id:ukb-b-8909	7.90569e-05	35.9446
88	49920571	0.00154077	454633	0.0167794	3	1.29987e-27	ukb-b-8909	rs9843653	C	T	0.51154	Body fat percentage || id:ukb-b-8909	0.000260797	118.597
89	85906928	0.00165127	454633	-0.0121841	3	1.59993e-13	ukb-b-8909	rs3911063	C	T	0.322	Body fat percentage || id:ukb-b-8909	0.00011974	54.4438
90	94038085	0.00153973	454633	-0.0135392	3	1.50003e-18	ukb-b-8909	rs1454687	G	C	0.51535	Body fat percentage || id:ukb-b-8909	0.000170044	77.3206
91	108129348	0.00167852	454633	0.00964481	3	9.09997e-09	ukb-b-8909	rs1078455	C	T	0.309511	Body fat percentage || id:ukb-b-8909	7.26176e-05	33.0166
92	123062657	0.00161607	454633	-0.0136044	3	3.80014e-17	ukb-b-8909	rs9814758	G	T	0.355786	Body fat percentage || id:ukb-b-8909	0.000155851	70.8658
93	138122477	0.00211992	454633	-0.0137926	3	7.70016e-11	ukb-b-8909	rs2291127	T	C	0.156234	Body fat percentage || id:ukb-b-8909	9.31005e-05	42.3303
94	153657951	0.00158106	454633	0.0117289	3	1.20005e-13	ukb-b-8909	rs1568488	C	G	0.594863	Body fat percentage || id:ukb-b-8909	0.000121033	55.0321
95	173114305	0.00154338	454633	0.0106966	3	4.19952e-12	ukb-b-8909	rs529200	G	A	0.527782	Body fat percentage || id:ukb-b-8909	0.000105643	48.0335
96	196979106	0.00155143	454633	-0.0101996	3	4.90004e-11	ukb-b-8909	rs6782581	G	C	0.439266	Body fat percentage || id:ukb-b-8909	9.50604e-05	43.2215
97	35695961	0.00189369	454633	0.0110275	3	5.80003e-09	ukb-b-8909	rs11129660	T	C	0.209783	Body fat percentage || id:ukb-b-8909	7.45835e-05	33.9105
98	42306294	0.00242625	454633	0.0140939	3	6.29999e-09	ukb-b-8909	rs1799923	G	A	0.886606	Body fat percentage || id:ukb-b-8909	7.42161e-05	33.7434
99	62434127	0.00262251	454633	-0.0161252	3	7.79992e-10	ukb-b-8909	rs12639116	T	C	0.096558	Body fat percentage || id:ukb-b-8909	8.31532e-05	37.8072
100	64718258	0.00171613	454633	0.0117998	3	6.20012e-12	ukb-b-8909	rs2371767	C	G	0.277759	Body fat percentage || id:ukb-b-8909	0.000103978	47.2767
101	141178670	0.00158474	454633	0.0123827	3	5.60015e-15	ukb-b-8909	rs9289630	C	G	0.38912	Body fat percentage || id:ukb-b-8909	0.000134275	61.0538
102	157884946	0.00154798	454633	-0.0101838	3	4.70002e-11	ukb-b-8909	rs4320040	G	T	0.560267	Body fat percentage || id:ukb-b-8909	9.5189e-05	43.28
103	173656059	0.00190707	454633	-0.0108506	3	1.29999e-08	ukb-b-8909	rs13064797	A	G	0.205187	Body fat percentage || id:ukb-b-8909	7.12004e-05	32.3722
104	185805294	0.00223876	454633	-0.0144347	3	1.09999e-10	ukb-b-8909	rs75135487	G	C	0.136931	Body fat percentage || id:ukb-b-8909	9.14323e-05	41.5718
105	28514830	0.00204286	454633	-0.0152527	4	8.19974e-14	ukb-b-8909	rs73213501	C	A	0.171839	Body fat percentage || id:ukb-b-8909	0.000122603	55.7461
106	34773227	0.00171657	454633	0.0104262	4	1.2e-09	ukb-b-8909	rs28651380	G	A	0.281193	Body fat percentage || id:ukb-b-8909	8.11396e-05	36.8916
107	83150787	0.00155088	454633	-0.0104169	4	1.9002e-11	ukb-b-8909	rs6843910	A	T	0.45449	Body fat percentage || id:ukb-b-8909	9.9224e-05	45.1148
108	145920099	0.00368848	454633	-0.021384	4	6.69993e-09	ukb-b-8909	rs1086103	A	C	0.045775	Body fat percentage || id:ukb-b-8909	7.39248e-05	33.611
109	960081	0.00202574	454633	-0.0126754	4	3.89996e-10	ukb-b-8909	rs4690324	A	G	0.823217	Body fat percentage || id:ukb-b-8909	8.61108e-05	39.152
110	19204890	0.00185568	454633	-0.0102974	4	2.90001e-08	ukb-b-8909	rs113503736	G	T	0.223372	Body fat percentage || id:ukb-b-8909	6.77265e-05	30.7927
111	24118165	0.00163023	454633	0.0089709	4	3.69999e-08	ukb-b-8909	rs7680610	G	A	0.652245	Body fat percentage || id:ukb-b-8909	6.66016e-05	30.2811
112	56289785	0.00154596	454633	0.0121284	4	4.30031e-15	ukb-b-8909	rs6840236	C	T	0.464881	Body fat percentage || id:ukb-b-8909	0.00013536	61.5472
113	100239319	0.00467505	454633	0.0310059	4	3.29989e-11	ukb-b-8909	rs1229984	C	T	0.972781	Body fat percentage || id:ukb-b-8909	9.67416e-05	43.986
114	45182527	0.00155596	454633	0.0201696	4	1.99986e-38	ukb-b-8909	rs10938397	G	A	0.4343	Body fat percentage || id:ukb-b-8909	0.000369468	168.033
115	52932825	0.00174038	454633	-0.0107277	4	7.10003e-10	ukb-b-8909	rs3113509	T	C	0.731962	Body fat percentage || id:ukb-b-8909	8.35657e-05	37.9947
116	89726283	0.00154228	454633	-0.0123522	4	1.20005e-15	ukb-b-8909	rs2276936	C	A	0.470368	Body fat percentage || id:ukb-b-8909	0.000141072	64.1446
117	96153214	0.00159872	454633	0.0103136	4	1.09999e-10	ukb-b-8909	rs34656389	G	A	0.367474	Body fat percentage || id:ukb-b-8909	9.15324e-05	41.6173
118	103188709	0.00292921	454633	0.0323745	4	2.09991e-28	ukb-b-8909	rs13107325	T	C	0.074871	Body fat percentage || id:ukb-b-8909	0.000268613	122.153
119	18329824	0.00154567	454633	0.0141172	4	6.59933e-20	ukb-b-8909	rs2192527	G	A	0.465502	Body fat percentage || id:ukb-b-8909	0.000183452	83.4184
120	38680015	0.00161107	454633	-0.00936528	4	6.1e-09	ukb-b-8909	rs13132853	G	A	0.360225	Body fat percentage || id:ukb-b-8909	7.43224e-05	33.7918
121	73550401	0.00319585	454633	0.0210464	4	4.49987e-11	ukb-b-8909	rs112710809	T	C	0.063535	Body fat percentage || id:ukb-b-8909	9.53851e-05	43.3692
122	80812960	0.00161543	454633	0.0113515	4	2.09991e-12	ukb-b-8909	rs6847975	A	G	0.35617	Body fat percentage || id:ukb-b-8909	0.000108598	49.3774
123	130724740	0.00161101	454633	-0.010008	4	5.19996e-10	ukb-b-8909	rs4398538	C	T	0.642513	Body fat percentage || id:ukb-b-8909	8.4879e-05	38.5919
124	137094048	0.0015726	454633	-0.0110497	4	2.09991e-12	ukb-b-8909	rs1724557	A	C	0.586755	Body fat percentage || id:ukb-b-8909	0.000108582	49.3699
125	140863365	0.00160952	454633	-0.0133302	4	1.20005e-16	ukb-b-8909	rs57800857	C	A	0.3649	Body fat percentage || id:ukb-b-8909	0.000150853	68.5928
126	50384662	0.00168847	454633	0.0124473	5	1.69981e-13	ukb-b-8909	rs17820010	G	T	0.295596	Body fat percentage || id:ukb-b-8909	0.000119523	54.3453
127	77389973	0.00178627	454633	-0.0102553	5	9.40005e-09	ukb-b-8909	rs252749	A	G	0.245982	Body fat percentage || id:ukb-b-8909	7.24953e-05	32.961
128	63020706	0.00154191	454633	0.0113767	5	1.59993e-13	ukb-b-8909	rs1503526	C	T	0.47999	Body fat percentage || id:ukb-b-8909	0.00011973	54.4393
129	107496102	0.00201352	454633	-0.014887	5	1.39991e-13	ukb-b-8909	rs40071	C	T	0.179498	Body fat percentage || id:ukb-b-8909	0.000120223	54.6639
130	119389031	0.00156805	454633	0.00988966	5	2.80001e-10	ukb-b-8909	rs347551	G	C	0.472318	Body fat percentage || id:ukb-b-8909	8.74871e-05	39.7778
131	170506141	0.00173358	454633	0.0133557	5	1.29987e-14	ukb-b-8909	rs812949	C	T	0.729218	Body fat percentage || id:ukb-b-8909	0.000130535	59.3531
132	52848593	0.00154583	454633	-0.0100728	5	7.19946e-11	ukb-b-8909	rs1991002	G	T	0.495176	Body fat percentage || id:ukb-b-8909	9.33846e-05	42.4595
133	63927239	0.00164616	454633	-0.0103073	5	3.79997e-10	ukb-b-8909	rs10050620	T	C	0.325382	Body fat percentage || id:ukb-b-8909	8.62278e-05	39.2052
134	74472939	0.00160546	454633	-0.0126609	5	3.10027e-15	ukb-b-8909	rs7707394	A	G	0.357305	Body fat percentage || id:ukb-b-8909	0.000136776	62.1911
135	87682877	0.00188108	454633	-0.0128176	5	9.49948e-12	ukb-b-8909	rs7442885	G	C	0.214136	Body fat percentage || id:ukb-b-8909	0.000102116	46.4298
136	87986314	0.00226433	454633	0.0245244	5	2.49977e-27	ukb-b-8909	rs34483452	A	C	0.13631	Body fat percentage || id:ukb-b-8909	0.000257955	117.305
137	95593462	0.00164464	454633	0.011204	5	9.60064e-12	ukb-b-8909	rs6875585	C	A	0.670422	Body fat percentage || id:ukb-b-8909	0.00010207	46.409
138	157926656	0.0017496	454633	0.0136415	5	6.29941e-15	ukb-b-8909	rs13436840	T	C	0.265069	Body fat percentage || id:ukb-b-8909	0.000133699	60.7918
139	82810884	0.00388142	454633	-0.0308051	5	2.09991e-15	ukb-b-8909	rs34580448	C	T	0.041248	Body fat percentage || id:ukb-b-8909	0.00013853	62.9886
140	104022239	0.00155919	454633	-0.0102893	5	4.10015e-11	ukb-b-8909	rs396755	G	C	0.571071	Body fat percentage || id:ukb-b-8909	9.57792e-05	43.5483
141	112448114	0.00155683	454633	0.0101719	5	6.4003e-11	ukb-b-8909	rs7704382	G	C	0.433417	Body fat percentage || id:ukb-b-8909	9.38902e-05	42.6894
142	153551892	0.0016852	454633	0.0107194	5	2e-10	ukb-b-8909	rs12658319	T	C	0.299121	Body fat percentage || id:ukb-b-8909	8.89894e-05	40.461
143	55810305	0.00176815	454633	-0.0111835	5	2.5e-10	ukb-b-8909	rs256904	T	A	0.746327	Body fat percentage || id:ukb-b-8909	8.79869e-05	40.0051
144	59275800	0.00241631	454633	-0.0135582	5	2e-08	ukb-b-8909	rs74288880	T	C	0.114819	Body fat percentage || id:ukb-b-8909	6.92481e-05	31.4845
145	75003678	0.00157693	454633	-0.0171461	5	1.50003e-27	ukb-b-8909	rs2307111	C	T	0.39509	Body fat percentage || id:ukb-b-8909	0.000259975	118.224
146	139080745	0.00218539	454633	0.0128832	5	3.69999e-09	ukb-b-8909	rs13174863	G	A	0.14814	Body fat percentage || id:ukb-b-8909	7.64356e-05	34.7526
147	144484261	0.00166011	454633	0.0110461	5	2.90001e-11	ukb-b-8909	rs2190788	T	G	0.319702	Body fat percentage || id:ukb-b-8909	9.73735e-05	44.2733
148	15370313	0.00164195	454633	0.00897307	6	4.60002e-08	ukb-b-8909	rs34338229	A	G	0.332008	Body fat percentage || id:ukb-b-8909	6.5686e-05	29.8649
149	20488897	0.00158746	454633	-0.0114888	6	4.60045e-13	ukb-b-8909	rs1322842	G	A	0.609473	Body fat percentage || id:ukb-b-8909	0.000115195	52.3771
150	80310375	0.00214424	454633	0.0126824	6	3.29997e-09	ukb-b-8909	rs62413414	T	C	0.151703	Body fat percentage || id:ukb-b-8909	7.69417e-05	34.9828
151	143193971	0.00202255	454633	-0.0117629	6	5.99998e-09	ukb-b-8909	rs72995085	C	T	0.177033	Body fat percentage || id:ukb-b-8909	7.43938e-05	33.8243
152	1835403	0.00161789	454633	0.00955622	6	3.50002e-09	ukb-b-8909	rs4959613	A	C	0.594024	Body fat percentage || id:ukb-b-8909	7.67326e-05	34.8877
153	26211146	0.00172866	454633	-0.0232653	6	2.70023e-41	ukb-b-8909	rs9358912	T	G	0.27332	Body fat percentage || id:ukb-b-8909	0.000398258	181.132
154	26378681	0.00156343	454633	-0.0106391	6	1e-11	ukb-b-8909	rs1624064	C	T	0.420353	Body fat percentage || id:ukb-b-8909	0.000101847	46.3075
155	31606756	0.002297	454633	-0.0191217	6	8.49963e-17	ukb-b-8909	rs2178899	T	A	0.128827	Body fat percentage || id:ukb-b-8909	0.000152407	69.2993
156	43757896	0.00154401	454633	-0.00938942	6	1.2e-09	ukb-b-8909	rs998584	A	C	0.482871	Body fat percentage || id:ukb-b-8909	8.13357e-05	36.9807
157	50816887	0.00204337	454633	0.0221404	6	2.29985e-27	ukb-b-8909	rs72892910	T	G	0.172194	Body fat percentage || id:ukb-b-8909	0.000258169	117.402
158	130165691	0.0019277	454633	-0.0108699	6	1.7e-08	ukb-b-8909	rs9321191	C	T	0.1994	Body fat percentage || id:ukb-b-8909	6.99328e-05	31.7958
159	164105984	0.00167115	454633	0.00934269	6	2.30001e-08	ukb-b-8909	rs4709745	C	T	0.307185	Body fat percentage || id:ukb-b-8909	6.8742e-05	31.2544
160	108865663	0.00190462	454633	-0.0138777	6	3.19963e-13	ukb-b-8909	rs6927268	G	T	0.206332	Body fat percentage || id:ukb-b-8909	0.000116763	53.0904
161	120219180	0.00167361	454633	0.010121	6	1.5e-09	ukb-b-8909	rs2182717	A	G	0.691021	Body fat percentage || id:ukb-b-8909	8.04345e-05	36.571
162	34618893	0.00221742	454633	0.0259158	6	1.50003e-31	ukb-b-8909	rs2814993	A	G	0.13976	Body fat percentage || id:ukb-b-8909	0.00030036	136.594
163	70339118	0.00188165	454633	-0.0109353	6	6.19998e-09	ukb-b-8909	rs7773916	T	C	0.213136	Body fat percentage || id:ukb-b-8909	7.42832e-05	33.7739
164	75834971	0.0036589	454633	0.0204619	6	2.19999e-08	ukb-b-8909	rs35523808	A	T	0.049077	Body fat percentage || id:ukb-b-8909	6.8786e-05	31.2744
165	97764299	0.00162144	454633	-0.00933072	6	8.70001e-09	ukb-b-8909	rs9372414	T	C	0.347629	Body fat percentage || id:ukb-b-8909	7.28343e-05	33.1151
166	98550289	0.00154706	454633	-0.0161687	6	1.39991e-25	ukb-b-8909	rs1906252	A	C	0.484388	Body fat percentage || id:ukb-b-8909	0.000240199	109.228
167	40367138	0.00165383	454633	0.0136226	6	1.80011e-16	ukb-b-8909	rs17681686	C	G	0.30483	Body fat percentage || id:ukb-b-8909	0.000149215	67.8479
168	51809081	0.00161777	454633	0.0100294	6	5.69994e-10	ukb-b-8909	rs2499468	A	C	0.650982	Body fat percentage || id:ukb-b-8909	8.45315e-05	38.4339
169	111578490	0.00210945	454633	-0.0120088	6	1.2e-08	ukb-b-8909	rs240999	T	G	0.840258	Body fat percentage || id:ukb-b-8909	7.12802e-05	32.4085
170	127003464	0.00154046	454633	0.0122048	6	2.29985e-15	ukb-b-8909	rs853961	T	G	0.505909	Body fat percentage || id:ukb-b-8909	0.000138051	62.7709
171	141372966	0.00346457	454633	0.0198061	6	1.09999e-08	ukb-b-8909	rs9389857	T	C	0.052433	Body fat percentage || id:ukb-b-8909	7.18798e-05	32.6812
172	153380228	0.00170461	454633	0.00930584	6	4.79999e-08	ukb-b-8909	rs7762794	G	A	0.285523	Body fat percentage || id:ukb-b-8909	6.55498e-05	29.8029
173	2103739	0.00215528	454633	-0.0140163	7	7.89951e-11	ukb-b-8909	rs55810445	T	C	0.151196	Body fat percentage || id:ukb-b-8909	9.30161e-05	42.2919
174	14317417	0.00203645	454633	0.0113141	7	2.80001e-08	ukb-b-8909	rs7796825	A	G	0.825769	Body fat percentage || id:ukb-b-8909	6.78894e-05	30.8667
175	27202289	0.00189659	454633	-0.0139877	7	1.59993e-13	ukb-b-8909	rs10259620	G	A	0.787159	Body fat percentage || id:ukb-b-8909	0.000119628	54.3931
176	46620312	0.0015641	454633	-0.010769	7	5.79963e-12	ukb-b-8909	rs17172722	T	C	0.418942	Body fat percentage || id:ukb-b-8909	0.000104259	47.4045
177	50697051	0.00177956	454633	-0.0105935	7	2.59998e-09	ukb-b-8909	rs6948959	A	G	0.744356	Body fat percentage || id:ukb-b-8909	7.79397e-05	35.4366
178	104898337	0.00162185	454633	-0.00954008	7	4e-09	ukb-b-8909	rs4496901	T	G	0.65522	Body fat percentage || id:ukb-b-8909	7.61007e-05	34.6004
179	3125220	0.00224286	454633	0.0143436	7	1.6e-10	ukb-b-8909	rs4722398	T	C	0.13612	Body fat percentage || id:ukb-b-8909	8.99522e-05	40.8988
180	77422583	0.00157441	454633	0.00928324	7	3.69999e-09	ukb-b-8909	rs6973656	G	A	0.397021	Body fat percentage || id:ukb-b-8909	7.64662e-05	34.7665
181	99121950	0.00213519	454633	-0.0138378	7	9.09913e-11	ukb-b-8909	rs10271582	G	A	0.154048	Body fat percentage || id:ukb-b-8909	9.23762e-05	42.001
182	150542711	0.00164828	454633	-0.0118159	7	7.59976e-13	ukb-b-8909	rs6977416	A	G	0.334244	Body fat percentage || id:ukb-b-8909	0.000113022	51.3889
183	2760750	0.00174424	454633	-0.00992339	7	1.29999e-08	ukb-b-8909	rs798549	A	C	0.730794	Body fat percentage || id:ukb-b-8909	7.11895e-05	32.3672
184	32378979	0.00158845	454633	-0.012096	7	2.60016e-14	ukb-b-8909	rs215669	A	G	0.611659	Body fat percentage || id:ukb-b-8909	0.000127532	57.9875
185	78126279	0.00155109	454633	0.00852919	7	3.79997e-08	ukb-b-8909	rs2192649	G	T	0.500777	Body fat percentage || id:ukb-b-8909	6.65046e-05	30.2371
186	95140031	0.00217921	454633	-0.0146575	7	1.69981e-11	ukb-b-8909	rs17704028	T	C	0.147192	Body fat percentage || id:ukb-b-8909	9.94987e-05	45.2397
187	112908269	0.00155559	454633	-0.0127186	7	2.90001e-16	ukb-b-8909	rs7789056	A	G	0.563037	Body fat percentage || id:ukb-b-8909	0.000147016	66.8477
188	71437104	0.00175319	454633	-0.0109846	7	3.69999e-10	ukb-b-8909	rs12538435	G	A	0.261821	Body fat percentage || id:ukb-b-8909	8.634e-05	39.2562
189	75081418	0.00156604	454633	-0.0131217	7	5.30029e-17	ukb-b-8909	rs58862095	T	C	0.419262	Body fat percentage || id:ukb-b-8909	0.0001544	70.2057
190	130466854	0.00154037	454633	-0.0143133	7	1.50003e-20	ukb-b-8909	rs972283	G	A	0.511944	Body fat percentage || id:ukb-b-8909	0.000189883	86.3431
191	39056649	0.00155316	454633	-0.0106141	7	8.30042e-12	ukb-b-8909	rs62443626	A	G	0.463946	Body fat percentage || id:ukb-b-8909	0.000102714	46.7016
192	70038969	0.00157055	454633	0.0111105	7	1.50003e-12	ukb-b-8909	rs4718964	T	G	0.413126	Body fat percentage || id:ukb-b-8909	0.000110066	50.0451
193	103416541	0.00156914	454633	0.0102996	7	5.19996e-11	ukb-b-8909	rs12375196	A	C	0.424277	Body fat percentage || id:ukb-b-8909	9.47579e-05	43.0839
194	122102781	0.00168003	454633	0.00941089	7	2.1e-08	ukb-b-8909	rs12670456	G	A	0.301754	Body fat percentage || id:ukb-b-8909	6.90139e-05	31.378
195	158029340	0.00167492	454633	0.00917484	7	4.30002e-08	ukb-b-8909	rs10245306	C	G	0.685981	Body fat percentage || id:ukb-b-8909	6.59962e-05	30.0059
196	21975521	0.00154993	454633	0.0112967	8	3.10027e-13	ukb-b-8909	rs11786089	G	A	0.459661	Body fat percentage || id:ukb-b-8909	0.000116833	53.1223
197	77226919	0.00155645	454633	0.0152146	8	1.39991e-22	ukb-b-8909	rs10100245	A	G	0.564497	Body fat percentage || id:ukb-b-8909	0.000210135	95.554
198	14207321	0.00170532	454633	0.00986943	8	7.10003e-09	ukb-b-8909	rs1559900	T	C	0.286141	Body fat percentage || id:ukb-b-8909	7.36681e-05	33.4943
199	126493746	0.00167398	454633	0.0124143	8	1.20005e-13	ukb-b-8909	rs2954033	G	A	0.695224	Body fat percentage || id:ukb-b-8909	0.000120957	54.9974
200	27261138	0.00261256	454633	0.0172978	8	3.59998e-11	ukb-b-8909	rs117176448	G	C	0.096175	Body fat percentage || id:ukb-b-8909	9.64154e-05	43.8377
201	116671848	0.00171871	454633	0.0173998	8	4.30031e-24	ukb-b-8909	rs4876611	G	A	0.720188	Body fat percentage || id:ukb-b-8909	0.000225385	102.49
202	73435964	0.00166697	454633	-0.01632	8	1.20005e-22	ukb-b-8909	rs1808629	A	G	0.685441	Body fat percentage || id:ukb-b-8909	0.000210781	95.848
203	76295984	0.00170753	454633	0.0103333	8	1.40001e-09	ukb-b-8909	rs1813039	A	G	0.709746	Body fat percentage || id:ukb-b-8909	8.05463e-05	36.6218
204	143611456	0.00161413	454633	0.00954133	8	3.40001e-09	ukb-b-8909	rs13249935	C	T	0.366657	Body fat percentage || id:ukb-b-8909	7.68505e-05	34.9413
205	144505785	0.00194851	454633	0.0115499	8	3.09999e-09	ukb-b-8909	rs72703757	C	G	0.198824	Body fat percentage || id:ukb-b-8909	7.72781e-05	35.1358
206	9777555	0.00165029	454633	-0.0101175	8	8.70001e-10	ukb-b-8909	rs28714450	T	C	0.675249	Body fat percentage || id:ukb-b-8909	8.26664e-05	37.5858
207	30865733	0.00155717	454633	-0.0113003	8	4.00037e-13	ukb-b-8909	rs1421334	C	A	0.54884	Body fat percentage || id:ukb-b-8909	0.000115823	52.663
208	87517201	0.00154188	454633	0.0088055	8	1.09999e-08	ukb-b-8909	rs7463186	G	A	0.516044	Body fat percentage || id:ukb-b-8909	7.17323e-05	32.6141
209	112360702	0.00166877	454633	0.0103657	8	5.19996e-10	ukb-b-8909	rs7843109	T	C	0.688667	Body fat percentage || id:ukb-b-8909	8.48607e-05	38.5836
210	126323787	0.00155638	454633	0.00997781	8	1.40001e-10	ukb-b-8909	rs4466418	A	G	0.562278	Body fat percentage || id:ukb-b-8909	9.03939e-05	41.0996
211	142617096	0.00161125	454633	0.0106691	8	3.59998e-11	ukb-b-8909	rs11782074	T	G	0.383624	Body fat percentage || id:ukb-b-8909	9.64333e-05	43.8458
212	16595649	0.00320576	454633	-0.0219296	9	7.89951e-12	ukb-b-8909	rs10116857	A	C	0.061826	Body fat percentage || id:ukb-b-8909	0.000102919	46.7948
213	129408290	0.0016271	454633	0.011578	9	1.10002e-12	ukb-b-8909	rs7027304	T	C	0.652657	Body fat percentage || id:ukb-b-8909	0.00011136	50.6334
214	136929586	0.00207928	454633	-0.0123455	9	2.90001e-09	ukb-b-8909	rs55924785	T	C	0.164678	Body fat percentage || id:ukb-b-8909	7.75348e-05	35.2525
215	16739763	0.00160866	454633	-0.0140265	9	2.80027e-18	ukb-b-8909	rs10756798	T	C	0.642437	Body fat percentage || id:ukb-b-8909	0.0001672	76.0271
216	28414625	0.00164622	454633	0.0154638	9	5.79963e-21	ukb-b-8909	rs17770336	T	C	0.322448	Body fat percentage || id:ukb-b-8909	0.000194049	88.2378
217	116082647	0.00185992	454633	0.0124051	9	2.60016e-11	ukb-b-8909	rs41307479	G	C	0.220577	Body fat percentage || id:ukb-b-8909	9.78382e-05	44.4846
218	117890567	0.00181676	454633	-0.0110309	9	1.29999e-09	ukb-b-8909	rs12376870	A	G	0.237663	Body fat percentage || id:ukb-b-8909	8.10831e-05	36.8659
219	124638934	0.00165304	454633	-0.00914252	9	3.2e-08	ukb-b-8909	rs7046679	G	C	0.678548	Body fat percentage || id:ukb-b-8909	6.72783e-05	30.5889
220	81574729	0.00196791	454633	-0.0111522	9	1.5e-08	ukb-b-8909	rs10867315	A	G	0.190594	Body fat percentage || id:ukb-b-8909	7.06348e-05	32.1151
221	103065884	0.00154181	454633	0.0102177	9	3.40017e-11	ukb-b-8909	rs3923501	T	C	0.475818	Body fat percentage || id:ukb-b-8909	9.65921e-05	43.918
222	30823761	0.00240082	454633	-0.0143754	9	2.1e-09	ukb-b-8909	rs16916303	G	A	0.11977	Body fat percentage || id:ukb-b-8909	7.88543e-05	35.8524
223	92207308	0.00154667	454633	0.0116159	9	5.90065e-14	ukb-b-8909	rs7357754	G	A	0.500129	Body fat percentage || id:ukb-b-8909	0.00012405	56.4038
224	11469190	0.00158643	454633	-0.00911255	9	9.20005e-09	ukb-b-8909	rs10959841	C	T	0.387368	Body fat percentage || id:ukb-b-8909	7.25681e-05	32.9941
225	15910044	0.0015583	454633	-0.0200044	9	1e-37	ukb-b-8909	rs13292699	C	A	0.433725	Body fat percentage || id:ukb-b-8909	0.000362352	164.796
226	129672095	0.00154703	454633	-0.0101722	9	4.90004e-11	ukb-b-8909	rs4837119	A	T	0.517271	Body fat percentage || id:ukb-b-8909	9.5089e-05	43.2345
227	72428283	0.00175383	454633	0.016885	10	6.09958e-22	ukb-b-8909	rs10999460	T	C	0.265521	Body fat percentage || id:ukb-b-8909	0.000203834	92.6884
228	133978962	0.00156255	454633	-0.0110832	10	1.29987e-12	ukb-b-8909	rs2172131	C	T	0.578543	Body fat percentage || id:ukb-b-8909	0.000110651	50.3107
229	76848524	0.00157002	454633	0.0102433	10	6.79986e-11	ukb-b-8909	rs2002023	T	C	0.409059	Body fat percentage || id:ukb-b-8909	9.36198e-05	42.5665
230	99767024	0.00164764	454633	0.0092676	10	1.89998e-08	ukb-b-8909	rs482787	C	T	0.325766	Body fat percentage || id:ukb-b-8909	6.95855e-05	31.6379
231	102447647	0.00257596	454633	-0.0201214	10	5.70033e-15	ukb-b-8909	rs41310284	A	C	0.101004	Body fat percentage || id:ukb-b-8909	0.00013419	61.0149
232	33970319	0.00215901	454633	0.0128932	10	2.30001e-09	ukb-b-8909	rs16934748	C	T	0.150341	Body fat percentage || id:ukb-b-8909	7.84363e-05	35.6624
233	70396822	0.00156462	454633	-0.00953851	10	1.09999e-09	ukb-b-8909	rs6480350	C	T	0.575106	Body fat percentage || id:ukb-b-8909	8.17423e-05	37.1656
234	118650996	0.00179232	454633	0.0129238	10	5.60015e-13	ukb-b-8909	rs10510025	T	C	0.24708	Body fat percentage || id:ukb-b-8909	0.000114351	51.9933
235	126418782	0.00156054	454633	0.00937385	10	1.89998e-09	ukb-b-8909	rs11245344	T	C	0.571137	Body fat percentage || id:ukb-b-8909	7.9358e-05	36.0815
236	126640936	0.00171702	454633	0.0113458	10	3.90032e-11	ukb-b-8909	rs67609008	C	T	0.283593	Body fat percentage || id:ukb-b-8909	9.60322e-05	43.6634
237	16750129	0.00163856	454633	0.0100326	10	9.20005e-10	ukb-b-8909	rs7893571	T	G	0.665915	Body fat percentage || id:ukb-b-8909	8.24528e-05	37.4887
238	88127995	0.00154427	454633	0.0103873	10	1.69981e-11	ukb-b-8909	rs10788497	C	G	0.499616	Body fat percentage || id:ukb-b-8909	9.95072e-05	45.2436
239	96039597	0.00155477	454633	-0.0159065	10	1.39991e-24	ukb-b-8909	rs2274224	C	G	0.435459	Body fat percentage || id:ukb-b-8909	0.000230174	104.668
240	21830104	0.00163819	454633	0.0166039	10	3.80014e-24	ukb-b-8909	rs11012732	G	A	0.331719	Body fat percentage || id:ukb-b-8909	0.000225909	102.728
241	47529947	0.0015648	454633	0.0222563	11	6.59933e-46	ukb-b-8909	rs7124681	A	C	0.408419	Body fat percentage || id:ukb-b-8909	0.000444769	202.296
242	113234679	0.0015826	454633	-0.0115343	11	3.10027e-13	ukb-b-8909	rs719802	C	T	0.6144	Body fat percentage || id:ukb-b-8909	0.000116823	53.1176
243	134515899	0.00208312	454633	-0.0142941	11	6.79986e-12	ukb-b-8909	rs61910767	T	C	0.164197	Body fat percentage || id:ukb-b-8909	0.000103557	47.0851
244	27487992	0.001761	454633	0.0132564	11	5.19996e-14	ukb-b-8909	rs11030016	T	C	0.739777	Body fat percentage || id:ukb-b-8909	0.000124629	56.667
245	57657413	0.00161396	454633	-0.00954107	11	3.40001e-09	ukb-b-8909	rs685149	G	A	0.645411	Body fat percentage || id:ukb-b-8909	7.68625e-05	34.9467
246	66060546	0.00166392	454633	-0.0144775	11	3.29989e-18	ukb-b-8909	rs479018	A	G	0.332499	Body fat percentage || id:ukb-b-8909	0.00016649	75.7043
247	76465362	0.00189331	454633	-0.0105396	11	2.59998e-08	ukb-b-8909	rs7942368	T	C	0.217538	Body fat percentage || id:ukb-b-8909	6.81576e-05	30.9887
248	85168172	0.00209124	454633	0.0129238	11	6.4e-10	ukb-b-8909	rs1605898	A	T	0.837607	Body fat percentage || id:ukb-b-8909	8.39992e-05	38.1919
249	94269813	0.00155792	454633	0.00937803	11	1.7e-09	ukb-b-8909	rs2508782	G	A	0.569716	Body fat percentage || id:ukb-b-8909	7.96962e-05	36.2352
250	130745719	0.00156853	454633	0.0118153	11	5.00035e-14	ukb-b-8909	rs11222371	T	C	0.409234	Body fat percentage || id:ukb-b-8909	0.000124793	56.7416
251	1483177	0.00335242	454633	-0.0191979	11	1e-08	ukb-b-8909	rs1881505	C	T	0.943033	Body fat percentage || id:ukb-b-8909	7.21271e-05	32.7936
252	13268144	0.00193009	454633	-0.0107504	11	2.5e-08	ukb-b-8909	rs11022718	T	C	0.202968	Body fat percentage || id:ukb-b-8909	6.82344e-05	31.0236
253	30243795	0.00162015	454633	-0.00913519	11	1.7e-08	ukb-b-8909	rs1782508	G	C	0.655489	Body fat percentage || id:ukb-b-8909	6.99251e-05	31.7924
254	43692423	0.00167907	454633	0.0170384	11	3.40017e-24	ukb-b-8909	rs59227842	G	A	0.311468	Body fat percentage || id:ukb-b-8909	0.000226444	102.972
255	118912982	0.00154908	454633	-0.00989059	11	1.7e-10	ukb-b-8909	rs657685	C	G	0.456088	Body fat percentage || id:ukb-b-8909	8.96596e-05	40.7657
256	8678756	0.00172806	454633	-0.0146358	11	2.49977e-17	ukb-b-8909	rs885114	A	G	0.275581	Body fat percentage || id:ukb-b-8909	0.000157756	71.7321
257	10407955	0.00154184	454633	0.0116378	11	4.40048e-14	ukb-b-8909	rs2957678	C	T	0.498199	Body fat percentage || id:ukb-b-8909	0.000125299	56.972
258	27695464	0.00165098	454633	-0.0185028	11	3.80014e-29	ukb-b-8909	rs11030108	G	A	0.679962	Body fat percentage || id:ukb-b-8909	0.000276192	125.6
259	46159333	0.00633223	454633	0.0375397	11	3.09999e-09	ukb-b-8909	rs55707359	G	T	0.015449	Body fat percentage || id:ukb-b-8909	7.7299e-05	35.1452
260	65278461	0.00187372	454633	0.0115223	11	7.79992e-10	ukb-b-8909	rs10896012	C	T	0.217394	Body fat percentage || id:ukb-b-8909	8.3171e-05	37.8153
261	89922417	0.00177153	454633	0.0118139	11	2.60016e-11	ukb-b-8909	rs61903695	G	A	0.254879	Body fat percentage || id:ukb-b-8909	9.78106e-05	44.4721
262	117015516	0.00333136	454633	0.0206723	11	5.49997e-10	ukb-b-8909	rs12419272	G	C	0.056932	Body fat percentage || id:ukb-b-8909	8.46909e-05	38.5064
263	131449365	0.00156858	454633	0.0111592	11	1.10002e-12	ukb-b-8909	rs7925725	C	A	0.411245	Body fat percentage || id:ukb-b-8909	0.000111312	50.6117
264	19288508	0.00223802	454633	0.0128411	12	9.59997e-09	ukb-b-8909	rs10505836	C	A	0.860003	Body fat percentage || id:ukb-b-8909	7.24076e-05	32.9211
265	54420098	0.00160707	454633	0.0104428	12	8.10028e-11	ukb-b-8909	rs4759318	T	C	0.362201	Body fat percentage || id:ukb-b-8909	9.28673e-05	42.2243
266	90559598	0.00336997	454633	-0.0218753	12	8.49963e-11	ukb-b-8909	rs2731238	T	G	0.067529	Body fat percentage || id:ukb-b-8909	9.26733e-05	42.1361
267	91243910	0.00160647	454633	-0.0101643	12	2.5e-10	ukb-b-8909	rs11105842	A	G	0.367542	Body fat percentage || id:ukb-b-8909	8.80462e-05	40.032
268	123076778	0.00175434	454633	0.0167619	12	1.20005e-21	ukb-b-8909	rs7972728	A	C	0.73765	Body fat percentage || id:ukb-b-8909	0.000200757	91.2887
269	2159556	0.00163453	454633	0.00983786	12	1.79999e-09	ukb-b-8909	rs2108635	G	A	0.338522	Body fat percentage || id:ukb-b-8909	7.96746e-05	36.2254
270	50263148	0.00158551	454633	0.0197321	12	1.50003e-35	ukb-b-8909	rs7132908	A	G	0.38447	Body fat percentage || id:ukb-b-8909	0.000340565	154.884
271	108165360	0.00160056	454633	0.0115537	12	5.30029e-13	ukb-b-8909	rs2111281	C	A	0.366942	Body fat percentage || id:ukb-b-8909	0.000114601	52.107
272	121709430	0.00347856	454633	-0.0216364	12	5e-10	ukb-b-8909	rs75412871	T	C	0.051916	Body fat percentage || id:ukb-b-8909	8.50889e-05	38.6874
273	124409502	0.00165616	454633	0.0185779	12	3.29989e-29	ukb-b-8909	rs7133378	A	G	0.319439	Body fat percentage || id:ukb-b-8909	0.000276699	125.831
274	108618630	0.00175335	454633	-0.0186517	12	1.99986e-26	ukb-b-8909	rs3764002	T	C	0.261517	Body fat percentage || id:ukb-b-8909	0.000248846	113.161
275	3351169	0.002693	454633	-0.0204973	12	2.70023e-14	ukb-b-8909	rs74576293	C	T	0.089728	Body fat percentage || id:ukb-b-8909	0.00012741	57.932
276	20543307	0.00186311	454633	-0.0113662	12	1.09999e-09	ukb-b-8909	rs4762951	G	A	0.780444	Body fat percentage || id:ukb-b-8909	8.18572e-05	37.2179
277	41819131	0.00154554	454633	0.00973719	12	2.99999e-10	ukb-b-8909	rs1350429	G	A	0.480306	Body fat percentage || id:ukb-b-8909	8.72987e-05	39.6922
278	3367760	0.00266658	454633	-0.0153041	12	9.49992e-09	ukb-b-8909	rs11062595	G	C	0.09222	Body fat percentage || id:ukb-b-8909	7.24459e-05	32.9385
279	18161569	0.00164856	454633	0.00918558	12	2.5e-08	ukb-b-8909	rs7960609	G	A	0.326919	Body fat percentage || id:ukb-b-8909	6.82831e-05	31.0457
280	60964108	0.00188095	454633	0.0115294	12	8.79995e-10	ukb-b-8909	rs7975187	G	A	0.213862	Body fat percentage || id:ukb-b-8909	8.26346e-05	37.5714
281	72179446	0.00554241	454633	0.0312346	12	1.7e-08	ukb-b-8909	rs61754230	T	C	0.019711	Body fat percentage || id:ukb-b-8909	6.98527e-05	31.7594
282	89771903	0.00154796	454633	0.0136927	12	9.09913e-19	ukb-b-8909	rs704061	C	T	0.455038	Body fat percentage || id:ukb-b-8909	0.000172077	78.245
283	103731395	0.00177103	454633	-0.00981406	12	2.99999e-08	ukb-b-8909	rs7966251	A	G	0.255023	Body fat percentage || id:ukb-b-8909	6.75391e-05	30.7074
284	122479308	0.00173423	454633	-0.0132887	12	1.80011e-14	ukb-b-8909	rs78296744	A	G	0.272344	Body fat percentage || id:ukb-b-8909	0.000129132	58.7151
285	27998600	0.00168444	454633	-0.0108221	13	1.29999e-10	ukb-b-8909	rs11619722	C	T	0.300933	Body fat percentage || id:ukb-b-8909	9.07845e-05	41.2772
286	54107352	0.00231898	454633	0.0193443	13	7.29962e-17	ukb-b-8909	rs9568867	A	G	0.129188	Body fat percentage || id:ukb-b-8909	0.000153033	69.5841
287	99113166	0.00170162	454633	-0.013993	13	1.99986e-16	ukb-b-8909	rs6491427	G	A	0.289013	Body fat percentage || id:ukb-b-8909	0.000148721	67.623
288	91993627	0.00241521	454633	-0.0139023	13	8.60003e-09	ukb-b-8909	rs76115890	C	T	0.117876	Body fat percentage || id:ukb-b-8909	7.28737e-05	33.1331
289	33381721	0.00155668	454633	-0.0118589	13	2.60016e-14	ukb-b-8909	rs56399737	T	C	0.44917	Body fat percentage || id:ukb-b-8909	0.000127636	58.0348
290	31015138	0.00177343	454633	0.0107397	13	1.40001e-09	ukb-b-8909	rs7321331	A	G	0.742296	Body fat percentage || id:ukb-b-8909	8.06604e-05	36.6737
291	59285126	0.00200425	454633	-0.0123469	13	7.29995e-10	ukb-b-8909	rs17055384	T	C	0.182952	Body fat percentage || id:ukb-b-8909	8.3467e-05	37.9499
292	86484025	0.00173502	454633	0.0127422	13	2.09991e-13	ukb-b-8909	rs61969510	C	T	0.279026	Body fat percentage || id:ukb-b-8909	0.000118623	53.9359
293	20262266	0.00219293	454633	0.0146332	13	2.49977e-11	ukb-b-8909	rs11619393	C	T	0.144968	Body fat percentage || id:ukb-b-8909	9.79322e-05	44.5274
294	54372377	0.00193112	454633	-0.0138119	13	8.49963e-13	ukb-b-8909	rs7987928	A	G	0.799871	Body fat percentage || id:ukb-b-8909	0.000112507	51.1548
295	58257667	0.00179629	454633	-0.0117153	13	6.89922e-11	ukb-b-8909	rs6561937	A	T	0.753684	Body fat percentage || id:ukb-b-8909	9.35518e-05	42.5355
296	79580919	0.00160493	454633	0.0119959	13	7.8001e-14	ukb-b-8909	rs1441264	A	G	0.59371	Body fat percentage || id:ukb-b-8909	0.000122868	55.8665
297	111981707	0.00163641	454633	-0.0120426	13	1.9002e-13	ukb-b-8909	rs2243928	G	C	0.648983	Body fat percentage || id:ukb-b-8909	0.000119109	54.157
298	56460686	0.00156135	454633	0.00930927	14	2.5e-09	ukb-b-8909	rs2481899	G	A	0.551171	Body fat percentage || id:ukb-b-8909	7.81872e-05	35.5491
299	69753369	0.00161524	454633	0.0120832	14	7.39946e-14	ukb-b-8909	rs12890931	G	T	0.362416	Body fat percentage || id:ukb-b-8909	0.000123077	55.9613
300	94023972	0.00160775	454633	0.0133993	14	7.8001e-17	ukb-b-8909	rs6575340	A	G	0.636023	Body fat percentage || id:ukb-b-8909	0.000152757	69.4585
301	41271485	0.00283307	454633	0.0189406	14	2.29985e-11	ukb-b-8909	rs61986205	G	A	0.082024	Body fat percentage || id:ukb-b-8909	9.83036e-05	44.6962
302	51207741	0.00748992	454633	-0.052548	14	2.29985e-12	ukb-b-8909	rs72681698	C	T	0.010721	Body fat percentage || id:ukb-b-8909	0.000108256	49.2216
303	62361021	0.00173907	454633	0.0129295	14	1e-13	ukb-b-8909	rs217672	C	A	0.27173	Body fat percentage || id:ukb-b-8909	0.000121567	55.2748
304	75282116	0.00154621	454633	0.00996462	14	1.2e-10	ukb-b-8909	rs12432026	G	T	0.540113	Body fat percentage || id:ukb-b-8909	9.13448e-05	41.532
305	93069989	0.00203008	454633	-0.0153167	14	4.49987e-14	ukb-b-8909	rs72697297	C	T	0.179917	Body fat percentage || id:ukb-b-8909	0.000125196	56.9249
306	79945162	0.00185697	454633	0.018731	14	6.29941e-24	ukb-b-8909	rs10146997	G	A	0.221871	Body fat percentage || id:ukb-b-8909	0.000223745	101.744
307	93885198	0.00158231	454633	0.0100925	14	1.79999e-10	ukb-b-8909	rs10144067	T	C	0.59128	Body fat percentage || id:ukb-b-8909	8.94776e-05	40.683
308	29681138	0.00179488	454633	-0.0158356	14	1.10002e-18	ukb-b-8909	rs9788550	C	G	0.24751	Body fat percentage || id:ukb-b-8909	0.000171184	77.8388
309	59416558	0.00207301	454633	-0.0142041	14	7.29962e-12	ukb-b-8909	rs61975147	C	T	0.167185	Body fat percentage || id:ukb-b-8909	0.000103257	46.9486
310	103246470	0.00163624	454633	-0.0115932	14	1.39991e-12	ukb-b-8909	rs3803286	G	A	0.666725	Body fat percentage || id:ukb-b-8909	0.000110409	50.2008
311	33302882	0.00155155	454633	0.0126085	14	4.40048e-16	ukb-b-8909	rs17522122	T	G	0.471197	Body fat percentage || id:ukb-b-8909	0.000145235	66.0379
312	53101700	0.00178131	454633	0.0117936	15	3.59998e-11	ukb-b-8909	rs2165991	G	A	0.253707	Body fat percentage || id:ukb-b-8909	9.64075e-05	43.8341
313	73431600	0.00155278	454633	0.0133595	15	7.70016e-18	ukb-b-8909	rs2415142	G	T	0.548783	Body fat percentage || id:ukb-b-8909	0.00016279	74.0216
314	89415247	0.00174905	454633	-0.0152755	15	2.49977e-18	ukb-b-8909	rs3817428	G	C	0.265007	Body fat percentage || id:ukb-b-8909	0.000167746	76.2754
315	99240793	0.00193068	454633	-0.012668	15	5.30029e-11	ukb-b-8909	rs72767957	G	A	0.200131	Body fat percentage || id:ukb-b-8909	9.46877e-05	43.052
316	31689543	0.0017089	454633	0.0114053	15	2.49977e-11	ukb-b-8909	rs12441543	A	G	0.287112	Body fat percentage || id:ukb-b-8909	9.79663e-05	44.5429
317	52268996	0.00297573	454633	0.0209909	15	1.69981e-12	ukb-b-8909	rs113941571	T	C	0.078721	Body fat percentage || id:ukb-b-8909	0.000109438	49.7592
318	68127769	0.00191016	454633	-0.021134	15	1.9002e-28	ukb-b-8909	rs28742003	T	C	0.205276	Body fat percentage || id:ukb-b-8909	0.000269182	122.411
319	80993786	0.00231146	454633	-0.0127741	15	3.29997e-08	ukb-b-8909	rs149380583	C	G	0.128655	Body fat percentage || id:ukb-b-8909	6.71735e-05	30.5412
320	84521398	0.00170655	454633	0.0226029	15	4.79954e-40	ukb-b-8909	rs6602997	T	C	0.711856	Body fat percentage || id:ukb-b-8909	0.000385711	175.424
321	67359738	0.00154808	454633	0.00998636	15	1.09999e-10	ukb-b-8909	rs4776337	A	G	0.468075	Body fat percentage || id:ukb-b-8909	9.15223e-05	41.6127
322	78012618	0.00174766	454633	-0.0103933	15	2.69998e-09	ukb-b-8909	rs11855853	T	C	0.269414	Body fat percentage || id:ukb-b-8909	7.77854e-05	35.3664
323	100692953	0.0024497	454633	-0.0163172	15	2.70023e-11	ukb-b-8909	rs72755233	A	G	0.11145	Body fat percentage || id:ukb-b-8909	9.75803e-05	44.3674
324	41456374	0.00175622	454633	0.0106498	15	1.29999e-09	ukb-b-8909	rs11852419	T	A	0.261669	Body fat percentage || id:ukb-b-8909	8.08777e-05	36.7725
325	51806701	0.0027727	454633	-0.0156141	16	1.79999e-08	ukb-b-8909	rs72803260	G	T	0.084979	Body fat percentage || id:ukb-b-8909	6.97488e-05	31.7122
326	53806453	0.00157131	454633	0.041033	16	2.50035e-150	ukb-b-8909	rs56094641	G	A	0.404646	Body fat percentage || id:ukb-b-8909	0.00149772	681.932
327	74658430	0.00160607	454633	-0.00977478	16	1.2e-09	ukb-b-8909	rs4500770	T	A	0.362615	Body fat percentage || id:ukb-b-8909	8.14683e-05	37.041
328	4015729	0.00158851	454633	0.014719	16	1.9002e-20	ukb-b-8909	rs879620	T	C	0.613285	Body fat percentage || id:ukb-b-8909	0.000188814	85.8568
329	4316498	0.00179199	454633	0.0110602	16	6.69993e-10	ukb-b-8909	rs6500594	G	T	0.246636	Body fat percentage || id:ukb-b-8909	8.37833e-05	38.0937
330	4940023	0.00160421	454633	0.0108857	16	1.20005e-11	ukb-b-8909	rs2660241	C	T	0.36485	Body fat percentage || id:ukb-b-8909	0.000101271	46.0456
331	85324544	0.00189749	454633	-0.0111483	16	4.20001e-09	ukb-b-8909	rs2966859	G	A	0.789007	Body fat percentage || id:ukb-b-8909	7.59214e-05	34.5189
332	406427	0.00161862	454633	-0.00918915	16	1.40001e-08	ukb-b-8909	rs12926311	C	G	0.353546	Body fat percentage || id:ukb-b-8909	7.08874e-05	32.2299
333	28883241	0.00157608	454633	0.0232064	16	4.49987e-49	ukb-b-8909	rs7498665	G	A	0.399562	Body fat percentage || id:ukb-b-8909	0.000476641	216.799
334	31079371	0.00159151	454633	-0.0147342	16	2.09991e-20	ukb-b-8909	rs881929	T	G	0.375396	Body fat percentage || id:ukb-b-8909	0.000188491	85.7102
335	69549749	0.00158501	454633	-0.0158787	16	1.29987e-23	ukb-b-8909	rs11866219	C	A	0.583787	Body fat percentage || id:ukb-b-8909	0.000220703	100.361
336	19279464	0.00158474	454633	0.00867343	16	4.39997e-08	ukb-b-8909	rs11343	G	T	0.561331	Body fat percentage || id:ukb-b-8909	6.58834e-05	29.9546
337	24726237	0.00155885	454633	0.0104802	16	1.80011e-11	ukb-b-8909	rs12103006	G	A	0.569085	Body fat percentage || id:ukb-b-8909	9.94091e-05	45.199
338	30120308	0.00165613	454633	-0.00952112	16	8.99995e-09	ukb-b-8909	rs56369689	G	A	0.348594	Body fat percentage || id:ukb-b-8909	7.26934e-05	33.0511
339	72251132	0.00155694	454633	0.0095458	16	8.70001e-10	ukb-b-8909	rs811054	T	C	0.537276	Body fat percentage || id:ukb-b-8909	8.26769e-05	37.5906
340	82872628	0.00165236	454633	0.0101676	16	7.59994e-10	ukb-b-8909	rs7206608	G	C	0.321575	Body fat percentage || id:ukb-b-8909	8.3278e-05	37.8639
341	89818340	0.00156479	454633	-0.0103504	16	3.69999e-11	ukb-b-8909	rs3743861	C	G	0.415256	Body fat percentage || id:ukb-b-8909	9.62275e-05	43.7522
342	1835482	0.00214396	454633	-0.0208407	17	2.49977e-22	ukb-b-8909	rs4790841	T	C	0.154504	Body fat percentage || id:ukb-b-8909	0.000207797	94.4908
343	7461343	0.00175799	454633	0.0113474	17	1.09999e-10	ukb-b-8909	rs78744936	A	G	0.265987	Body fat percentage || id:ukb-b-8909	9.16345e-05	41.6637
344	21281663	0.00161091	454633	-0.0109061	17	1.29987e-11	ukb-b-8909	rs7216121	G	A	0.626339	Body fat percentage || id:ukb-b-8909	0.000100807	45.8347
345	42290015	0.00181772	454633	0.0153102	17	3.69999e-17	ukb-b-8909	rs2855818	A	G	0.241541	Body fat percentage || id:ukb-b-8909	0.00015602	70.9424
346	47090785	0.00164632	454633	-0.0130416	17	2.29985e-15	ukb-b-8909	rs11079849	T	C	0.328562	Body fat percentage || id:ukb-b-8909	0.000138011	62.7525
347	3969527	0.00163774	454633	0.0100634	17	8e-10	ukb-b-8909	rs9892466	A	T	0.333275	Body fat percentage || id:ukb-b-8909	8.30429e-05	37.757
348	31495076	0.00158047	454633	0.00883995	17	2.19999e-08	ukb-b-8909	rs319775	C	T	0.60881	Body fat percentage || id:ukb-b-8909	6.88076e-05	31.2842
349	65832016	0.00194282	454633	0.0211077	17	1.69981e-27	ukb-b-8909	rs7218014	C	T	0.197302	Body fat percentage || id:ukb-b-8909	0.000259563	118.036
350	73863589	0.00190099	454633	0.0119487	17	3.29997e-10	ukb-b-8909	rs2034946	G	T	0.208834	Body fat percentage || id:ukb-b-8909	8.68926e-05	39.5075
351	7101292	0.00154807	454633	0.00915425	17	3.40001e-09	ukb-b-8909	rs3826408	T	C	0.456883	Body fat percentage || id:ukb-b-8909	7.69077e-05	34.9673
352	44625928	0.00185836	454633	-0.0113255	17	1.09999e-09	ukb-b-8909	rs1863115	A	C	0.741492	Body fat percentage || id:ukb-b-8909	8.16881e-05	37.141
353	28074563	0.00154189	454633	0.0125471	17	4.00037e-16	ukb-b-8909	rs1038088	G	T	0.519335	Body fat percentage || id:ukb-b-8909	0.000145632	66.2183
354	61954471	0.00164659	454633	0.0110009	17	2.39994e-11	ukb-b-8909	rs2008018	A	G	0.322077	Body fat percentage || id:ukb-b-8909	9.81707e-05	44.6358
355	78757626	0.00166019	454633	-0.0126783	17	2.19989e-14	ukb-b-8909	rs11150745	G	A	0.317696	Body fat percentage || id:ukb-b-8909	0.00012826	58.3183
356	1660497	0.00168416	454633	-0.00942576	18	2.19999e-08	ukb-b-8909	rs10513935	A	G	0.301501	Body fat percentage || id:ukb-b-8909	6.8893e-05	31.3231
357	2846812	0.00163476	454633	0.010994	18	1.80011e-11	ukb-b-8909	rs11664106	T	A	0.373948	Body fat percentage || id:ukb-b-8909	9.94716e-05	45.2274
358	22164216	0.0016001	454633	-0.00962166	18	1.79999e-09	ukb-b-8909	rs1945160	A	G	0.375871	Body fat percentage || id:ukb-b-8909	7.95262e-05	36.158
359	40768309	0.00163035	454633	-0.0137829	18	2.80027e-17	ukb-b-8909	rs59499656	T	A	0.343189	Body fat percentage || id:ukb-b-8909	0.000157177	71.469
360	42575661	0.00163558	454633	0.00965173	18	3.59998e-09	ukb-b-8909	rs11664848	G	C	0.659616	Body fat percentage || id:ukb-b-8909	7.65901e-05	34.8229
361	57829135	0.00182642	454633	0.0254579	18	3.69999e-44	ukb-b-8909	rs6567160	C	T	0.232676	Body fat percentage || id:ukb-b-8909	0.000427167	194.286
362	1839339	0.00220651	454633	0.0127569	18	7.39997e-09	ukb-b-8909	rs9955276	T	C	0.144431	Body fat percentage || id:ukb-b-8909	7.35166e-05	33.4254
363	39910592	0.00169686	454633	0.0107485	18	2.39999e-10	ukb-b-8909	rs8096564	T	G	0.298122	Body fat percentage || id:ukb-b-8909	8.82479e-05	40.1238
364	13072979	0.00155008	454633	0.00961178	18	5.60003e-10	ukb-b-8909	rs1787013	C	T	0.450716	Body fat percentage || id:ukb-b-8909	8.45672e-05	38.4501
365	21080859	0.00155688	454633	-0.0163989	18	6.09958e-26	ukb-b-8909	rs1893659	A	C	0.460098	Body fat percentage || id:ukb-b-8909	0.000243979	110.947
366	58048295	0.00279375	454633	-0.0252015	18	1.9002e-19	ukb-b-8909	rs57636386	C	T	0.083836	Body fat percentage || id:ukb-b-8909	0.000178953	81.3721
367	4050424	0.00198547	454633	-0.0171142	19	6.70039e-18	ukb-b-8909	rs72976986	A	G	0.190192	Body fat percentage || id:ukb-b-8909	0.000163401	74.2993
368	8670147	0.00423712	454633	-0.0249637	19	3.79997e-09	ukb-b-8909	rs62621197	T	C	0.037191	Body fat percentage || id:ukb-b-8909	7.63453e-05	34.7116
369	45411941	0.00213952	454633	-0.0215029	19	9.20026e-24	ukb-b-8909	rs429358	C	T	0.154044	Body fat percentage || id:ukb-b-8909	0.000222128	101.009
370	33868013	0.00154865	454633	0.00878996	19	1.40001e-08	ukb-b-8909	rs1469084	G	A	0.545742	Body fat percentage || id:ukb-b-8909	7.08558e-05	32.2155
371	18452195	0.00174938	454633	-0.0126806	19	4.19952e-13	ukb-b-8909	rs12459965	T	C	0.267624	Body fat percentage || id:ukb-b-8909	0.000115558	52.5423
372	18812785	0.00158003	454633	-0.0143589	19	1e-19	ukb-b-8909	rs8112818	G	A	0.400376	Body fat percentage || id:ukb-b-8909	0.000181623	82.5866
373	46182304	0.00194747	454633	-0.0232502	19	7.39946e-33	ukb-b-8909	rs10423928	A	T	0.194436	Body fat percentage || id:ukb-b-8909	0.000313411	142.531
374	18383506	0.00160075	454633	-0.0177091	19	1.9002e-28	ukb-b-8909	rs11666808	C	T	0.625293	Body fat percentage || id:ukb-b-8909	0.000269134	122.389
375	34008600	0.00156772	454633	-0.0163804	19	1.50003e-25	ukb-b-8909	rs33836	T	C	0.464327	Body fat percentage || id:ukb-b-8909	0.000240075	109.172
376	47602577	0.00182093	454633	0.0118765	19	6.89922e-11	ukb-b-8909	rs9304665	A	T	0.763642	Body fat percentage || id:ukb-b-8909	9.35597e-05	42.5391
377	30272202	0.00165332	454633	0.0123462	19	8.19974e-14	ukb-b-8909	rs12462975	A	G	0.32959	Body fat percentage || id:ukb-b-8909	0.000122642	55.7636
378	41990761	0.00232906	454633	-0.0147849	20	2.19999e-10	ukb-b-8909	rs6103254	C	T	0.126684	Body fat percentage || id:ukb-b-8909	8.8629e-05	40.2971
379	46365636	0.00188796	454633	-0.0128916	20	8.60003e-12	ukb-b-8909	rs56218501	T	C	0.211814	Body fat percentage || id:ukb-b-8909	0.000102547	46.6258
380	51100420	0.0016559	454633	-0.0130773	20	2.80027e-15	ukb-b-8909	rs6021948	A	T	0.32177	Body fat percentage || id:ukb-b-8909	0.000137166	62.3686
381	53444487	0.00185641	454633	-0.0105166	20	1.5e-08	ukb-b-8909	rs6064113	C	T	0.765465	Body fat percentage || id:ukb-b-8909	7.05848e-05	32.0923
382	32904636	0.00316613	454633	0.0194862	20	7.49998e-10	ukb-b-8909	rs843901	G	T	0.936414	Body fat percentage || id:ukb-b-8909	8.33105e-05	37.8787
383	15816236	0.00231882	454633	0.0140368	20	1.40001e-09	ukb-b-8909	rs16996657	C	T	0.127757	Body fat percentage || id:ukb-b-8909	8.05946e-05	36.6438
384	25278600	0.00155587	454633	0.0130676	20	4.49987e-17	ukb-b-8909	rs7020	A	G	0.437471	Body fat percentage || id:ukb-b-8909	0.000155137	70.5412
385	47498117	0.00215064	454633	-0.0164403	20	2.09991e-14	ukb-b-8909	rs112852122	A	G	0.157829	Body fat percentage || id:ukb-b-8909	0.000128519	58.4362
386	62370349	0.0016495	454633	0.0120757	20	2.49977e-13	ukb-b-8909	rs1056441	C	T	0.675301	Body fat percentage || id:ukb-b-8909	0.000117871	53.5942
387	36741262	0.00208683	454633	-0.0127956	21	8.70001e-10	ukb-b-8909	rs62218301	G	A	0.166049	Body fat percentage || id:ukb-b-8909	8.26895e-05	37.5963
388	46581798	0.00155475	454633	0.0123902	21	1.59993e-15	ukb-b-8909	rs394608	C	T	0.537747	Body fat percentage || id:ukb-b-8909	0.000139673	63.5088
389	38885506	0.00314532	454633	-0.0180452	21	9.59997e-09	ukb-b-8909	rs17193211	T	C	0.066803	Body fat percentage || id:ukb-b-8909	7.23938e-05	32.9148
390	18085482	0.00155205	454633	0.00875321	21	1.7e-08	ukb-b-8909	rs1475860	C	G	0.505368	Body fat percentage || id:ukb-b-8909	6.99571e-05	31.8069
391	40683196	0.00213178	454633	0.0132675	21	4.90004e-10	ukb-b-8909	rs74618095	C	T	0.157976	Body fat percentage || id:ukb-b-8909	8.51913e-05	38.7339
392	38119213	0.00159107	454633	-0.00959714	22	1.6e-09	ukb-b-8909	rs12628603	A	G	0.617054	Body fat percentage || id:ukb-b-8909	8.0022e-05	36.3834
393	38599767	0.00156868	454633	-0.0169383	22	3.50026e-27	ukb-b-8909	rs4820323	G	C	0.580958	Body fat percentage || id:ukb-b-8909	0.000256389	116.592
394	18220831	0.00204591	454633	0.0121586	22	2.80001e-09	ukb-b-8909	rs11538	G	A	0.171838	Body fat percentage || id:ukb-b-8909	7.76782e-05	35.3177
395	48874412	0.00155077	454633	0.0104441	22	1.59993e-11	ukb-b-8909	rs10854853	T	G	0.456784	Body fat percentage || id:ukb-b-8909	9.97569e-05	45.3571
