# Supplementary material for: Obesity impact on leukocyte telomere shortening and immune aging assessed by Mendelian randomization and transcriptomics analysis
Source: Sci Rep. 2025 Aug 23;15:30983. doi: 10.1038/s41598-025-16817-5 (PMC12373864; doi:10.1038/s41598-025-16817-5)
Supplement: Supplementary file 1 — Supplementary Material 1 [file 41598_2025_16817_MOESM1_ESM.zip › Supplementary materials/Tables/Table S20 List of genes related to cellular senescence and telomere dynamics from MSigDB.xlsx]

## Sheet: Table S20
Genesymbol	Counts	Percent
TINF2	21	0.0167331
TERF2	17	0.0135458
POT1	16	0.012749
TEN1	16	0.012749
ACD	14	0.0111554
TERF2IP	14	0.0111554
TERF1	13	0.0103586
CCT7	11	0.00876494
DAXX	10	0.00796813
RTEL1	10	0.00796813
CTC1	9	0.00717131
RAD50	9	0.00717131
RUVBL1	9	0.00717131
RUVBL2	9	0.00717131
STN1	9	0.00717131
TERT	9	0.00717131
DKC1	8	0.0063745
GCH1	8	0.0063745
CDK2	7	0.00557769
DNA2	7	0.00557769
ERCC1	7	0.00557769
PCNA	7	0.00557769
PIF1	7	0.00557769
RFC1	7	0.00557769
RPA1	7	0.00557769
SIRT6	7	0.00557769
WRN	7	0.00557769
ACTL6A	6	0.00478088
ACTR5	6	0.00478088
ACTR8	6	0.00478088
ATM	6	0.00478088
ATRX	6	0.00478088
BLM	6	0.00478088
CCT4	6	0.00478088
ERCC4	6	0.00478088
FBXO4	6	0.00478088
FEN1	6	0.00478088
GAR1	6	0.00478088
INO80	6	0.00478088
INO80B	6	0.00478088
INO80C	6	0.00478088
INO80D	6	0.00478088
INO80E	6	0.00478088
MAP2K7	6	0.00478088
MAPKAPK5	6	0.00478088
MCRS1	6	0.00478088
NFRKB	6	0.00478088
NHP2	6	0.00478088
NOP10	6	0.00478088
PNKP	6	0.00478088
RPA2	6	0.00478088
RPA3	6	0.00478088
TERC	6	0.00478088
TFPT	6	0.00478088
TP53	6	0.00478088
UCHL5	6	0.00478088
WRAP53	6	0.00478088
YY1	6	0.00478088
ATR	5	0.00398406
AURKB	5	0.00398406
CCT2	5	0.00398406
CCT3	5	0.00398406
CCT5	5	0.00398406
CCT6A	5	0.00398406
CCT8	5	0.00398406
CTNNB1	5	0.00398406
DCP2	5	0.00398406
DHX36	5	0.00398406
HMBOX1	5	0.00398406
HNRNPA1	5	0.00398406
HNRNPA2B1	5	0.00398406
MAP3K4	5	0.00398406
MAPK1	5	0.00398406
MAPK15	5	0.00398406
MAPK3	5	0.00398406
MRE11	5	0.00398406
NAF1	5	0.00398406
NBN	5	0.00398406
NEK2	5	0.00398406
NEK7	5	0.00398406
PARN	5	0.00398406
PKIB	5	0.00398406
PML	5	0.00398406
POLA1	5	0.00398406
POLA2	5	0.00398406
POLD1	5	0.00398406
POLD2	5	0.00398406
POLD3	5	0.00398406
POLD4	5	0.00398406
PRIM1	5	0.00398406
PRIM2	5	0.00398406
PRKCQ	5	0.00398406
PTGES3	5	0.00398406
SLX1A	5	0.00398406
SLX1B	5	0.00398406
SLX4	5	0.00398406
TCP1	5	0.00398406
TNKS	5	0.00398406
TNKS2	5	0.00398406
XRCC1	5	0.00398406
XRCC5	5	0.00398406
CDKN1A	4	0.00318725
CHTF18	4	0.00318725
CHTF8	4	0.00318725
DCLRE1B	4	0.00318725
DSCC1	4	0.00318725
EXOSC10	4	0.00318725
GNL3	4	0.00318725
GNL3L	4	0.00318725
H2BC26	4	0.00318725
H3-4	4	0.00318725
HNRNPC	4	0.00318725
HNRNPD	4	0.00318725
HNRNPU	4	0.00318725
LIG1	4	0.00318725
NABP2	4	0.00318725
NAT10	4	0.00318725
NSMCE2	4	0.00318725
PARP1	4	0.00318725
PARP3	4	0.00318725
PINX1	4	0.00318725
PPP1R10	4	0.00318725
RFC2	4	0.00318725
RFC3	4	0.00318725
RFC4	4	0.00318725
RFC5	4	0.00318725
SMC5	4	0.00318725
SMC6	4	0.00318725
SMG5	4	0.00318725
SMG6	4	0.00318725
SRC	4	0.00318725
TENT4B	4	0.00318725
XRN1	4	0.00318725
ABL1	3	0.00239044
AKT3	3	0.00239044
ANKRD28	3	0.00239044
APEX1	3	0.00239044
BCL6	3	0.00239044
BRCA2	3	0.00239044
CCNA1	3	0.00239044
CCNA2	3	0.00239044
CDK6	3	0.00239044
CGAS	3	0.00239044
EID3	3	0.00239044
FBXO5	3	0.00239044
FZR1	3	0.00239044
H2AX	3	0.00239044
H3-3A	3	0.00239044
H3-3B	3	0.00239044
H4C1	3	0.00239044
H4C11	3	0.00239044
H4C12	3	0.00239044
H4C13	3	0.00239044
H4C14	3	0.00239044
H4C15	3	0.00239044
H4C16	3	0.00239044
H4C2	3	0.00239044
H4C3	3	0.00239044
H4C4	3	0.00239044
H4C5	3	0.00239044
H4C6	3	0.00239044
H4C8	3	0.00239044
H4C9	3	0.00239044
HDAC8	3	0.00239044
HMGA2	3	0.00239044
HSP90AA1	3	0.00239044
HSP90AB1	3	0.00239044
MAD2L2	3	0.00239044
MAP3K3	3	0.00239044
MIF	3	0.00239044
MIR17	3	0.00239044
MIR543	3	0.00239044
MIR590	3	0.00239044
MYC	3	0.00239044
NSMCE1	3	0.00239044
NSMCE3	3	0.00239044
NSMCE4A	3	0.00239044
PLK2	3	0.00239044
PPP1CA	3	0.00239044
PPP6C	3	0.00239044
PPP6R3	3	0.00239044
PTEN	3	0.00239044
RAD51	3	0.00239044
RBL1	3	0.00239044
RIF1	3	0.00239044
SHLD1	3	0.00239044
SHLD2	3	0.00239044
SHLD3	3	0.00239044
SHQ1	3	0.00239044
SIRT1	3	0.00239044
SLF1	3	0.00239044
SLF2	3	0.00239044
SMG1	3	0.00239044
TBX2	3	0.00239044
TERB2	3	0.00239044
TFIP11	3	0.00239044
TNKS1BP1	3	0.00239044
TWIST1	3	0.00239044
UPF1	3	0.00239044
USP7	3	0.00239044
WNT1	3	0.00239044
YBX1	3	0.00239044
YLPM1	3	0.00239044
ZBTB48	3	0.00239044
ZKSCAN3	3	0.00239044
ZSCAN4	3	0.00239044
ABI3	2	0.00159363
ARG2	2	0.00159363
B2M	2	0.00159363
BMAL1	2	0.00159363
BMPR1A	2	0.00159363
CCNE1	2	0.00159363
CCNE2	2	0.00159363
DCLRE1C	2	0.00159363
EEF1E1	2	0.00159363
EXO1	2	0.00159363
EZH1	2	0.00159363
H2AB1	2	0.00159363
H2AC14	2	0.00159363
H2AC18	2	0.00159363
H2AC19	2	0.00159363
H2AC20	2	0.00159363
H2AC4	2	0.00159363
H2AC6	2	0.00159363
H2AC7	2	0.00159363
H2AC8	2	0.00159363
H2AJ	2	0.00159363
H2AZ2	2	0.00159363
H2BC1	2	0.00159363
H2BC10	2	0.00159363
H2BC11	2	0.00159363
H2BC12	2	0.00159363
H2BC12L	2	0.00159363
H2BC13	2	0.00159363
H2BC14	2	0.00159363
H2BC15	2	0.00159363
H2BC17	2	0.00159363
H2BC21	2	0.00159363
H2BC3	2	0.00159363
H2BC4	2	0.00159363
H2BC5	2	0.00159363
H2BC6	2	0.00159363
H2BC7	2	0.00159363
H2BC8	2	0.00159363
H2BC9	2	0.00159363
HLA-G	2	0.00159363
HUS1	2	0.00159363
HUS1B	2	0.00159363
ING2	2	0.00159363
KIR2DL4	2	0.00159363
LTO1	2	0.00159363
MIR10A	2	0.00159363
MIR146A	2	0.00159363
MIR188	2	0.00159363
MIR20B	2	0.00159363
MIR217	2	0.00159363
MIR22	2	0.00159363
MIR34A	2	0.00159363
MORC3	2	0.00159363
NEK4	2	0.00159363
NEK6	2	0.00159363
NUAK1	2	0.00159363
PAWR	2	0.00159363
PNPT1	2	0.00159363
POLR2A	2	0.00159363
POLR2B	2	0.00159363
POLR2C	2	0.00159363
POLR2D	2	0.00159363
POLR2E	2	0.00159363
POLR2F	2	0.00159363
POLR2G	2	0.00159363
POLR2H	2	0.00159363
POLR2I	2	0.00159363
POLR2J	2	0.00159363
POLR2K	2	0.00159363
POLR2L	2	0.00159363
PRKDC	2	0.00159363
RAD51C	2	0.00159363
RAD51D	2	0.00159363
RECQL4	2	0.00159363
RSL1D1	2	0.00159363
SMARCAL1	2	0.00159363
SP100	2	0.00159363
SPDYA	2	0.00159363
TEP1	2	0.00159363
VASH1	2	0.00159363
XRCC3	2	0.00159363
XRCC6	2	0.00159363
YPEL3	2	0.00159363
ZMPSTE24	2	0.00159363
ZNF277	2	0.00159363
ZNF365	2	0.00159363
ZNF827	2	0.00159363
CALR	1	<0.1%
CDKN1B	1	<0.1%
CDKN2A	1	<0.1%
CDKN2B	1	<0.1%
CITED2	1	<0.1%
COMP	1	<0.1%
DNAJA3	1	<0.1%
DNAJC21	1	<0.1%
DOT1L	1	<0.1%
ECRG4	1	<0.1%
EZH2	1	<0.1%
H3C1	1	<0.1%
H3C10	1	<0.1%
H3C11	1	<0.1%
H3C12	1	<0.1%
H3C2	1	<0.1%
H3C3	1	<0.1%
H3C4	1	<0.1%
H3C6	1	<0.1%
H3C7	1	<0.1%
H3C8	1	<0.1%
HAT1	1	<0.1%
HMGA1	1	<0.1%
HRAS	1	<0.1%
ID2	1	<0.1%
IGF1R	1	<0.1%
KAT5	1	<0.1%
KAT6A	1	<0.1%
LMNA	1	<0.1%
MAGEA2	1	<0.1%
MAGEA2B	1	<0.1%
MAP2K1	1	<0.1%
MAP2K3	1	<0.1%
MAP2K4	1	<0.1%
MAP2K6	1	<0.1%
MAP3K5	1	<0.1%
MAPK10	1	<0.1%
MAPK11	1	<0.1%
MAPK14	1	<0.1%
MAPK8	1	<0.1%
MAPK9	1	<0.1%
MNT	1	<0.1%
NPM1	1	<0.1%
NUP62	1	<0.1%
OPA1	1	<0.1%
PLA2R1	1	<0.1%
PRELP	1	<0.1%
PRKCD	1	<0.1%
PRMT6	1	<0.1%
SIRT2	1	<0.1%
SPI1	1	<0.1%
SRF	1	<0.1%
TBX3	1	<0.1%
TOP2B	1	<0.1%
TP63	1	<0.1%
ULK3	1	<0.1%
WNT16	1	<0.1%
ZMIZ1	1	<0.1%
