# Supplementary material for: Obesity impact on leukocyte telomere shortening and immune aging assessed by Mendelian randomization and transcriptomics analysis
Source: Sci Rep. 2025 Aug 23;15:30983. doi: 10.1038/s41598-025-16817-5 (PMC12373864; doi:10.1038/s41598-025-16817-5)
Supplement: Supplementary file 1 — Supplementary Material 1 [file 41598_2025_16817_MOESM1_ESM.zip › Supplementary materials/Tables/Table S21 DEGs between before and after surgery.xlsx]

## Sheet: Table S21 GSE32575 DEGs results
	logFC	AveExpr	t	P.Value	adj.P.Val	B
CYP1B1	1.02047	10.7462	7.0143	2.8421e-08	6.3789e-07	8.8573
CD164	0.982618	8.71902	6.11368	4.55544e-07	6.46395e-06	6.12197
CCR2	0.969235	10.7596	4.80865	2.58964e-05	0.000190359	2.16115
CAPZA1	0.941578	9.06231	4.77933	2.83283e-05	0.000205131	2.07369
MAP3K1	0.918216	11.5105	12.1004	2.27116e-14	1.48354e-11	22.6726
CHD9	0.894931	9.46761	12.8056	4.18984e-15	5.67161e-12	24.3186
HSPA1A	0.858476	11.6074	4.59161	5.02099e-05	0.000334785	1.51676
EGR2	0.847629	10.761	4.10284	0.000217625	0.00116883	0.0970187
PTMA	0.835661	11.1972	4.65442	4.14784e-05	0.000283042	1.7025
ABCE1	0.829039	8.37957	13.0968	2.1213e-15	3.34865e-12	24.9797
ABCA1	0.821872	9.3918	6.23871	3.09185e-07	4.66313e-06	6.50359
ZFP36L1	0.816811	11.1824	4.9633	1.61092e-05	0.000128056	2.6242
CMPK1	0.806786	10.1823	11.2979	1.67497e-13	5.87574e-11	20.7198
FAM76B	0.798671	8.27217	17.7122	1.45661e-19	2.75926e-15	34.1537
AGPAT5	0.796374	8.18448	9.39117	2.69084e-11	2.46245e-09	15.7291
ACBD3	0.785642	9.63134	13.229	1.56259e-15	3.09448e-12	25.2762
STAG2	0.781331	9.41848	8.91165	1.03944e-10	7.1862e-09	14.3967
TBC1D9	0.778806	9.61816	7.12093	2.05354e-08	4.93656e-07	9.17809
AKAP11	0.769872	8.07998	12.4003	1.09861e-14	9.91003e-12	23.3805
PDK4	0.76829	9.65261	3.93875	0.000352542	0.00176206	-0.367142
CCL2	0.767269	6.98755	3.2501	0.00247383	0.0092722	-2.22137
NIN	0.759976	10.3301	11.8426	4.27731e-14	2.19938e-11	22.0547
BCOR	0.737125	8.66233	10.3859	1.79232e-12	3.2646e-10	18.3948
LBR	0.736561	11.619	9.29787	3.49215e-11	3.07683e-09	15.4723
RNF14	0.730768	8.45401	7.94813	1.71052e-09	6.69471e-08	11.6322
TMED7	0.727326	9.9141	9.14739	5.32948e-11	4.19824e-09	15.0555
WASHC4	0.723047	8.11273	5.9493	7.58754e-07	9.81098e-06	5.61991
RAP2A	0.722723	9.21051	9.44247	2.33265e-11	2.24302e-09	15.8699
MBNL2	0.722208	7.7305	8.35427	5.18343e-10	2.51768e-08	12.8111
PTGS2	0.721067	11.3424	3.8936	0.000402171	0.0019706	-0.493579
PIK3CG	0.719247	8.87598	12.1477	2.02362e-14	1.36905e-11	22.7852
JAK2	0.71919	9.15551	9.23964	4.11136e-11	3.46942e-09	15.3114
GALNT1	0.718869	8.47295	7.89758	1.9871e-09	7.54341e-08	11.4842
SP3	0.718793	8.99661	10.2785	2.38632e-12	4.00834e-10	18.1136
PTGES3	0.713994	10.7174	5.57789	2.40527e-06	2.55399e-05	4.48618
ACSL4	0.712537	10.3899	7.68283	3.7678e-09	1.26169e-07	10.8524
PHIP	0.710515	9.93822	11.715	5.86943e-14	2.61106e-11	21.7455
AP1AR	0.708413	7.41163	7.87986	2.09446e-09	7.8565e-08	11.4323
ACTR3	0.707163	11.0698	5.56253	2.52276e-06	2.66232e-05	4.43938
SEC24D	0.698337	8.2096	8.50699	3.32506e-10	1.80996e-08	13.2494
NUP133	0.697467	8.44281	9.77197	9.39555e-12	1.1409e-09	16.7655
RRM2B	0.696154	8.09735	11.8312	4.39931e-14	2.19938e-11	22.0272
XPO1	0.694744	9.68759	8.6443	2.23595e-10	1.30258e-08	13.641
SIRT1	0.694384	8.74217	11.4235	1.21847e-13	4.61629e-11	21.0312
ARFIP1	0.690758	9.30233	7.45252	7.52267e-09	2.1991e-07	10.1696
ARL8B	0.685795	10.6155	11.089	2.85549e-13	8.07336e-11	20.1973
GOLT1B	0.684349	8.22852	8.40385	4.48637e-10	2.25742e-08	12.9537
NUDT21	0.683308	8.86818	11.1952	2.17538e-13	6.98444e-11	20.4638
RAB33B	0.679729	7.52539	5.29085	5.8591e-06	5.42468e-05	3.61323
ZIK1	0.678987	7.24991	5.31462	5.44323e-06	5.10198e-05	3.68535
DCP2	0.675459	9.79901	7.15977	1.82475e-08	4.53624e-07	9.2947
USP6	0.674442	7.04474	7.08765	2.27256e-08	5.35437e-07	9.07805
FBXL3	0.673876	7.26516	9.23659	4.1467e-11	3.4757e-09	15.3029
VPS36	0.67226	9.38689	9.64987	1.31389e-11	1.44703e-09	16.4353
MYL12A	0.670052	12.894	5.64138	1.9748e-06	2.1611e-05	4.67978
HSPA1B	0.669924	8.0042	3.98817	0.00030506	0.00156098	-0.228122
DSC2	0.668316	9.58995	4.42016	8.43535e-05	0.000521851	1.01321
GIMAP7	0.667689	10.4596	2.45445	0.0189802	0.050704	-4.10295
NAB1	0.666299	7.32007	9.286	3.61018e-11	3.13705e-09	15.4395
CMTR2	0.665025	7.62161	6.03599	5.7973e-07	7.86664e-06	5.88469
RAP2C	0.661761	9.63584	8.68674	1.97883e-10	1.19e-08	13.7615
SEPTIN7	0.660993	8.22149	4.78012	2.82605e-05	0.000204722	2.07602
P4HA1	0.660862	9.47498	9.6132	1.45364e-11	1.56353e-09	16.3358
SMC3	0.659917	8.86335	9.52167	1.87227e-11	1.85688e-09	16.0865
OSBPL8	0.659498	10.0698	4.79305	2.71633e-05	0.000197982	2.1146
LPAR1	0.659237	8.20411	3.70699	0.000689418	0.00312956	-1.00954
GABPA	0.65716	7.69091	8.73687	1.71337e-10	1.06764e-08	13.9037
CCL8	0.656817	6.86346	5.84825	1.0385e-06	1.27246e-05	5.31126
HPSE	0.656802	9.99381	7.08779	2.27159e-08	5.35437e-07	9.07847
MARCHF7	0.655334	10.6825	7.71825	3.38935e-09	1.15892e-07	10.9569
OSBPL11	0.653223	8.48544	6.90517	3.96708e-08	8.44073e-07	8.52818
PDP1	0.653016	9.61639	9.89042	6.7991e-12	8.94412e-10	17.0838
CGGBP1	0.652846	10.7624	8.84882	1.24348e-10	8.32342e-09	14.2199
PREPL	0.650728	7.45232	6.29762	2.57634e-07	4.0096e-06	6.68327
TAB2	0.649814	7.80554	6.95177	3.44015e-08	7.50769e-07	8.66882
ROCK2	0.645528	7.98319	12.3314	1.29675e-14	1.02351e-11	23.219
KPNA3	0.643622	8.35516	8.81597	1.36587e-10	8.98178e-09	14.1273
PABIR2	0.643318	7.26286	6.03716	5.77624e-07	7.8493e-06	5.88827
PRRC1	0.642919	8.41369	6.88916	4.16634e-08	8.79854e-07	8.47982
TMEM123	0.642717	11.4296	8.64341	2.24168e-10	1.30258e-08	13.6385
THUMPD1	0.642032	7.48969	6.97115	3.24226e-08	7.13335e-07	8.72729
NHLRC3	0.63533	8.85691	6.46891	1.51711e-07	2.57976e-06	7.20514
TRAPPC6B	0.634899	8.01467	9.39129	2.68992e-11	2.46245e-09	15.7295
SPRED1	0.634794	8.44461	5.44075	3.68162e-06	3.67853e-05	4.06857
CDC23	0.633617	8.50109	7.03133	2.69813e-08	6.14311e-07	8.90861
IMPA1	0.633235	8.14057	6.06497	5.29871e-07	7.2941e-06	5.97319
PJA2	0.631736	11.3075	6.14428	4.14313e-07	5.95021e-06	6.21537
PLSCR1	0.631549	9.95786	5.06417	1.18067e-05	9.85692e-05	2.92772
NPAT	0.630847	7.25967	10.8839	4.84786e-13	1.22444e-10	19.6784
RABEP1	0.628786	8.68861	7.00763	2.90049e-08	6.46399e-07	8.83723
DPYD	0.627783	10.5146	6.29175	2.62359e-07	4.06366e-06	6.66536
ANKRD50	0.627125	7.66442	5.99484	6.58719e-07	8.69556e-06	5.759
MTMR6	0.62541	9.49941	5.47309	3.33009e-06	3.37336e-05	4.16698
SMARCAD1	0.624315	7.15458	8.93845	9.63089e-11	6.80739e-09	14.472
GALC	0.622758	10.1396	9.02673	7.49548e-11	5.56811e-09	14.7192
PPP1R12A	0.622132	8.57999	6.446	1.62832e-07	2.73209e-06	7.13541
ZNF430	0.6221	6.66095	8.59446	2.58167e-10	1.46556e-08	13.4991
RBM47	0.621546	8.77718	4.43046	8.17747e-05	0.000508221	1.04331
BTAF1	0.621495	9.50565	12.5511	7.65842e-15	8.05963e-12	23.7319
TTC33	0.621389	6.57664	9.08163	6.41657e-11	4.88149e-09	14.8725
HSPH1	0.62087	9.13618	4.83689	2.37502e-05	0.000177196	2.24547
ITGAV	0.620266	8.02086	10.239	2.6529e-12	4.31104e-10	18.0095
ANXA4	0.619275	7.60313	6.25767	2.91551e-07	4.45033e-06	6.56143
TENT2	0.617618	9.6854	8.56552	2.80685e-10	1.56383e-08	13.4166
PTPN12	0.61706	9.82568	8.47516	3.64663e-10	1.93496e-08	13.1582
UBA6	0.616967	8.60072	7.24696	1.40038e-08	3.645e-07	9.55602
CYRIB	0.61684	9.85821	4.82802	2.44049e-05	0.000181271	2.21896
CCR1	0.614896	9.3402	4.97685	1.54513e-05	0.000123499	2.66492
KIDINS220	0.61424	9.89491	8.49699	3.42288e-10	1.84203e-08	13.2207
RAB10	0.613483	11.567	7.26929	1.30869e-08	3.46236e-07	9.62288
LUC7L3	0.613418	8.64894	7.68265	3.76982e-09	1.26169e-07	10.8519
SACM1L	0.610994	8.8494	5.88319	9.31685e-07	1.16803e-05	5.41798
KBTBD7	0.610184	7.70149	6.62294	9.43514e-08	1.72519e-06	7.67344
OBI1	0.608641	6.57272	8.75713	1.6166e-10	1.01738e-08	13.961
SPAST	0.607384	8.66004	9.99579	5.10692e-12	7.02539e-10	17.3654
DOCK8	0.607037	10.7638	8.72108	1.79281e-10	1.10331e-08	13.859
SLC33A1	0.605892	7.83267	7.32581	1.10285e-08	2.99303e-07	9.79184
METTL7A	0.605006	9.31566	3.36312	0.00181461	0.00712862	-1.92914
SLK	0.604699	8.81369	8.27449	6.5437e-10	3.00139e-08	12.581
TLR1	0.604637	9.58126	4.03612	0.000264966	0.00138692	-0.0925642
MB21D2	0.60462	7.07188	4.94374	1.71079e-05	0.000134975	2.56549
ZRANB2	0.604221	9.77776	7.10188	2.17616e-08	5.17877e-07	9.12083
ZEB2	0.603601	11.4722	7.93687	1.76855e-09	6.86508e-08	11.5993
SLFN11	0.60342	10.2178	6.47083	1.50811e-07	2.5737e-06	7.21101
MOB1B	0.602819	7.99811	7.10733	2.14036e-08	5.11498e-07	9.13721
CORO1C	0.602168	11.0451	11.2201	2.04133e-13	6.71913e-11	20.5261
UHMK1	0.600076	10.6687	7.97155	1.5959e-09	6.30751e-08	11.7007
USP8	0.599653	8.68101	10.3588	1.92655e-12	3.44289e-10	18.3239
SLC38A2	0.598493	10.5854	7.67929	3.8079e-09	1.26995e-07	10.8419
STK38L	0.597413	6.6425	9.99499	5.11801e-12	7.02539e-10	17.3633
PROSER1	0.597103	8.52583	12.3344	1.28745e-14	1.02351e-11	23.226
NARS1	0.596849	11.301	7.29086	1.22592e-08	3.27079e-07	9.68739
DNAJB14	0.596084	8.49375	7.05995	2.47264e-08	5.73307e-07	8.99476
SGPP1	0.596031	9.3762	5.99296	6.62566e-07	8.72808e-06	5.75327
RBM12	0.595531	7.03629	7.90305	1.95513e-09	7.45191e-08	11.5003
UBP1	0.594659	10.0535	14.8597	4.22865e-17	2.00258e-13	28.7604
DIPK2A	0.59449	8.64138	7.23304	1.46076e-08	3.79058e-07	9.51434
LEMD3	0.594402	8.35361	8.39594	4.59084e-10	2.28195e-08	12.9309
ZNF17	0.592437	7.24669	9.60078	1.50436e-11	1.57443e-09	16.302
ZNF644	0.59169	7.35053	8.24238	7.18876e-10	3.25004e-08	12.4882
SPOPL	0.591617	8.6305	6.99303	3.03269e-08	6.73485e-07	8.79324
CHM	0.589558	8.05927	7.41987	8.30069e-09	2.37164e-07	10.0724
DAPP1	0.58926	8.06954	4.36269	0.000100279	0.000605927	0.845656
HK2	0.587558	10.059	6.92042	3.78621e-08	8.14099e-07	8.57423
IL6ST	0.586644	9.03756	4.91982	1.8413e-05	0.000143361	2.49374
CCDC117	0.585982	8.91173	8.64209	2.25028e-10	1.30358e-08	13.6347
NLK	0.585908	7.24815	6.47574	1.48545e-07	2.54191e-06	7.22593
NXT2	0.585201	8.13534	5.16804	8.56731e-06	7.47883e-05	3.24132
TDG	0.584941	10.1051	9.20197	4.57037e-11	3.6841e-09	15.207
RAB18	0.584851	6.89132	8.61293	2.44768e-10	1.40504e-08	13.5517
CASD1	0.583755	7.31793	12.4178	1.0534e-14	9.91003e-12	23.4215
IBTK	0.583385	9.17206	6.82605	5.05502e-08	1.03187e-06	8.28904
SMNDC1	0.583361	9.32867	5.73364	1.48269e-06	1.70281e-05	4.96129
ELOVL5	0.581922	10.3267	5.30558	5.59779e-06	5.22617e-05	3.65792
BMPR2	0.581714	7.56805	7.15134	1.87215e-08	4.62653e-07	9.26938
ATP2B1	0.58052	7.47162	7.15088	1.87473e-08	4.62653e-07	9.26802
RAB6A	0.580393	8.3725	11.3225	1.57349e-13	5.6239e-11	20.781
PCMTD2	0.578477	9.05787	10.3353	2.05097e-12	3.63099e-10	18.2624
DDX60	0.576525	7.95274	4.22848	0.000149855	0.000851443	0.45707
RSAD2	0.576426	7.44814	2.83542	0.00740294	0.0233606	-3.24371
USP1	0.5763	8.71443	6.29349	2.60948e-07	4.04803e-06	6.67068
C1GALT1	0.575312	7.33842	5.17447	8.39872e-06	7.3703e-05	3.26076
CAND1	0.573917	7.81508	7.56013	5.44232e-09	1.6736e-07	10.4893
CWF19L2	0.572925	7.73343	8.8396	1.27665e-10	8.51532e-09	14.194
ZBTB33	0.57249	9.17265	7.40002	8.8132e-09	2.48806e-07	10.0133
NPTN	0.572457	10.5729	5.83273	1.08981e-06	1.32505e-05	5.26385
LTN1	0.571617	8.02155	9.71531	1.09748e-11	1.28331e-09	16.6125
HAT1	0.571604	9.46662	5.13413	9.51373e-06	8.19176e-05	3.13883
C6orf62	0.570975	10.9516	11.004	3.55353e-13	9.61636e-11	19.9829
G3BP2	0.570285	8.52577	9.402	2.61083e-11	2.41253e-09	15.7589
S100A12	0.56918	11.5589	3.4881	0.00128181	0.00532602	-1.59998
PI4K2B	0.567904	7.84938	9.13732	5.48294e-11	4.25669e-09	15.0275
SEMA3C	0.567523	7.23223	5.51321	2.94022e-06	3.02534e-05	4.28912
PPIA	0.567422	8.94327	3.81961	0.000498508	0.00236613	-0.69944
NFE2L2	0.566829	9.67942	7.35234	1.01784e-08	2.80653e-07	9.87105
IMMT	0.565809	10.3264	9.37709	2.79858e-11	2.54873e-09	15.6905
ICE1	0.565299	7.29274	8.39302	4.62995e-10	2.28399e-08	12.9226
SCYL2	0.564602	9.55772	8.08449	1.14325e-09	4.81258e-08	12.0301
TMX3	0.564017	7.37735	8.67546	2.04409e-10	1.21383e-08	13.7295
APOBEC3A	0.56289	8.82772	2.54008	0.0154532	0.0429626	-3.91723
BAZ1A	0.562299	9.91294	6.37657	2.018e-07	3.26727e-06	6.92394
STAU2	0.562171	7.26593	9.83269	7.95833e-12	9.85324e-10	16.9289
SP4	0.561533	6.71097	9.92352	6.21362e-12	8.34784e-10	17.1724
DDIAS	0.561512	7.99624	5.15772	8.84493e-06	7.68576e-05	3.21012
BNIP2	0.561264	11.1098	7.24715	1.39956e-08	3.645e-07	9.5566
ADO	0.560652	8.28897	6.60114	1.00903e-07	1.82504e-06	7.60723
TNFSF10	0.559838	11.5785	4.7897	2.74439e-05	0.000199797	2.10459
STYX	0.559472	9.5991	9.34137	3.09208e-11	2.78921e-09	15.5922
ZNF451	0.559238	8.39842	8.59643	2.56701e-10	1.46466e-08	13.5047
GTF2E1	0.558263	7.45748	4.94784	1.68936e-05	0.000133506	2.57779
STXBP3	0.558256	9.26634	7.21184	1.5578e-08	3.99262e-07	9.45084
SOAT1	0.557846	7.93231	9.8521	7.5476e-12	9.59558e-10	16.981
ROCK1	0.557804	7.22106	4.83446	2.39275e-05	0.000178308	2.23822
IFIT2	0.556688	9.92913	2.69686	0.0105083	0.0313134	-3.56583
COPB1	0.554324	10.1646	13.2098	1.63358e-15	3.09448e-12	25.2331
ASCC3	0.553893	8.29782	8.81485	1.37029e-10	8.98178e-09	14.1241
SHTN1	0.553412	10.8384	5.00767	1.40525e-05	0.000114247	2.75759
BZW1	0.553007	10.6683	6.07966	5.06256e-07	7.02051e-06	6.01807
HSPA9	0.55286	11.0696	13.6616	5.82824e-16	1.38005e-12	26.2315
EEIG2	0.552769	8.73955	7.00929	2.88585e-08	6.44654e-07	8.84223
CEPT1	0.552753	10.0496	7.17393	1.74787e-08	4.3906e-07	9.33719
TRMT13	0.551952	6.91406	6.95834	3.3717e-08	7.3753e-07	8.68866
UTP3	0.551749	9.03401	4.55082	5.68272e-05	0.000370688	1.39648
WASL	0.550652	7.89673	8.50597	3.33488e-10	1.81011e-08	13.2464
SDAD1	0.549929	9.68378	5.77482	1.30463e-06	1.53405e-05	5.08701
GIMAP4	0.549598	12.4631	4.33393	0.000109323	0.00065041	0.762049
ARL13B	0.548514	6.28224	10.8188	5.74124e-13	1.35922e-10	19.5125
PTPRO	0.547741	6.9991	5.13251	9.56145e-06	8.2179e-05	3.13393
GOLPH3	0.547678	10.6747	8.51139	3.28288e-10	1.79296e-08	13.262
PSIP1	0.547172	8.04724	7.07892	2.33377e-08	5.47874e-07	9.05181
TBL1XR1	0.545796	7.53105	9.60991	1.4669e-11	1.56353e-09	16.3268
AMD1	0.545757	10.451	7.95054	1.69832e-09	6.66073e-08	11.6393
CBR4	0.545447	7.27655	6.0496	5.55748e-07	7.59015e-06	5.92626
SRSF11	0.545051	8.41992	4.45005	7.70826e-05	0.000482862	1.10061
HNRNPH3	0.544248	9.48744	6.36537	2.08911e-07	3.36513e-06	6.88982
IFIT1	0.544038	8.94084	2.14251	0.0388581	0.0904953	-4.73969
WDR36	0.543764	7.37383	6.69664	7.52095e-08	1.42612e-06	7.89708
CAPZA2	0.543551	11.8091	11.2692	1.80163e-13	6.20514e-11	20.6484
KLHL5	0.543462	9.64161	10.165	3.23473e-12	4.92606e-10	17.8145
CNOT8	0.543061	9.06427	7.04795	2.56481e-08	5.9178e-07	8.95863
PIK3AP1	0.542674	10.2653	5.27558	6.14286e-06	5.6378e-05	3.56692
CHORDC1	0.541326	7.58092	9.14198	5.41128e-11	4.21835e-09	15.0405
GMFB	0.541255	9.66321	7.13975	1.9393e-08	4.75241e-07	9.23459
CCNL1	0.540704	8.88796	3.92047	0.000371875	0.00184072	-0.418409
ANKRD46	0.540474	6.83018	6.74708	6.44104e-08	1.26186e-06	8.04998
TLR7	0.540177	9.32292	3.6551	0.000799611	0.00354095	-1.15104
SRP54	0.539901	10.195	9.68493	1.19304e-11	1.36702e-09	16.5303
PRKAR1A	0.539533	12.1712	10.5383	1.1971e-12	2.51963e-10	18.7913
MEX3C	0.538931	8.65166	4.67249	3.92574e-05	0.00026983	1.75603
TOGARAM1	0.538313	6.9498	9.85771	7.43295e-12	9.5784e-10	16.9961
ATP6V1B2	0.536992	12.9884	8.80881	1.39416e-10	9.10673e-09	14.1071
ZNF721	0.536699	7.72695	5.05979	1.1967e-05	9.96883e-05	2.91454
LRRK2	0.536632	10.0688	6.50437	1.35982e-07	2.35672e-06	7.31304
ZNF45	0.536541	7.57496	10.4513	1.50679e-12	2.94259e-10	18.5653
TXNDC9	0.53619	8.10104	5.34071	5.02052e-06	4.77428e-05	3.76454
IFI16	0.536177	10.2431	5.25623	6.52203e-06	5.92551e-05	3.50827
OTUD4	0.536067	9.65491	9.28008	3.67047e-11	3.17487e-09	15.4232
AFTPH	0.535902	8.70315	3.48565	0.00129065	0.00534983	-1.6065
MEF2C	0.534706	8.39713	6.30897	2.48736e-07	3.90575e-06	6.7179
DCAF13	0.534409	7.27203	5.71698	1.56145e-06	1.77756e-05	4.91044
CX3CR1	0.534286	9.38071	4.00552	0.00028991	0.00149394	-0.179134
GASK1B	0.533268	11.4896	4.77379	2.88127e-05	0.000208008	2.05717
GCH1	0.532636	9.82583	5.93002	8.05575e-07	1.0283e-05	5.56101
SSR1	0.531895	11.0766	11.0141	3.46216e-13	9.5049e-11	20.0084
GLCE	0.531458	8.58188	6.56202	1.13829e-07	2.02276e-06	7.48837
SDCBP	0.531157	11.7021	8.10611	1.07267e-09	4.58683e-08	12.093
API5	0.530374	9.74473	9.68061	1.20731e-11	1.36947e-09	16.5186
HSP90AA1	0.530146	11.6109	10.4227	1.62542e-12	3.11013e-10	18.4909
YIPF5	0.529664	6.8159	3.99752	0.000296804	0.00152533	-0.201736
HERC4	0.526002	8.62053	5.60196	2.23202e-06	2.39553e-05	4.55957
JUN	0.525858	8.67349	2.39475	0.021857	0.0569514	-4.22974
GOLM2	0.525777	9.72817	7.17354	1.74994e-08	4.3906e-07	9.33602
SMAD4	0.52562	8.89672	7.53454	5.87718e-09	1.78416e-07	10.4134
UBE4A	0.524631	8.95033	5.16293	8.70374e-06	7.58743e-05	3.22586
SEC23IP	0.524567	8.05658	7.09807	2.20156e-08	5.23264e-07	9.10938
CAB39	0.523984	11.9199	8.58876	2.62454e-10	1.48408e-08	13.4829
MIB1	0.523803	6.41256	9.08391	6.37541e-11	4.86974e-09	14.8788
ZNF91	0.522231	7.56881	6.7634	6.12619e-08	1.2101e-06	8.09942
CTSO	0.521597	9.07817	3.67557	0.000754243	0.0033745	-1.09532
UBQLN2	0.521464	10.1657	5.70974	1.59694e-06	1.81469e-05	4.88836
LEPROTL1	0.521231	10.1288	5.41681	3.96537e-06	3.91026e-05	3.99577
INSIG2	0.521114	8.10559	8.01018	1.42361e-09	5.78757e-08	11.8136
NFXL1	0.518737	7.58959	2.95898	0.00537867	0.0179318	-2.94783
GIMAP8	0.518235	10.5624	3.06325	0.00408775	0.0141691	-2.69219
ALG6	0.517453	8.41543	8.86184	1.1981e-10	8.13462e-09	14.2566
PDK3	0.517451	9.36999	7.32801	1.09556e-08	2.98608e-07	9.79839
CCDC91	0.517158	8.08879	6.9151	3.8483e-08	8.2371e-07	8.55818
WSB2	0.517027	9.08742	4.47296	7.19306e-05	0.000455256	1.1677
TRIM33	0.516336	9.93248	7.73433	3.23048e-09	1.11669e-07	11.0043
NCBP2	0.515769	9.62301	9.1888	4.74276e-11	3.79081e-09	15.1705
NAP1L1	0.51536	10.2446	6.59019	1.04364e-07	1.87391e-06	7.57397
EIF4G2	0.515186	12.5681	9.83889	7.82461e-12	9.75142e-10	16.9456
SAMD9L	0.51514	9.35005	3.04024	0.00434468	0.0149313	-2.74908
MINPP1	0.514506	7.05919	6.35159	2.18007e-07	3.49678e-06	6.84782
DLD	0.514497	9.05911	8.45856	3.82664e-10	2.00798e-08	13.1107
AASDHPPT	0.514285	7.24581	6.09094	4.88839e-07	6.83401e-06	6.05253
AHCYL1	0.51324	10.8694	11.4661	1.09433e-13	4.41061e-11	21.1364
SEC62	0.512671	7.37372	7.09553	2.21867e-08	5.25893e-07	9.10174
AP5M1	0.512582	8.4719	7.76671	2.93292e-09	1.03077e-07	11.0998
ERLEC1	0.511456	8.89334	7.94163	1.74377e-09	6.81078e-08	11.6132
ZNF330	0.51101	9.89052	9.01171	7.82143e-11	5.76503e-09	14.6773
FHIP2A	0.510768	8.74492	7.62085	4.53599e-09	1.45883e-07	10.6692
FYTTD1	0.510405	9.22456	5.61842	2.12079e-06	2.29305e-05	4.60975
PUM2	0.509874	9.89902	7.15282	1.86375e-08	4.62107e-07	9.27382
ZMYM2	0.509829	8.48831	7.85343	2.26558e-09	8.33337e-08	11.3547
PRKAA1	0.509784	7.68058	7.67292	3.88112e-09	1.28532e-07	10.8231
SLC30A9	0.508827	9.47532	8.33722	5.4479e-10	2.59296e-08	12.762
HNRNPA1	0.508216	12.109	5.19506	7.88085e-06	6.9809e-05	3.32303
SLC46A3	0.507639	9.11907	8.93356	9.76589e-11	6.87715e-09	14.4583
IVNS1ABP	0.507486	10.6649	4.62445	4.54404e-05	0.000306326	1.61378
ARHGEF3	0.506492	10.7733	6.00004	6.48167e-07	8.60422e-06	5.77489
ARRDC4	0.506271	8.13118	4.52748	6.0994e-05	0.000394203	1.32777
MBNL3	0.506214	8.41561	3.9892	0.000304135	0.00155751	-0.225201
DYNLT3	0.504921	8.11718	7.24685	1.40081e-08	3.645e-07	9.55572
TMX1	0.504017	10.8532	8.5372	3.04644e-10	1.68247e-08	13.3357
IFI44	0.503678	10.7125	2.50438	0.0168437	0.045982	-3.99521
SREK1	0.503303	8.11171	5.36932	4.59454e-06	4.43826e-05	3.85142
LIPA	0.502907	11.555	3.70677	0.000689859	0.00313006	-1.01015
FNDC3B	0.502893	10.0049	6.22202	3.25597e-07	4.86802e-06	6.45265
TP53INP1	0.502803	9.84541	6.83199	4.96379e-08	1.01873e-06	8.30701
HSP90B3P	0.502695	10.6456	8.77766	1.52421e-10	9.72159e-09	14.0191
CEP57	0.502238	7.02008	6.20377	3.44532e-07	5.0988e-06	6.39698
NORAD	0.502141	9.88145	10.9079	4.5555e-13	1.16615e-10	19.7394
RMI1	0.501883	7.04066	5.62914	2.05132e-06	2.22811e-05	4.64245
TRIP12	0.501586	10.1408	9.14649	5.34304e-11	4.19824e-09	15.053
DENND6A	0.501572	8.88384	5.69526	1.67046e-06	1.88312e-05	4.84415
USP14	0.500412	7.60309	7.5556	5.5169e-09	1.69105e-07	10.4758
DDX3X	0.500334	12.275	9.88401	6.91893e-12	9.03899e-10	17.0666
ANTXR2	0.500206	10.4306	6.3785	2.00599e-07	3.25059e-06	6.92983
ANKRD17	0.500201	8.53242	7.44267	7.7492e-09	2.24798e-07	10.1403
MSANTD4	0.50007	7.44724	7.21294	1.5526e-08	3.98522e-07	9.45414
ARL5B	0.500035	6.78732	3.75709	0.000597058	0.0027653	-0.872083
CTRL	-0.501084	8.24654	-5.15245	8.99012e-06	7.80834e-05	3.19419
ENKD1	-0.501998	8.84414	-12.1927	1.8141e-14	1.27276e-11	22.8917
PSMA7	-0.503515	10.6792	-8.88754	1.1134e-10	7.64168e-09	14.3289
NOCT	-0.504802	8.53026	-2.55379	0.0149479	0.041813	-3.88708
STMN3	-0.505291	8.35559	-5.04825	1.24005e-05	0.000102579	2.87977
HES4	-0.505695	9.80935	-2.40852	0.0211605	0.0555499	-4.2007
NOTCH1	-0.505775	10.5629	-8.20808	7.94899e-10	3.51817e-08	12.389
ZMYND15	-0.507398	8.77038	-4.30026	0.00012093	0.000710619	0.664404
DYNLL2	-0.508614	10.1353	-7.07889	2.33402e-08	5.47874e-07	9.0517
MRPL55	-0.509089	8.83129	-8.13283	9.91563e-10	4.25922e-08	12.1707
LINC01089	-0.509362	8.91384	-5.71307	1.58053e-06	1.79819e-05	4.89851
C15orf61	-0.509791	8.97352	-7.6701	3.91403e-09	1.28945e-07	10.8148
MAFF	-0.510483	8.04638	-3.09723	0.00373462	0.013157	-2.60777
YIF1A	-0.510503	9.86151	-10.0746	4.12674e-12	5.92218e-10	17.575
CLDN15	-0.51252	8.79673	-5.74312	1.43964e-06	1.66552e-05	4.99024
ETS2	-0.51286	9.42242	-3.40384	0.00162121	0.00647628	-1.82257
ETFB	-0.513137	10.1959	-10.181	3.09852e-12	4.77197e-10	17.8568
SEPTIN14	-0.51601	10.1559	-5.40156	4.15745e-06	4.0679e-05	3.9494
LRWD1	-0.517724	7.76526	-6.81429	5.24052e-08	1.06095e-06	8.25348
ATG2A	-0.517999	9.21232	-4.42348	8.35148e-05	0.000517338	1.0229
FCRL6	-0.518787	8.01795	-9.41807	2.49653e-11	2.34118e-09	15.803
MIDN	-0.519939	11.5451	-4.90551	1.92406e-05	0.00014822	2.45084
POLD4	-0.521236	8.94215	-5.82085	1.13077e-06	1.36695e-05	5.22758
SIRT7	-0.523478	10.0263	-10.7471	6.91953e-13	1.52415e-10	19.3293
MED26	-0.524479	8.78832	-5.62693	2.06543e-06	2.23958e-05	4.63572
ADM	-0.524584	11.6238	-3.41603	0.00156727	0.00629533	-1.79054
SELENOO	-0.524785	9.30334	-6.32675	2.3542e-07	3.73498e-06	6.7721
ZGPAT	-0.526068	9.81117	-16.3885	1.84225e-18	1.74489e-14	31.7542
PLCXD1	-0.527503	8.91557	-2.38805	0.0222031	0.0576077	-4.24382
ZNF467	-0.530275	11.8668	-9.98303	5.28658e-12	7.15311e-10	17.3314
NDUFS7	-0.530435	11.4217	-8.30804	5.93237e-10	2.7611e-08	12.6779
R3HCC1	-0.530895	9.49452	-14.6387	6.78119e-17	2.56912e-13	28.3066
MAX	-0.532675	8.0082	-6.30599	2.51042e-07	3.93015e-06	6.7088
MED16	-0.534013	10.4062	-11.559	8.66439e-14	3.64995e-11	21.3648
FAM133B	-0.535209	9.84071	-3.94659	0.000344562	0.00172673	-0.345148
IRF2BP2	-0.53809	10.4114	-4.87362	2.12197e-05	0.000161044	2.35533
FCAR	-0.538934	8.60658	-5.17948	8.2697e-06	7.26591e-05	3.27591
MRPS12	-0.544751	8.98457	-7.73177	3.25522e-09	1.12116e-07	10.9968
LRP5L	-0.546291	9.15473	-5.34825	4.90462e-06	4.69172e-05	3.78743
EIF5	-0.54644	9.98558	-5.24288	6.79708e-06	6.13129e-05	3.46783
MMP25	-0.547943	10.5732	-2.87417	0.00670191	0.0215323	-3.15177
MIF	-0.55118	10.4024	-7.70993	3.47462e-09	1.18594e-07	10.9324
TUBB6	-0.55225	8.74823	-3.28548	0.00224614	0.00852453	-2.13045
INAFM1	-0.552869	10.0556	-7.26867	1.31117e-08	3.46409e-07	9.62101
PIGQ	-0.557713	9.16684	-12.8054	4.19166e-15	5.67161e-12	24.3181
RASSF5	-0.560044	8.42954	-4.93093	1.77951e-05	0.000139583	2.52705
TP53I13	-0.561047	9.75667	-9.46409	2.19663e-11	2.123e-09	15.9291
PFKFB3	-0.561637	9.83414	-3.00081	0.00482049	0.0163178	-2.84593
CAMP	-0.562956	7.76138	-5.04118	1.26738e-05	0.000104564	2.85847
POLR2M	-0.563252	7.4597	-8.64608	2.22451e-10	1.30058e-08	13.6461
RPL10A	-0.564845	12.2936	-7.00786	2.8985e-08	6.46399e-07	8.83791
SLC10A2	-0.566644	6.74358	-9.40998	2.55341e-11	2.37104e-09	15.7808
ROPN1L	-0.575173	7.09861	-5.34813	4.90645e-06	4.69172e-05	3.78706
SIK1	-0.575436	10.9999	-3.58523	0.000975125	0.00421538	-1.3401
PANX2	-0.575492	8.48521	-4.10425	0.000216719	0.00116558	0.10104
ID3	-0.576268	7.30721	-3.63457	0.000847729	0.00371897	-1.20675
GADD45B	-0.577547	11.2188	-3.12661	0.00345273	0.0123108	-2.53433
NRIP3	-0.578588	8.836	-3.76746	0.000579507	0.00269653	-0.843547
RBMS2	-0.580894	7.76716	-3.54258	0.00109993	0.00466934	-1.45464
AVPI1	-0.580959	9.09912	-2.40762	0.0212054	0.0556228	-4.2026
ISG20	-0.581824	10.1705	-3.90069	0.000393943	0.00193378	-0.473744
CIB1	-0.587483	10.9879	-8.39808	4.56237e-10	2.28195e-08	12.9371
SLC22A17	-0.587747	8.918	-4.72829	3.31121e-05	0.00023361	1.92172
SNORD68	-0.588926	8.93154	-8.3243	5.65715e-10	2.66576e-08	12.7248
NLRP3	-0.591415	12.6977	-4.51417	6.35017e-05	0.000408737	1.28865
LINC01347	-0.592662	7.42096	-5.26621	6.32363e-06	5.76739e-05	3.53852
SPATA13	-0.59278	8.10367	-4.51903	6.25743e-05	0.000403728	1.30294
GNL3L	-0.593121	9.68496	-10.1046	3.80575e-12	5.58855e-10	17.6547
SLPI	-0.599034	6.87408	-3.64281	0.000828094	0.00364635	-1.18442
TENT4B	-0.600392	9.67897	-6.3403	2.25752e-07	3.60575e-06	6.81342
CST7	-0.604336	7.78979	-2.68641	0.0107859	0.0319847	-3.58971
SERTAD1	-0.60732	10.3417	-3.00139	0.00481315	0.0162959	-2.84451
VEGFA	-0.610563	7.63879	-4.08614	0.000228632	0.00122068	0.0494722
MT1A	-0.614972	10.8627	-4.73818	3.21259e-05	0.00022767	1.95116
DUT	-0.619038	8.29959	-8.02992	1.34294e-09	5.50636e-08	11.8712
SCAND1	-0.622933	10.5475	-15.0618	2.75777e-17	1.74135e-13	29.1706
OSM	-0.635399	11.9238	-2.79056	0.00829972	0.0257066	-3.34914
PLEKHG2	-0.63603	7.59511	-4.60193	4.866e-05	0.000325138	1.54724
SPRY1	-0.636346	7.87677	-3.13739	0.00335444	0.0120119	-2.50728
PLK3	-0.640038	8.36421	-4.23619	0.000146451	0.000835608	0.479275
MT2A	-0.640319	11.5188	-4.53609	5.94225e-05	0.000385757	1.35311
CEACAM3	-0.645843	7.48839	-5.26937	6.26204e-06	5.72776e-05	3.5481
LRG1	-0.650204	9.16595	-4.15847	0.000184553	0.00101274	0.255983
GADD45G	-0.65666	7.00741	-3.9051	0.000388916	0.00191257	-0.461419
PRR7	-0.668402	8.08985	-4.66099	4.0657e-05	0.000278541	1.72195
SLC7A5P2	-0.672151	7.05395	-6.66286	8.34416e-08	1.54964e-06	7.79462
TNNT1	-0.677785	9.57173	-2.8743	0.00669972	0.0215289	-3.15146
LTB	-0.682046	8.56408	-6.88774	4.1844e-08	8.81702e-07	8.47555
RGL4	-0.682239	7.6742	-4.82521	2.46155e-05	0.000182573	2.21059
LINC01001	-0.690405	8.25315	-4.48842	6.86477e-05	0.000436667	1.21303
TMIGD3	-0.703431	7.47726	-5.62805	2.05824e-06	2.23435e-05	4.63914
FCGR3B	-0.705602	10.6565	-2.62	0.0127138	0.0366964	-3.73989
MMP9	-0.705696	8.76698	-3.09036	0.00380363	0.0133653	-2.62489
SNAI1	-0.709572	8.41459	-2.2909	0.0278155	0.0694305	-4.44484
CMTM2	-0.71492	9.88895	-3.31488	0.00207235	0.00796603	-2.05453
SBDSP1	-0.715587	7.34145	-11.4548	1.12585e-13	4.44311e-11	21.1086
PPM1B	-0.717024	7.6865	-7.30355	1.17971e-08	3.16087e-07	9.72532
PTPRC	-0.717096	9.96609	-8.50399	3.35407e-10	1.81532e-08	13.2408
AGFG1	-0.724364	7.6533	-9.69614	1.15682e-11	1.3444e-09	16.5607
IL6	-0.728163	8.49422	-3.36466	0.00180691	0.0071013	-1.92512
LMNA	-0.728783	8.66169	-4.26827	0.000133074	0.000769246	0.571859
SLC25A37	-0.73216	10.2997	-5.43966	3.69408e-06	3.68688e-05	4.06526
HNRNPK	-0.734629	9.7617	-7.13293	1.97992e-08	4.82698e-07	9.21412
PHC2	-0.743722	8.59537	-8.82211	1.34211e-10	8.88937e-09	14.1446
IFITM1	-0.746023	10.9296	-3.87384	0.000425956	0.00207241	-0.548697
TOB1	-0.749457	10.3335	-7.93718	1.76691e-09	6.86508e-08	11.6002
NXT1	-0.74979	10.3362	-5.85298	1.02336e-06	1.26044e-05	5.32569
ECHDC3	-0.756182	8.01102	-8.01014	1.42375e-09	5.78757e-08	11.8135
H1-2	-0.759748	8.93674	-5.80498	1.18791e-06	1.42062e-05	5.17912
H2AC6	-0.763587	7.97203	-5.70795	1.60586e-06	1.82373e-05	4.88289
ASAH1	-0.77436	9.36621	-9.72559	1.06694e-11	1.27114e-09	16.6403
GPER1	-0.775861	8.31778	-4.20198	0.000162163	0.000908474	0.380827
C11orf96	-0.778526	7.74043	-3.07848	0.00392571	0.0137002	-2.65441
SAP30	-0.780365	10.2837	-4.53975	5.8767e-05	0.000381764	1.36389
ALPL	-0.785282	10.0475	-2.42834	0.0201931	0.053402	-4.15868
PGLYRP1	-0.787407	7.5415	-3.82932	0.000484693	0.0023104	-0.672519
DNAAF1	-0.800993	7.19081	-3.53685	0.00111783	0.00473079	-1.46999
G0S2	-0.804628	11.8034	-3.84561	0.000462347	0.00222177	-0.627292
MAP3K8	-0.831103	11.0597	-4.25413	0.000138813	0.000798521	0.531043
JDP2	-0.849585	8.82522	-9.69239	1.16884e-11	1.35008e-09	16.5505
LINC01512	-0.856973	7.29155	-5.12442	9.80335e-06	8.40293e-05	3.1095
REM2	-0.887111	7.45803	-6.29594	2.58972e-07	4.02107e-06	6.67816
UPP1	-0.899825	12.1452	-10.8459	5.34985e-13	1.32233e-10	19.5817
PER1	-0.945059	7.94931	-5.751	1.40482e-06	1.63258e-05	5.0143
LINC-PINT	-0.966474	7.88774	-7.26792	1.31414e-08	3.46711e-07	9.61877
PHACTR1	-0.980123	8.19161	-4.45753	7.53623e-05	0.000473871	1.12249
CLEC2D	-0.986914	8.42095	-12.5821	7.11209e-15	8.05963e-12	23.8039
GADD45A	-0.996814	8.06071	-11.7427	5.47901e-14	2.61106e-11	21.8128
ID2	-1.00155	12.3829	-6.63986	8.95622e-08	1.64556e-06	7.72481
PI3	-1.02	9.8176	-2.7141	0.0100649	0.0302106	-3.52633
TNFRSF21	-1.03577	7.43462	-4.27504	0.000130407	0.00075592	0.591436
IL18RAP	-1.05235	8.49464	-3.03556	0.00439864	0.0150894	-2.76059
TAMALIN	-1.13724	8.31965	-5.02948	1.31393e-05	0.000107702	2.82322
KLF9	-1.14675	10.5175	-7.60339	4.7797e-09	1.52171e-07	10.6175
DDIT4	-1.15028	11.1031	-8.39734	4.5721e-10	2.28195e-08	12.935
ACKR3	-1.17234	7.95232	-3.82026	0.000497578	0.00236231	-0.697651
SLC7A5	-1.24308	9.09718	-3.43316	0.00149436	0.00605254	-1.74543
IL1R2	-1.26371	9.47754	-6.07992	5.05852e-07	7.02004e-06	6.01885
CA4	-1.27759	7.7419	-5.72052	1.54435e-06	1.76139e-05	4.92126
ZBTB16	-1.29213	9.25868	-6.28152	2.708e-07	4.16377e-06	6.63417
ID1	-1.3048	8.65204	-6.65547	8.53609e-08	1.58218e-06	7.7722
HOXA5	-1.36698	8.74861	-4.21389	0.000156516	0.000882464	0.415059
CH25H	-2.33867	7.37421	-7.13198	1.98568e-08	4.8286e-07	9.21126
