# Supplementary material for: Obesity impact on leukocyte telomere shortening and immune aging assessed by Mendelian randomization and transcriptomics analysis
Source: Sci Rep. 2025 Aug 23;15:30983. doi: 10.1038/s41598-025-16817-5 (PMC12373864; doi:10.1038/s41598-025-16817-5)
Supplement: Supplementary file 1 — Supplementary Material 1 [file 41598_2025_16817_MOESM1_ESM.zip › Supplementary materials/Tables/Table S3.F values of WCF IVs.xlsx]

## Sheet: 02.expo_IVs2_for_ukb-b-9405_add
	pval.exposure	beta.exposure	se.exposure	samplesize.exposure	chr.exposure	pos.exposure	id.exposure	SNP	effect_allele.exposure	other_allele.exposure	eaf.exposure	exposure	mr_keep.exposure	pval_origin.exposure	data_source.exposure	r2	F
1	3.80014e-15	0.0176726	0.00224849	462166	1	40035928	ukb-b-9405	rs3768321	T	G	0.196525	Waist circumference || id:ukb-b-9405	TRUE	reported	igd	0.000133648	61.7756
2	4.49987e-12	-0.0125214	0.0018097	462166	1	47678458	ukb-b-9405	rs6669341	G	A	0.58271	Waist circumference || id:ukb-b-9405	TRUE	reported	igd	0.000103574	47.873
3	1.29999e-08	0.0107576	0.00189335	462166	1	96274928	ukb-b-9405	rs11165493	A	G	0.343044	Waist circumference || id:ukb-b-9405	TRUE	reported	igd	6.98459e-05	32.2825
4	1e-17	0.0155276	0.00181174	462166	1	96886604	ukb-b-9405	rs588660	A	G	0.584119	Waist circumference || id:ukb-b-9405	TRUE	reported	igd	0.00015891	73.4539
5	5.19996e-11	0.0120777	0.00183977	462166	1	112324111	ukb-b-9405	rs2618039	T	A	0.381482	Waist circumference || id:ukb-b-9405	TRUE	reported	igd	9.32401e-05	43.0963
6	1.5e-10	-0.0333436	0.0052036	462166	1	174973726	ukb-b-9405	rs75035127	G	A	0.030399	Waist circumference || id:ukb-b-9405	TRUE	reported	igd	8.88343e-05	41.0597
7	2.70023e-13	-0.0131383	0.00179812	462166	1	190294726	ukb-b-9405	rs815163	C	T	0.563195	Waist circumference || id:ukb-b-9405	TRUE	reported	igd	0.000115503	53.3874
8	7.89951e-17	0.0157074	0.00188488	462166	1	201800511	ukb-b-9405	rs2678204	G	T	0.34017	Waist circumference || id:ukb-b-9405	TRUE	reported	igd	0.000150237	69.4447
9	5.30005e-09	-0.0107184	0.00183572	462166	1	209208033	ukb-b-9405	rs7539903	A	T	0.615583	Waist circumference || id:ukb-b-9405	TRUE	reported	igd	7.37593e-05	34.0914
10	1.89998e-09	0.0158367	0.00263686	462166	1	209519772	ukb-b-9405	rs4844809	C	G	0.131994	Waist circumference || id:ukb-b-9405	TRUE	reported	igd	7.80411e-05	36.0706
11	2.59998e-09	0.0107362	0.00180248	462166	1	2725475	ukb-b-9405	rs7537581	A	C	0.531758	Waist circumference || id:ukb-b-9405	TRUE	reported	igd	7.67589e-05	35.4779
12	4.70002e-10	0.0113966	0.00183009	462166	1	7725414	ukb-b-9405	rs4908672	T	C	0.393063	Waist circumference || id:ukb-b-9405	TRUE	reported	igd	8.39018e-05	38.7796
13	1.69981e-20	0.0522591	0.00563338	462166	1	110082551	ukb-b-9405	rs41279738	G	T	0.025998	Waist circumference || id:ukb-b-9405	TRUE	reported	igd	0.000186169	86.0565
14	1.29999e-08	-0.0236683	0.00416636	462166	1	111338672	ukb-b-9405	rs115056380	A	G	0.048334	Waist circumference || id:ukb-b-9405	TRUE	reported	igd	6.9822e-05	32.2715
15	3.29997e-09	0.0168196	0.00284261	462166	1	174572982	ukb-b-9405	rs35216639	A	C	0.110699	Waist circumference || id:ukb-b-9405	TRUE	reported	igd	7.57471e-05	35.0102
16	1.50003e-65	0.0378223	0.00221181	462166	1	177889025	ukb-b-9405	rs539515	C	A	0.204929	Waist circumference || id:ukb-b-9405	TRUE	reported	igd	0.000632306	292.414
17	2.5e-08	0.010421	0.00187021	462166	1	6657424	ukb-b-9405	rs3866805	A	C	0.355681	Waist circumference || id:ukb-b-9405	TRUE	reported	igd	6.71755e-05	31.0482
18	1.40001e-08	-0.0138228	0.00243775	462166	1	16840786	ukb-b-9405	rs156902	T	G	0.267387	Waist circumference || id:ukb-b-9405	TRUE	reported	igd	6.95642e-05	32.1523
19	2.09991e-17	-0.0265936	0.00313243	462166	1	62579891	ukb-b-9405	rs12140153	T	G	0.094226	Waist circumference || id:ukb-b-9405	TRUE	reported	igd	0.000155929	72.0758
20	1.69981e-12	0.0126703	0.00179634	462166	1	66434743	ukb-b-9405	rs7519259	A	G	0.528392	Waist circumference || id:ukb-b-9405	TRUE	reported	igd	0.000107635	49.7502
21	1.59993e-20	0.0169206	0.00182184	462166	1	72765116	ukb-b-9405	rs2568958	A	G	0.603683	Waist circumference || id:ukb-b-9405	TRUE	reported	igd	0.000186609	86.2599
22	1.9002e-28	0.0305491	0.00276165	462166	1	78450517	ukb-b-9405	rs34517439	A	C	0.121789	Waist circumference || id:ukb-b-9405	TRUE	reported	igd	0.000264696	122.365
23	4.09996e-08	0.0100787	0.0018363	462166	1	32191798	ukb-b-9405	rs945211	C	G	0.615598	Waist circumference || id:ukb-b-9405	TRUE	reported	igd	6.51772e-05	30.1245
24	5.40008e-11	0.0124771	0.00190203	462166	1	33784146	ukb-b-9405	rs6682438	C	T	0.673097	Waist circumference || id:ukb-b-9405	TRUE	reported	igd	9.3101e-05	43.0319
25	1.10002e-18	-0.0170126	0.00192843	462166	1	49879122	ukb-b-9405	rs6693294	G	A	0.688535	Waist circumference || id:ukb-b-9405	TRUE	reported	igd	0.000168369	77.8273
26	4.09996e-09	0.0118054	0.0020079	462166	1	54743111	ukb-b-9405	rs587271	T	C	0.686869	Waist circumference || id:ukb-b-9405	TRUE	reported	igd	7.47906e-05	34.5681
27	2.1e-10	0.0122283	0.00192412	462166	1	80784642	ukb-b-9405	rs11162968	C	T	0.31619	Waist circumference || id:ukb-b-9405	TRUE	reported	igd	8.7384e-05	40.3893
28	3.90032e-14	0.0162106	0.00214325	462166	1	98315893	ukb-b-9405	rs12072739	G	A	0.224447	Waist circumference || id:ukb-b-9405	TRUE	reported	igd	0.000123766	57.2072
29	9.49948e-17	0.0219762	0.00264443	462166	1	156049877	ukb-b-9405	rs61813324	T	C	0.135713	Waist circumference || id:ukb-b-9405	TRUE	reported	igd	0.000149409	69.062
30	1.2e-09	0.0121715	0.00200003	462166	1	218634787	ukb-b-9405	rs1108548	G	A	0.277245	Waist circumference || id:ukb-b-9405	TRUE	reported	igd	8.01276e-05	37.0351
31	5.40008e-13	-0.0148957	0.00206456	462166	1	1601052	ukb-b-9405	rs72634826	A	G	0.259865	Waist circumference || id:ukb-b-9405	TRUE	reported	igd	0.000112621	52.0553
32	1.50003e-12	-0.018179	0.00256951	462166	1	23712528	ukb-b-9405	rs649458	A	T	0.860102	Waist circumference || id:ukb-b-9405	TRUE	reported	igd	0.000108291	50.0538
33	4.30002e-09	0.0107371	0.00182845	462166	1	75001480	ukb-b-9405	rs3845344	T	C	0.391147	Waist circumference || id:ukb-b-9405	TRUE	reported	igd	7.46066e-05	34.4831
34	5.19996e-09	-0.014934	0.00255686	462166	1	243533273	ukb-b-9405	rs12042959	G	A	0.143895	Waist circumference || id:ukb-b-9405	TRUE	reported	igd	7.38088e-05	34.1143
35	4.79999e-08	-0.00985187	0.0018049	462166	2	6143991	ukb-b-9405	rs1405261	A	T	0.434383	Waist circumference || id:ukb-b-9405	TRUE	reported	igd	6.44622e-05	29.794
36	9.8992e-47	-0.0700663	0.00488088	462166	2	430975	ukb-b-9405	rs77165542	T	C	0.035495	Waist circumference || id:ukb-b-9405	TRUE	reported	igd	0.000445688	206.073
37	3.50002e-08	-0.0099592	0.00180578	462166	2	35436262	ukb-b-9405	rs9308964	T	C	0.565114	Waist circumference || id:ukb-b-9405	TRUE	reported	igd	6.58101e-05	30.4171
38	2.49977e-19	-0.0173961	0.00193525	462166	2	100894802	ukb-b-9405	rs4851283	G	C	0.684805	Waist circumference || id:ukb-b-9405	TRUE	reported	igd	0.000174806	80.8031
39	1.29987e-14	-0.0258908	0.00335821	462166	2	205375909	ukb-b-9405	rs4482463	A	C	0.923005	Waist circumference || id:ukb-b-9405	TRUE	reported	igd	0.000128594	59.4393
40	1.80011e-27	0.0234759	0.0021623	462166	2	25195577	ukb-b-9405	rs76286777	C	T	0.217783	Waist circumference || id:ukb-b-9405	TRUE	reported	igd	0.000254979	117.872
41	2e-08	-0.0114529	0.0020405	462166	2	40282202	ukb-b-9405	rs10185199	A	G	0.280698	Waist circumference || id:ukb-b-9405	TRUE	reported	igd	6.81601e-05	31.5033
42	3.10027e-18	-0.0159241	0.00182885	462166	2	59330227	ukb-b-9405	rs6739755	G	A	0.603358	Waist circumference || id:ukb-b-9405	TRUE	reported	igd	0.000164015	75.8144
43	3.50002e-08	-0.00990642	0.00179682	462166	2	104454345	ukb-b-9405	rs1441098	T	A	0.54446	Waist circumference || id:ukb-b-9405	TRUE	reported	igd	6.57654e-05	30.3964
44	1e-09	0.016586	0.00271786	462166	2	105977776	ukb-b-9405	rs3087523	A	G	0.124704	Waist circumference || id:ukb-b-9405	TRUE	reported	igd	8.05742e-05	37.2415
45	1.29987e-12	-0.0131214	0.00184833	462166	2	175166636	ukb-b-9405	rs34234296	A	G	0.392393	Waist circumference || id:ukb-b-9405	TRUE	reported	igd	0.000109033	50.3964
46	3.19963e-12	-0.0141495	0.00203048	462166	2	213414265	ukb-b-9405	rs13427822	G	A	0.271197	Waist circumference || id:ukb-b-9405	TRUE	reported	igd	0.000105061	48.5605
47	2.80027e-16	0.0157088	0.00191956	462166	2	230627955	ukb-b-9405	rs35882248	T	C	0.317213	Waist circumference || id:ukb-b-9405	TRUE	reported	igd	0.000144884	66.9701
48	2.1e-08	-0.0129811	0.00231667	462166	2	48953979	ukb-b-9405	rs72618637	A	T	0.189431	Waist circumference || id:ukb-b-9405	TRUE	reported	igd	6.79309e-05	31.3973
49	7.00003e-13	-0.0133504	0.00185957	462166	2	50751414	ukb-b-9405	rs13420048	A	C	0.365011	Waist circumference || id:ukb-b-9405	TRUE	reported	igd	0.000111511	51.542
50	1e-08	-0.0101534	0.00177268	462166	2	69678079	ukb-b-9405	rs35681682	C	T	0.407729	Waist circumference || id:ukb-b-9405	TRUE	reported	igd	7.09796e-05	32.8065
51	6.90001e-09	-0.0114749	0.00198055	462166	2	86855977	ukb-b-9405	rs308911	G	A	0.714436	Waist circumference || id:ukb-b-9405	TRUE	reported	igd	7.26268e-05	33.5679
52	5.90065e-12	-0.0124509	0.00180931	462166	2	147903382	ukb-b-9405	rs429343	G	A	0.576576	Waist circumference || id:ukb-b-9405	TRUE	reported	igd	0.000102455	47.3559
53	2.09991e-16	0.0152662	0.00185779	462166	2	181567556	ukb-b-9405	rs1609303	A	T	0.631343	Waist circumference || id:ukb-b-9405	TRUE	reported	igd	0.000146086	67.5253
54	1.89998e-08	-0.0115796	0.00206169	462166	2	193811641	ukb-b-9405	rs12478299	C	T	0.252015	Waist circumference || id:ukb-b-9405	TRUE	reported	igd	6.82516e-05	31.5456
55	1.6e-10	0.0124046	0.00193905	462166	2	212299249	ukb-b-9405	rs73985439	C	A	0.307294	Waist circumference || id:ukb-b-9405	TRUE	reported	igd	8.85424e-05	40.9247
56	1.80011e-74	0.0431919	0.00236577	462166	2	629244	ukb-b-9405	rs12463617	C	A	0.828064	Waist circumference || id:ukb-b-9405	TRUE	reported	igd	0.00072069	333.317
57	1.29999e-08	-0.0118366	0.0020818	462166	2	26938216	ukb-b-9405	rs1731246	T	G	0.757325	Waist circumference || id:ukb-b-9405	TRUE	reported	igd	6.99435e-05	32.3276
58	1.2e-08	0.0105694	0.00185324	462166	2	36558986	ukb-b-9405	rs11898037	C	T	0.367606	Waist circumference || id:ukb-b-9405	TRUE	reported	igd	7.03734e-05	32.5264
59	2.39994e-14	0.0141058	0.0018498	462166	2	36789166	ukb-b-9405	rs13410783	G	A	0.36952	Waist circumference || id:ukb-b-9405	TRUE	reported	igd	0.000125804	58.1492
60	6.4003e-19	-0.016009	0.00180199	462166	2	58933591	ukb-b-9405	rs1861410	T	C	0.555467	Waist circumference || id:ukb-b-9405	TRUE	reported	igd	0.000170746	78.9263
61	7.70016e-17	-0.0166517	0.00199772	462166	2	67838719	ukb-b-9405	rs2861692	C	T	0.275371	Waist circumference || id:ukb-b-9405	TRUE	reported	igd	0.000150309	69.4778
62	1.29999e-09	0.0125512	0.00206781	462166	2	133523605	ukb-b-9405	rs13033310	A	G	0.25275	Waist circumference || id:ukb-b-9405	TRUE	reported	igd	7.97107e-05	36.8424
63	2.1e-08	-0.0301131	0.00537007	462166	2	146015229	ukb-b-9405	rs114964326	A	G	0.028947	Waist circumference || id:ukb-b-9405	TRUE	reported	igd	6.80336e-05	31.4448
64	4.39997e-10	0.0119451	0.00191493	462166	2	161105876	ukb-b-9405	rs10803762	A	G	0.677313	Waist circumference || id:ukb-b-9405	TRUE	reported	igd	8.41859e-05	38.911
65	8.9002e-11	-0.0121164	0.00186862	462166	2	171602134	ukb-b-9405	rs10184230	T	C	0.647671	Waist circumference || id:ukb-b-9405	TRUE	reported	igd	9.09636e-05	42.0439
66	3.69999e-10	0.0112729	0.00179869	462166	2	204053742	ukb-b-9405	rs11675464	G	A	0.562997	Waist circumference || id:ukb-b-9405	TRUE	reported	igd	8.49814e-05	39.2787
67	2.99985e-12	0.0152073	0.00217889	462166	2	229019109	ukb-b-9405	rs72617140	C	A	0.213903	Waist circumference || id:ukb-b-9405	TRUE	reported	igd	0.000105388	48.7115
68	1.2e-09	0.0171188	0.00281552	462166	3	42306294	ukb-b-9405	rs1799923	G	A	0.88661	Waist circumference || id:ukb-b-9405	TRUE	reported	igd	7.99828e-05	36.9681
69	2.5e-09	-0.0139376	0.0023374	462166	3	42418446	ukb-b-9405	rs28350	G	A	0.820658	Waist circumference || id:ukb-b-9405	TRUE	reported	igd	7.69269e-05	35.5556
70	6.70039e-28	0.0195793	0.00178819	462166	3	49920571	ukb-b-9405	rs9843653	C	T	0.511657	Waist circumference || id:ukb-b-9405	TRUE	reported	igd	0.000259332	119.885
71	4e-10	0.0120789	0.00193163	462166	3	62713263	ukb-b-9405	rs557951	G	T	0.312953	Waist circumference || id:ukb-b-9405	TRUE	reported	igd	8.46003e-05	39.1025
72	9.30037e-14	0.013362	0.00179336	462166	3	85111108	ukb-b-9405	rs7630382	T	C	0.531552	Waist circumference || id:ukb-b-9405	TRUE	reported	igd	0.000120104	55.5145
73	1.50003e-19	-0.0161615	0.00178705	462166	3	94038085	ukb-b-9405	rs1454687	G	C	0.515372	Waist circumference || id:ukb-b-9405	TRUE	reported	igd	0.000176936	81.7877
74	2.69998e-09	-0.0111552	0.00187521	462166	3	123062657	ukb-b-9405	rs9814758	G	T	0.355886	Waist circumference || id:ukb-b-9405	TRUE	reported	igd	7.65638e-05	35.3878
75	3.50026e-15	0.0144758	0.00183898	462166	3	141178670	ukb-b-9405	rs9289630	C	G	0.389039	Waist circumference || id:ukb-b-9405	TRUE	reported	igd	0.000134053	61.9625
76	1.79999e-09	0.0156855	0.00260901	462166	3	147134039	ukb-b-9405	rs12107172	G	A	0.136472	Waist circumference || id:ukb-b-9405	TRUE	reported	igd	7.82012e-05	36.1446
77	3.50026e-12	0.0204929	0.00294652	462166	3	9498143	ukb-b-9405	rs62246311	A	G	0.102338	Waist circumference || id:ukb-b-9405	TRUE	reported	igd	0.000104651	48.3711
78	1.80011e-12	0.0178331	0.00253114	462166	3	12367105	ukb-b-9405	rs2881479	T	A	0.14641	Waist circumference || id:ukb-b-9405	TRUE	reported	igd	0.000107393	49.6386
79	5.19996e-11	-0.0119541	0.00182105	462166	3	15737698	ukb-b-9405	rs2470549	C	T	0.598143	Waist circumference || id:ukb-b-9405	TRUE	reported	igd	9.32291e-05	43.0912
80	1.6e-08	-0.0101269	0.00179274	462166	3	44028764	ukb-b-9405	rs4017425	T	C	0.47017	Waist circumference || id:ukb-b-9405	TRUE	reported	igd	6.90384e-05	31.9092
81	4.30002e-08	0.0102307	0.00186721	462166	3	81905591	ukb-b-9405	rs6799080	A	G	0.353391	Waist circumference || id:ukb-b-9405	TRUE	reported	igd	6.49528e-05	30.0208
82	6.70039e-15	-0.0148698	0.00190872	462166	3	85898626	ukb-b-9405	rs62261725	G	A	0.326101	Waist circumference || id:ukb-b-9405	TRUE	reported	igd	0.000131302	60.6909
83	2.09991e-12	0.016827	0.00239416	462166	3	88306596	ukb-b-9405	rs6551304	G	A	0.831916	Waist circumference || id:ukb-b-9405	TRUE	reported	igd	0.000106872	49.3975
84	9.69996e-09	0.0111735	0.00194801	462166	3	108129348	ukb-b-9405	rs1078455	C	T	0.309501	Waist circumference || id:ukb-b-9405	TRUE	reported	igd	7.11815e-05	32.8999
85	2.30001e-09	0.0123148	0.00205988	462166	3	25111890	ukb-b-9405	rs6791983	A	C	0.750006	Waist circumference || id:ukb-b-9405	TRUE	reported	igd	7.73285e-05	35.7412
86	1.20005e-13	0.0163389	0.00220375	462166	3	35635145	ukb-b-9405	rs10490869	T	A	0.209589	Waist circumference || id:ukb-b-9405	TRUE	reported	igd	0.000118925	54.9692
87	2.99985e-14	-0.0155648	0.00204876	462166	3	62482927	ukb-b-9405	rs62243489	G	T	0.259239	Waist circumference || id:ukb-b-9405	TRUE	reported	igd	0.000124868	57.7169
88	5.60003e-09	0.0121296	0.00208107	462166	3	85766025	ukb-b-9405	rs9835772	T	A	0.243635	Waist circumference || id:ukb-b-9405	TRUE	reported	igd	7.35004e-05	33.9717
89	1.9002e-20	-0.0169561	0.00182964	462166	3	156795468	ukb-b-9405	rs13322435	G	A	0.404446	Waist circumference || id:ukb-b-9405	TRUE	reported	igd	0.000185798	85.8853
90	1.79999e-10	0.0114342	0.0017918	462166	3	161447373	ukb-b-9405	rs4856720	C	G	0.53938	Waist circumference || id:ukb-b-9405	TRUE	reported	igd	8.81041e-05	40.7221
91	7.89951e-20	-0.0210096	0.00230513	462166	3	185828465	ukb-b-9405	rs73052033	C	T	0.184916	Waist circumference || id:ukb-b-9405	TRUE	reported	igd	0.000179709	83.0697
92	5.40008e-12	0.0124929	0.00181185	462166	3	104612668	ukb-b-9405	rs1436348	G	A	0.582801	Waist circumference || id:ukb-b-9405	TRUE	reported	igd	0.000102858	47.5423
93	1.80011e-17	0.0175635	0.00206542	462166	3	136020541	ukb-b-9405	rs1711171	C	T	0.749579	Waist circumference || id:ukb-b-9405	TRUE	reported	igd	0.000156437	72.3109
94	6.19998e-10	0.011183	0.00180784	462166	3	153691949	ukb-b-9405	rs1357079	C	T	0.570076	Waist circumference || id:ukb-b-9405	TRUE	reported	igd	8.27871e-05	38.2644
95	1.7e-10	0.0118947	0.00186339	462166	3	196149165	ukb-b-9405	rs7372674	A	C	0.357239	Waist circumference || id:ukb-b-9405	TRUE	reported	igd	8.81583e-05	40.7472
96	6.59994e-10	-0.0162995	0.00263949	462166	3	61163455	ukb-b-9405	rs74395133	C	T	0.133535	Waist circumference || id:ukb-b-9405	TRUE	reported	igd	8.25039e-05	38.1335
97	5.19996e-19	0.017072	0.00191652	462166	3	131758077	ukb-b-9405	rs1320903	A	G	0.319725	Waist circumference || id:ukb-b-9405	TRUE	reported	igd	0.00017166	79.3488
98	4.49987e-16	0.0159923	0.00196858	462166	3	170724883	ukb-b-9405	rs8192675	C	T	0.288645	Waist circumference || id:ukb-b-9405	TRUE	reported	igd	0.000142776	65.9954
99	5e-09	-0.0120513	0.00206049	462166	3	173747092	ukb-b-9405	rs1117619	G	C	0.250101	Waist circumference || id:ukb-b-9405	TRUE	reported	igd	7.40111e-05	34.2078
100	1e-09	-0.0123292	0.00201975	462166	4	52932825	ukb-b-9405	rs3113509	T	C	0.731966	Waist circumference || id:ukb-b-9405	TRUE	reported	igd	8.06198e-05	37.2626
101	3.19963e-15	0.0143396	0.00181913	462166	4	102708997	ukb-b-9405	rs7377083	A	C	0.431061	Waist circumference || id:ukb-b-9405	TRUE	reported	igd	0.000134428	62.1362
102	2.5e-08	0.0101403	0.00181938	462166	4	113256737	ukb-b-9405	rs59068084	T	G	0.410212	Waist circumference || id:ukb-b-9405	TRUE	reported	igd	6.7209e-05	31.0637
103	3.10027e-13	-0.0131912	0.00180908	462166	4	137083193	ukb-b-9405	rs1296328	C	A	0.559023	Waist circumference || id:ukb-b-9405	TRUE	reported	igd	0.000115028	53.1681
104	1.29999e-10	0.0123073	0.00191467	462166	4	18477030	ukb-b-9405	rs6846041	G	C	0.320508	Waist circumference || id:ukb-b-9405	TRUE	reported	igd	8.93925e-05	41.3177
105	7.10068e-16	0.0218636	0.00270973	462166	4	20120274	ukb-b-9405	rs6849518	T	C	0.12428	Waist circumference || id:ukb-b-9405	TRUE	reported	igd	0.000140842	65.1013
106	2.80001e-08	0.0301377	0.00542443	462166	4	100239319	ukb-b-9405	rs1229984	C	T	0.972777	Waist circumference || id:ukb-b-9405	TRUE	reported	igd	6.67859e-05	30.8681
107	1.7e-09	-0.0112449	0.00186604	462166	4	130724902	ukb-b-9405	rs11099020	T	C	0.640565	Waist circumference || id:ukb-b-9405	TRUE	reported	igd	7.85665e-05	36.3134
108	1.40001e-09	0.0108432	0.00178995	462166	4	162091639	ukb-b-9405	rs6536575	C	T	0.51907	Waist circumference || id:ukb-b-9405	TRUE	reported	igd	7.93964e-05	36.6971
109	3.59998e-08	-0.0101871	0.00184913	462166	4	180168024	ukb-b-9405	rs1037702	A	G	0.621776	Waist circumference || id:ukb-b-9405	TRUE	reported	igd	6.56659e-05	30.3504
110	3.09999e-08	-0.00995199	0.00179742	462166	4	951179	ukb-b-9405	rs1051613	A	G	0.544526	Waist circumference || id:ukb-b-9405	TRUE	reported	igd	6.63275e-05	30.6562
111	6.4e-09	-0.0106038	0.00182614	462166	4	65651730	ukb-b-9405	rs1346841	A	G	0.40501	Waist circumference || id:ukb-b-9405	TRUE	reported	igd	7.295e-05	33.7173
112	1.29999e-09	-0.0108689	0.00178976	462166	4	6490789	ukb-b-9405	rs4689465	C	T	0.525445	Waist circumference || id:ukb-b-9405	TRUE	reported	igd	7.97901e-05	36.879
113	1e-34	0.0222115	0.00180756	462166	4	45186139	ukb-b-9405	rs10938398	A	G	0.433578	Waist circumference || id:ukb-b-9405	TRUE	reported	igd	0.000326611	150.997
114	1.50003e-11	-0.0189755	0.00281242	462166	4	89054667	ukb-b-9405	rs4148155	G	A	0.113256	Waist circumference || id:ukb-b-9405	TRUE	reported	igd	9.84885e-05	45.5223
115	2.1e-08	-0.0113759	0.00203018	462166	4	102133144	ukb-b-9405	rs4525978	T	C	0.734555	Waist circumference || id:ukb-b-9405	TRUE	reported	igd	6.79321e-05	31.3979
116	4.49997e-09	0.0105243	0.00179433	462166	4	30842780	ukb-b-9405	rs4527444	G	A	0.541317	Waist circumference || id:ukb-b-9405	TRUE	reported	igd	7.44306e-05	34.4017
117	2.19999e-09	-0.0130094	0.0021745	462166	4	67802992	ukb-b-9405	rs923994	G	A	0.783206	Waist circumference || id:ukb-b-9405	TRUE	reported	igd	7.74398e-05	35.7926
118	5.99998e-10	0.0112635	0.00181962	462166	4	96150044	ukb-b-9405	rs4419475	T	A	0.407376	Waist circumference || id:ukb-b-9405	TRUE	reported	igd	8.28994e-05	38.3163
119	2.1e-08	0.012086	0.00215599	462166	5	741999	ukb-b-9405	rs400031	G	A	0.756094	Waist circumference || id:ukb-b-9405	TRUE	reported	igd	6.79899e-05	31.4246
120	3.29989e-39	-0.0239722	0.0018299	462166	5	75003678	ukb-b-9405	rs2307111	C	T	0.394972	Waist circumference || id:ukb-b-9405	TRUE	reported	igd	0.000371195	171.617
121	1e-09	-0.0117225	0.00192056	462166	5	80861777	ukb-b-9405	rs13182474	C	G	0.318883	Waist circumference || id:ukb-b-9405	TRUE	reported	igd	8.06031e-05	37.2549
122	3.79997e-09	0.0165927	0.00281561	462166	5	92251840	ukb-b-9405	rs67632512	A	C	0.117046	Waist circumference || id:ukb-b-9405	TRUE	reported	igd	7.51378e-05	34.7286
123	6.09958e-11	-0.0156125	0.00238663	462166	5	107439012	ukb-b-9405	rs40067	A	G	0.170153	Waist circumference || id:ukb-b-9405	TRUE	reported	igd	9.25841e-05	42.793
124	3.90032e-11	-0.0122441	0.00185284	462166	5	139086651	ukb-b-9405	rs2133561	T	A	0.611063	Waist circumference || id:ukb-b-9405	TRUE	reported	igd	9.44798e-05	43.6693
125	4.20001e-08	-0.00983151	0.00179325	462166	5	142712064	ukb-b-9405	rs852983	A	G	0.459562	Waist circumference || id:ukb-b-9405	TRUE	reported	igd	6.50328e-05	30.0578
126	7.29995e-10	0.0137147	0.0022268	462166	5	55860866	ukb-b-9405	rs3936510	T	G	0.201255	Waist circumference || id:ukb-b-9405	TRUE	reported	igd	8.20685e-05	37.9322
127	2.99999e-08	-0.010111	0.00182385	462166	5	63979856	ukb-b-9405	rs10471636	A	G	0.508891	Waist circumference || id:ukb-b-9405	TRUE	reported	igd	6.64941e-05	30.7332
128	2.09991e-19	-0.0167827	0.00186285	462166	5	74472939	ukb-b-9405	rs7707394	A	G	0.357264	Waist circumference || id:ukb-b-9405	TRUE	reported	igd	0.000175588	81.1645
129	2.19989e-15	0.0142773	0.00180004	462166	5	103945178	ukb-b-9405	rs2161097	T	C	0.437804	Waist circumference || id:ukb-b-9405	TRUE	reported	igd	0.000136104	62.9109
130	3.90032e-12	0.0126307	0.00181978	462166	5	119389031	ukb-b-9405	rs347551	G	C	0.472292	Waist circumference || id:ukb-b-9405	TRUE	reported	igd	0.000104225	48.1743
131	3.50002e-08	-0.00988959	0.00179351	462166	5	136571959	ukb-b-9405	rs13163306	A	G	0.466047	Waist circumference || id:ukb-b-9405	TRUE	reported	igd	6.57843e-05	30.4051
132	1.39991e-11	-0.0121976	0.00180534	462166	5	153543466	ukb-b-9405	rs7708584	G	A	0.572375	Waist circumference || id:ukb-b-9405	TRUE	reported	igd	9.8762e-05	45.6487
133	2.1e-09	0.0111762	0.001867	462166	5	66164160	ukb-b-9405	rs36140	C	A	0.635311	Waist circumference || id:ukb-b-9405	TRUE	reported	igd	7.75297e-05	35.8342
134	5.39995e-10	-0.0134593	0.00216831	462166	5	130391918	ukb-b-9405	rs4706004	G	A	0.217047	Waist circumference || id:ukb-b-9405	TRUE	reported	igd	8.3362e-05	38.5301
135	4.20001e-08	-0.0111634	0.00203598	462166	5	77801359	ukb-b-9405	rs876605	G	A	0.739809	Waist circumference || id:ukb-b-9405	TRUE	reported	igd	6.50459e-05	30.0638
136	6.79986e-21	-0.0204724	0.00218339	462166	5	87682877	ukb-b-9405	rs7442885	G	C	0.214033	Waist circumference || id:ukb-b-9405	TRUE	reported	igd	0.000190193	87.917
137	7.29962e-25	0.0270483	0.0026269	462166	5	87986314	ukb-b-9405	rs34483452	A	C	0.136355	Waist circumference || id:ukb-b-9405	TRUE	reported	igd	0.000229348	106.021
138	1.69981e-14	-0.0138548	0.00180588	462166	5	122657199	ukb-b-9405	rs1582931	A	G	0.473264	Waist circumference || id:ukb-b-9405	TRUE	reported	igd	0.000127341	58.8601
139	1.09999e-09	-0.0115211	0.00189126	462166	5	153210953	ukb-b-9405	rs4469245	T	A	0.662728	Waist circumference || id:ukb-b-9405	TRUE	reported	igd	8.02884e-05	37.1094
140	4.49987e-13	0.0145976	0.00201635	462166	5	170525393	ukb-b-9405	rs245767	G	A	0.730365	Waist circumference || id:ukb-b-9405	TRUE	reported	igd	0.000113392	52.4118
141	1.7e-10	0.0170405	0.00266903	462166	5	299621	ukb-b-9405	rs9654453	C	T	0.129259	Waist circumference || id:ukb-b-9405	TRUE	reported	igd	8.81904e-05	40.762
142	9.80009e-09	0.0107407	0.00187307	462166	5	112301096	ukb-b-9405	rs1625623	T	C	0.371988	Waist circumference || id:ukb-b-9405	TRUE	reported	igd	7.11424e-05	32.8818
143	3.29997e-08	-0.0101695	0.00184128	462166	5	164574688	ukb-b-9405	rs4552632	A	G	0.616568	Waist circumference || id:ukb-b-9405	TRUE	reported	igd	6.59983e-05	30.5041
144	2.70023e-12	0.0177008	0.00253183	462166	6	33389603	ukb-b-9405	rs7752202	T	C	0.145139	Waist circumference || id:ukb-b-9405	TRUE	reported	igd	0.000105748	48.8782
145	2.39994e-13	0.0131781	0.00179925	462166	6	83433228	ukb-b-9405	rs9294260	A	G	0.476584	Waist circumference || id:ukb-b-9405	TRUE	reported	igd	0.000116058	53.6439
146	4.09996e-08	-0.00980862	0.00178785	462166	6	143185891	ukb-b-9405	rs765876	G	A	0.489495	Waist circumference || id:ukb-b-9405	TRUE	reported	igd	6.51219e-05	30.099
147	1.79999e-08	-0.0108144	0.00192005	462166	6	20482335	ukb-b-9405	rs3806114	A	G	0.668366	Waist circumference || id:ukb-b-9405	TRUE	reported	igd	6.8636e-05	31.7233
148	5.19996e-37	0.0301404	0.00237148	462166	6	50816887	ukb-b-9405	rs72892910	T	G	0.172259	Waist circumference || id:ukb-b-9405	TRUE	reported	igd	0.000349389	161.531
149	1.89998e-09	0.0195525	0.00325673	462166	6	53789830	ukb-b-9405	rs9370243	T	G	0.082226	Waist circumference || id:ukb-b-9405	TRUE	reported	igd	7.79847e-05	36.0445
150	1.40001e-09	0.0109526	0.00181038	462166	6	81346033	ukb-b-9405	rs1902066	C	T	0.562316	Waist circumference || id:ukb-b-9405	TRUE	reported	igd	7.91886e-05	36.601
151	3.89996e-08	0.010917	0.00198683	462166	6	153364643	ukb-b-9405	rs7755574	T	G	0.282559	Waist circumference || id:ukb-b-9405	TRUE	reported	igd	6.53219e-05	30.1914
152	7.00003e-10	0.0130316	0.00211353	462166	6	2064264	ukb-b-9405	rs9378676	C	A	0.234005	Waist circumference || id:ukb-b-9405	TRUE	reported	igd	8.22517e-05	38.0169
153	4.90004e-11	-0.012784	0.00194427	462166	6	13180454	ukb-b-9405	rs11757278	C	T	0.303836	Waist circumference || id:ukb-b-9405	TRUE	reported	igd	9.35366e-05	43.2333
154	1.50003e-12	-0.0187659	0.00265145	462166	6	31671498	ukb-b-9405	rs28366156	C	T	0.130582	Waist circumference || id:ukb-b-9405	TRUE	reported	igd	0.000108374	50.0922
155	3.09999e-10	-0.0115864	0.0018403	462166	6	51177811	ukb-b-9405	rs1327259	G	A	0.387739	Waist circumference || id:ukb-b-9405	TRUE	reported	igd	8.576e-05	39.6386
156	5.70033e-13	0.0302176	0.00419212	462166	6	127454893	ukb-b-9405	rs72959041	A	G	0.049136	Waist circumference || id:ukb-b-9405	TRUE	reported	igd	0.00011241	51.9578
157	8.10028e-12	-0.0127212	0.0018605	462166	6	12142817	ukb-b-9405	rs10947793	G	A	0.371789	Waist circumference || id:ukb-b-9405	TRUE	reported	igd	0.000101147	46.7514
158	5.40008e-37	0.0319686	0.00251588	462166	6	34552110	ukb-b-9405	rs2744938	G	A	0.147512	Waist circumference || id:ukb-b-9405	TRUE	reported	igd	0.000349235	161.46
159	5.10035e-14	0.0141428	0.00187867	462166	6	51771578	ukb-b-9405	rs1321521	A	C	0.345235	Waist circumference || id:ukb-b-9405	TRUE	reported	igd	0.000122608	56.6719
160	5.90065e-11	-0.0132827	0.00202893	462166	6	97947755	ukb-b-9405	rs10499014	G	C	0.268616	Waist circumference || id:ukb-b-9405	TRUE	reported	igd	9.27257e-05	42.8585
161	4.90004e-11	0.0120106	0.001827	462166	6	98421721	ukb-b-9405	rs6938973	C	T	0.601488	Waist circumference || id:ukb-b-9405	TRUE	reported	igd	9.35005e-05	43.2166
162	6.4998e-23	0.018205	0.00184715	462166	6	108888593	ukb-b-9405	rs2253310	G	C	0.626102	Waist circumference || id:ukb-b-9405	TRUE	reported	igd	0.00021013	97.1349
163	2.30001e-10	-0.0125051	0.00197262	462166	6	124897878	ukb-b-9405	rs520478	T	G	0.701359	Waist circumference || id:ukb-b-9405	TRUE	reported	igd	8.69464e-05	40.187
164	1.89998e-09	0.0145491	0.00242098	462166	6	154333183	ukb-b-9405	rs9478496	C	T	0.164212	Waist circumference || id:ukb-b-9405	TRUE	reported	igd	7.81372e-05	36.115
165	4.90004e-25	-0.0220783	0.00213628	462166	6	26159356	ukb-b-9405	rs2183947	A	G	0.225006	Waist circumference || id:ukb-b-9405	TRUE	reported	igd	0.000231056	106.81
166	5.79963e-27	0.0203746	0.00189485	462166	6	40369081	ukb-b-9405	rs34045288	T	C	0.334413	Waist circumference || id:ukb-b-9405	TRUE	reported	igd	0.000250105	115.618
167	3.79997e-09	0.0120451	0.00204452	462166	6	70218298	ukb-b-9405	rs1570298	T	A	0.743189	Waist circumference || id:ukb-b-9405	TRUE	reported	igd	7.50944e-05	34.7085
168	1.7e-10	-0.0165685	0.00259543	462166	6	163009335	ukb-b-9405	rs36007635	A	G	0.137694	Waist circumference || id:ukb-b-9405	TRUE	reported	igd	8.81681e-05	40.7517
169	3.59998e-12	-0.0135196	0.00194469	462166	7	2862542	ukb-b-9405	rs1182199	A	C	0.3044	Waist circumference || id:ukb-b-9405	TRUE	reported	igd	0.000104564	48.3309
170	1.69981e-11	-0.012149	0.00180583	462166	7	50564204	ukb-b-9405	rs3807566	T	G	0.438304	Waist circumference || id:ukb-b-9405	TRUE	reported	igd	9.79235e-05	45.2611
171	8.80035e-13	0.0132553	0.00185427	462166	7	121963813	ukb-b-9405	rs10248298	A	C	0.366037	Waist circumference || id:ukb-b-9405	TRUE	reported	igd	0.000110557	51.1012
172	1.9002e-13	0.013799	0.00187561	462166	7	150668070	ukb-b-9405	rs10236214	T	C	0.641963	Waist circumference || id:ukb-b-9405	TRUE	reported	igd	0.000117101	54.1263
173	7.10068e-20	-0.0165812	0.00181678	462166	7	75081418	ukb-b-9405	rs58862095	T	C	0.419271	Waist circumference || id:ukb-b-9405	TRUE	reported	igd	0.000180198	83.2962
174	3.80014e-13	0.0132187	0.00182044	462166	7	103416541	ukb-b-9405	rs12375196	A	C	0.424364	Waist circumference || id:ukb-b-9405	TRUE	reported	igd	0.000114072	52.7258
175	5.69994e-10	0.0200862	0.00324046	462166	7	114588540	ukb-b-9405	rs4344019	G	A	0.91694	Waist circumference || id:ukb-b-9405	TRUE	reported	igd	8.31282e-05	38.422
176	8.30004e-09	-0.0108726	0.00188655	462166	7	39447726	ukb-b-9405	rs61223906	A	G	0.339313	Waist circumference || id:ukb-b-9405	TRUE	reported	igd	7.18623e-05	33.2145
177	8.9002e-11	-0.0150345	0.00231875	462166	7	71620988	ukb-b-9405	rs11767811	A	G	0.181372	Waist circumference || id:ukb-b-9405	TRUE	reported	igd	9.09563e-05	42.0405
178	3.2e-08	-0.0104772	0.0018937	462166	7	147668180	ukb-b-9405	rs11773362	T	C	0.336125	Waist circumference || id:ukb-b-9405	TRUE	reported	igd	6.6228e-05	30.6102
179	1e-10	0.0168104	0.00260196	462166	7	3125220	ukb-b-9405	rs4722398	T	C	0.136117	Waist circumference || id:ukb-b-9405	TRUE	reported	igd	9.03062e-05	41.7401
180	2e-10	-0.0153436	0.00241309	462166	7	26385763	ukb-b-9405	rs73068448	T	C	0.170691	Waist circumference || id:ukb-b-9405	TRUE	reported	igd	8.74725e-05	40.4302
181	1.80011e-11	0.0122483	0.00182202	462166	7	70038969	ukb-b-9405	rs4718964	T	G	0.413175	Waist circumference || id:ukb-b-9405	TRUE	reported	igd	9.77698e-05	45.1901
182	1.5e-10	0.011687	0.00182473	462166	7	104587323	ukb-b-9405	rs2470946	T	G	0.401445	Waist circumference || id:ukb-b-9405	TRUE	reported	igd	8.87508e-05	41.0211
183	1.10002e-11	-0.0125095	0.00184246	462166	7	32378979	ukb-b-9405	rs215669	A	G	0.611654	Waist circumference || id:ukb-b-9405	TRUE	reported	igd	9.97338e-05	46.098
184	2.99999e-10	-0.0154813	0.00245771	462166	7	76569775	ukb-b-9405	rs10257197	G	A	0.841665	Waist circumference || id:ukb-b-9405	TRUE	reported	igd	8.58457e-05	39.6782
185	3.59998e-10	0.0119597	0.00190774	462166	7	92253972	ukb-b-9405	rs10269774	A	G	0.326456	Waist circumference || id:ukb-b-9405	TRUE	reported	igd	8.5029e-05	39.3007
186	9.49948e-13	-0.0176676	0.00247511	462166	7	99047978	ukb-b-9405	rs883403	C	T	0.154427	Waist circumference || id:ukb-b-9405	TRUE	reported	igd	0.000110235	50.9524
187	2.80001e-08	-0.014525	0.00261481	462166	7	133516821	ukb-b-9405	rs55794894	A	G	0.135429	Waist circumference || id:ukb-b-9405	TRUE	reported	igd	6.67613e-05	30.8567
188	1.2e-08	0.0139437	0.00244363	462166	8	60220423	ukb-b-9405	rs10957087	A	T	0.159639	Waist circumference || id:ukb-b-9405	TRUE	reported	igd	7.0446e-05	32.5599
189	6.29941e-23	-0.0195133	0.00197942	462166	8	73449940	ukb-b-9405	rs7845090	A	G	0.709022	Waist circumference || id:ukb-b-9405	TRUE	reported	igd	0.000210231	97.1815
190	1.29987e-16	0.0149337	0.00180594	462166	8	77227464	ukb-b-9405	rs1609010	G	A	0.565725	Waist circumference || id:ukb-b-9405	TRUE	reported	igd	0.000147933	68.3796
191	1.2e-09	0.011505	0.0018915	462166	8	142615222	ukb-b-9405	rs11787216	T	C	0.369092	Waist circumference || id:ukb-b-9405	TRUE	reported	igd	8.00438e-05	36.9963
192	2.29985e-11	0.0149141	0.00222979	462166	8	27167942	ukb-b-9405	rs17446091	C	T	0.20186	Waist circumference || id:ukb-b-9405	TRUE	reported	igd	9.6789e-05	44.7367
193	2.60016e-15	-0.0154452	0.00195255	462166	8	30854033	ukb-b-9405	rs2725371	G	A	0.696098	Waist circumference || id:ukb-b-9405	TRUE	reported	igd	0.000135371	62.5721
194	3.59998e-10	0.0114574	0.00182669	462166	8	38329650	ukb-b-9405	rs36061954	T	C	0.39881	Waist circumference || id:ukb-b-9405	TRUE	reported	igd	8.51153e-05	39.3406
195	1.10002e-11	-0.0122168	0.00179945	462166	8	116551405	ukb-b-9405	rs11778934	G	C	0.536065	Waist circumference || id:ukb-b-9405	TRUE	reported	igd	9.97227e-05	46.0928
196	1.09999e-10	0.0127734	0.00197882	462166	8	14207321	ukb-b-9405	rs1559900	T	C	0.286025	Waist circumference || id:ukb-b-9405	TRUE	reported	igd	9.01495e-05	41.6676
197	5.30029e-14	0.0150085	0.0019947	462166	8	116671848	ukb-b-9405	rs4876611	G	A	0.720239	Waist circumference || id:ukb-b-9405	TRUE	reported	igd	0.000122481	56.6132
198	1.89998e-08	0.0164111	0.00292178	462166	8	118881908	ukb-b-9405	rs12549000	A	T	0.106468	Waist circumference || id:ukb-b-9405	TRUE	reported	igd	6.82579e-05	31.5485
199	7.39946e-11	0.0117189	0.0017994	462166	8	143300279	ukb-b-9405	rs4072917	A	G	0.474253	Waist circumference || id:ukb-b-9405	TRUE	reported	igd	9.17657e-05	42.4147
200	4.70002e-08	0.0107189	0.00196197	462166	8	25666169	ukb-b-9405	rs59104534	T	C	0.298501	Waist circumference || id:ukb-b-9405	TRUE	reported	igd	6.45788e-05	29.8479
201	1.20005e-11	-0.0122831	0.00181048	462166	8	64702385	ukb-b-9405	rs13264909	T	A	0.428948	Waist circumference || id:ukb-b-9405	TRUE	reported	igd	9.95835e-05	46.0285
202	5.99998e-09	0.0126069	0.00216777	462166	8	103544717	ukb-b-9405	rs28580375	G	C	0.21874	Waist circumference || id:ukb-b-9405	TRUE	reported	igd	7.31746e-05	33.8211
203	1.5e-10	-0.0115642	0.00180618	462166	9	94182363	ukb-b-9405	rs2482704	T	G	0.426761	Waist circumference || id:ukb-b-9405	TRUE	reported	igd	8.86896e-05	40.9928
204	5.39995e-09	-0.0112545	0.00192897	462166	9	96437565	ukb-b-9405	rs10992854	C	T	0.681971	Waist circumference || id:ukb-b-9405	TRUE	reported	igd	7.36498e-05	34.0408
205	3.69999e-11	0.0124023	0.00187454	462166	9	122957315	ukb-b-9405	rs1019240	T	A	0.643153	Waist circumference || id:ukb-b-9405	TRUE	reported	igd	9.47057e-05	43.7737
206	3.10027e-16	-0.0147414	0.00180443	462166	9	15862077	ukb-b-9405	rs10732335	C	A	0.442949	Waist circumference || id:ukb-b-9405	TRUE	reported	igd	0.00014439	66.7414
207	8.00018e-11	0.0124912	0.00192172	462166	9	103089143	ukb-b-9405	rs4742782	G	C	0.315942	Waist circumference || id:ukb-b-9405	TRUE	reported	igd	9.14093e-05	42.25
208	4.49987e-12	0.0143082	0.00206705	462166	9	126586563	ukb-b-9405	rs1752169	A	C	0.250696	Waist circumference || id:ukb-b-9405	TRUE	reported	igd	0.000103663	47.9144
209	4e-08	-0.00996701	0.00181479	462166	9	29622600	ukb-b-9405	rs10757898	A	G	0.520113	Waist circumference || id:ukb-b-9405	TRUE	reported	igd	6.52605e-05	30.163
210	4.39997e-08	0.00979421	0.00178924	462166	9	73796450	ukb-b-9405	rs1360201	T	C	0.48157	Waist circumference || id:ukb-b-9405	TRUE	reported	igd	6.48299e-05	29.964
211	2.1e-08	0.0106237	0.00189644	462166	9	14783314	ukb-b-9405	rs34882821	T	G	0.338577	Waist circumference || id:ukb-b-9405	TRUE	reported	igd	6.78963e-05	31.3813
212	7.70016e-11	0.0150036	0.00230632	462166	9	16728532	ukb-b-9405	rs1411432	C	A	0.186234	Waist circumference || id:ukb-b-9405	TRUE	reported	igd	9.15617e-05	42.3204
213	2e-08	-0.0105597	0.00188105	462166	9	23226898	ukb-b-9405	rs1111817	G	C	0.365048	Waist circumference || id:ukb-b-9405	TRUE	reported	igd	6.81828e-05	31.5138
214	2.19989e-23	0.0190501	0.00191229	462166	9	28418511	ukb-b-9405	rs13288841	A	G	0.32166	Waist circumference || id:ukb-b-9405	TRUE	reported	igd	0.000214682	99.2396
215	2.39999e-10	-0.0162997	0.00257242	462166	9	81348300	ukb-b-9405	rs1619442	C	T	0.859489	Waist circumference || id:ukb-b-9405	TRUE	reported	igd	8.6864e-05	40.1489
216	1.79999e-10	0.0115117	0.00180564	462166	9	92178472	ukb-b-9405	rs3949781	A	T	0.538137	Waist circumference || id:ukb-b-9405	TRUE	reported	igd	8.79388e-05	40.6457
217	8.40001e-10	0.0153033	0.00249349	462166	9	131026108	ukb-b-9405	rs113132247	A	G	0.153027	Waist circumference || id:ukb-b-9405	TRUE	reported	igd	8.14932e-05	37.6663
218	3.79997e-09	0.0109331	0.00185543	462166	9	34074476	ukb-b-9405	rs12001437	C	T	0.367701	Waist circumference || id:ukb-b-9405	TRUE	reported	igd	7.5122e-05	34.7213
219	1.09999e-09	-0.0112644	0.00184813	462166	9	37081301	ukb-b-9405	rs7034554	G	A	0.373813	Waist circumference || id:ukb-b-9405	TRUE	reported	igd	8.03745e-05	37.1492
220	2.90001e-10	-0.011472	0.00181967	462166	10	80941417	ukb-b-9405	rs703984	C	G	0.414809	Waist circumference || id:ukb-b-9405	TRUE	reported	igd	8.59919e-05	39.7458
221	3.40001e-09	0.0124451	0.00210599	462166	10	115976570	ukb-b-9405	rs11196657	C	T	0.236715	Waist circumference || id:ukb-b-9405	TRUE	reported	igd	7.55533e-05	34.9206
222	2.5e-08	0.011102	0.00199233	462166	10	126640936	ukb-b-9405	rs67609008	C	T	0.283612	Waist circumference || id:ukb-b-9405	TRUE	reported	igd	6.7182e-05	31.0512
223	2.39994e-24	0.0193536	0.00190117	462166	10	21830104	ukb-b-9405	rs11012732	G	A	0.331675	Waist circumference || id:ukb-b-9405	TRUE	reported	igd	0.000224175	103.629
224	2.60016e-11	0.0223778	0.00335663	462166	10	33971383	ukb-b-9405	rs71495038	A	G	0.076924	Waist circumference || id:ukb-b-9405	TRUE	reported	igd	9.61586e-05	44.4453
225	1.79999e-09	0.0116104	0.0019302	462166	10	34822258	ukb-b-9405	rs10827380	T	C	0.314309	Waist circumference || id:ukb-b-9405	TRUE	reported	igd	7.82812e-05	36.1816
226	3.09999e-09	0.0106684	0.00179976	462166	10	88096047	ukb-b-9405	rs10887578	C	G	0.497514	Waist circumference || id:ukb-b-9405	TRUE	reported	igd	7.60218e-05	35.1372
227	2.19999e-08	-0.0105885	0.00189213	462166	10	102415609	ukb-b-9405	rs4075353	A	G	0.344101	Waist circumference || id:ukb-b-9405	TRUE	reported	igd	6.77547e-05	31.3159
228	2.39994e-11	0.0127004	0.00190172	462166	10	16744334	ukb-b-9405	rs10795418	G	A	0.664754	Waist circumference || id:ukb-b-9405	TRUE	reported	igd	9.64943e-05	44.6005
229	3.50002e-10	-0.0120318	0.00191737	462166	10	61842645	ukb-b-9405	rs7070670	T	C	0.327941	Waist circumference || id:ukb-b-9405	TRUE	reported	igd	8.5195e-05	39.3774
230	6.29999e-09	0.0150646	0.00259306	462166	10	76363107	ukb-b-9405	rs10824211	T	C	0.139518	Waist circumference || id:ukb-b-9405	TRUE	reported	igd	7.30231e-05	33.7511
231	3.19963e-11	0.023047	0.00347158	462166	10	87562928	ukb-b-9405	rs12245654	C	A	0.072559	Waist circumference || id:ukb-b-9405	TRUE	reported	igd	9.53531e-05	44.073
232	6.79986e-18	0.0155254	0.00180145	462166	10	99778226	ukb-b-9405	rs2439823	G	A	0.545601	Waist circumference || id:ukb-b-9405	TRUE	reported	igd	0.000160684	74.2744
233	5.39995e-10	0.0113777	0.00183305	462166	10	104610926	ukb-b-9405	rs4290163	T	G	0.392697	Waist circumference || id:ukb-b-9405	TRUE	reported	igd	8.33539e-05	38.5264
234	2.09991e-13	0.0153066	0.00208556	462166	10	118777371	ukb-b-9405	rs10787738	T	C	0.254549	Waist circumference || id:ukb-b-9405	TRUE	reported	igd	0.000116537	53.8654
235	1.9002e-11	-0.0121742	0.00181299	462166	10	133978962	ukb-b-9405	rs2172131	C	T	0.578709	Waist circumference || id:ukb-b-9405	TRUE	reported	igd	9.7555e-05	45.0908
236	1.6e-08	0.0112571	0.00199327	462166	10	36227101	ukb-b-9405	rs2696309	C	T	0.720419	Waist circumference || id:ukb-b-9405	TRUE	reported	igd	6.90069e-05	31.8947
237	1.29999e-09	0.0145982	0.00240459	462166	11	65647105	ukb-b-9405	rs12225345	G	A	0.165688	Waist circumference || id:ukb-b-9405	TRUE	reported	igd	7.97414e-05	36.8565
238	8.9002e-11	-0.0169839	0.00261937	462166	11	85238368	ukb-b-9405	rs11603984	T	G	0.135129	Waist circumference || id:ukb-b-9405	TRUE	reported	igd	9.09586e-05	42.0416
239	5.90065e-11	0.0134514	0.00205497	462166	11	89922417	ukb-b-9405	rs61903695	G	A	0.254942	Waist circumference || id:ukb-b-9405	TRUE	reported	igd	9.27013e-05	42.8472
240	2.39999e-10	-0.0113409	0.00178977	462166	11	113266411	ukb-b-9405	rs35023999	C	A	0.508297	Waist circumference || id:ukb-b-9405	TRUE	reported	igd	8.6869e-05	40.1512
241	9.49948e-12	0.0159528	0.00234105	462166	11	134611390	ukb-b-9405	rs111258054	T	C	0.183665	Waist circumference || id:ukb-b-9405	TRUE	reported	igd	0.000100464	46.4355
242	4.30031e-18	-0.0173687	0.0020032	462166	11	8682018	ukb-b-9405	rs1502317	T	C	0.276578	Waist circumference || id:ukb-b-9405	TRUE	reported	igd	0.000162636	75.1769
243	2.39994e-11	0.012491	0.00187069	462166	11	13346294	ukb-b-9405	rs11824092	C	T	0.635754	Waist circumference || id:ukb-b-9405	TRUE	reported	igd	9.64608e-05	44.585
244	1.39991e-13	0.015797	0.00213642	462166	11	30329744	ukb-b-9405	rs2225909	C	T	0.774104	Waist circumference || id:ukb-b-9405	TRUE	reported	igd	0.000118284	54.6731
245	1.69981e-19	0.0173643	0.00192251	462166	11	43707364	ukb-b-9405	rs35243581	T	C	0.317318	Waist circumference || id:ukb-b-9405	TRUE	reported	igd	0.000176483	81.5785
246	1.69981e-14	0.0140407	0.00182953	462166	11	118941596	ukb-b-9405	rs7925100	A	G	0.396115	Waist circumference || id:ukb-b-9405	TRUE	reported	igd	0.000127422	58.8975
247	3.90032e-39	0.0250906	0.00191723	462166	11	27712381	ukb-b-9405	rs1013402	G	A	0.318423	Waist circumference || id:ukb-b-9405	TRUE	reported	igd	0.000370437	171.266
248	4e-09	0.0123512	0.00209843	462166	11	30531316	ukb-b-9405	rs10835676	G	C	0.240436	Waist circumference || id:ukb-b-9405	TRUE	reported	igd	7.49547e-05	34.644
249	1.50003e-11	0.0122154	0.00180899	462166	11	132652554	ukb-b-9405	rs11223204	G	A	0.434214	Waist circumference || id:ukb-b-9405	TRUE	reported	igd	9.86512e-05	45.5975
250	2.90001e-10	-0.0115323	0.00182872	462166	11	121922587	ukb-b-9405	rs11218510	A	G	0.40049	Waist circumference || id:ukb-b-9405	TRUE	reported	igd	8.60403e-05	39.7682
251	1.40001e-09	0.0108889	0.00179888	462166	11	130796248	ukb-b-9405	rs7933085	G	A	0.507544	Waist circumference || id:ukb-b-9405	TRUE	reported	igd	7.92741e-05	36.6405
252	3.69999e-09	-0.0106394	0.00180461	462166	11	43934592	ukb-b-9405	rs7115013	T	C	0.442738	Waist circumference || id:ukb-b-9405	TRUE	reported	igd	7.52033e-05	34.7589
253	1.29987e-26	0.0210638	0.00197238	462166	11	47606865	ukb-b-9405	rs12287076	C	G	0.707082	Waist circumference || id:ukb-b-9405	TRUE	reported	igd	0.00024671	114.049
254	5.90065e-19	-0.0289945	0.00326001	462166	11	67024534	ukb-b-9405	rs7952436	T	C	0.081988	Waist circumference || id:ukb-b-9405	TRUE	reported	igd	0.000171128	79.1027
255	4.60002e-10	0.0111759	0.00179363	462166	11	115022233	ukb-b-9405	rs11215381	C	T	0.525856	Waist circumference || id:ukb-b-9405	TRUE	reported	igd	8.39972e-05	38.8237
256	9.40005e-09	0.0222638	0.00387781	462166	11	116911012	ukb-b-9405	rs12273545	T	C	0.056494	Waist circumference || id:ukb-b-9405	TRUE	reported	igd	7.13176e-05	32.9628
257	2.5e-08	-0.0102658	0.00184312	462166	12	97550852	ukb-b-9405	rs735033	G	A	0.605139	Waist circumference || id:ukb-b-9405	TRUE	reported	igd	6.71199e-05	31.0225
258	1.7e-08	-0.0115986	0.00205522	462166	12	103731395	ukb-b-9405	rs7966251	A	G	0.255065	Waist circumference || id:ukb-b-9405	TRUE	reported	igd	6.89075e-05	31.8488
259	2.80027e-15	-0.0160772	0.00203505	462166	12	108618630	ukb-b-9405	rs3764002	T	C	0.261552	Waist circumference || id:ukb-b-9405	TRUE	reported	igd	0.000135025	62.4121
260	1.20005e-14	0.0159705	0.00206852	462166	12	122940075	ukb-b-9405	rs11058233	G	A	0.750601	Waist circumference || id:ukb-b-9405	TRUE	reported	igd	0.000128963	59.6095
261	1.39991e-31	0.0215129	0.00183998	462166	12	50263148	ukb-b-9405	rs7132908	A	G	0.384454	Waist circumference || id:ukb-b-9405	TRUE	reported	igd	0.000295696	136.7
262	5.70033e-12	0.0133538	0.00193927	462166	12	133405069	ukb-b-9405	rs3816760	A	G	0.307437	Waist circumference || id:ukb-b-9405	TRUE	reported	igd	0.000102587	47.4167
263	4.09996e-09	0.0152705	0.00259774	462166	12	19288508	ukb-b-9405	rs10505836	C	A	0.860023	Waist circumference || id:ukb-b-9405	TRUE	reported	igd	7.47627e-05	34.5552
264	3.59998e-17	0.0157371	0.00186806	462166	12	54418166	ukb-b-9405	rs894736	G	A	0.362765	Waist circumference || id:ukb-b-9405	TRUE	reported	igd	0.000153533	70.9685
265	4.00037e-16	0.0146223	0.00179659	462166	12	89771903	ukb-b-9405	rs704061	C	T	0.455057	Waist circumference || id:ukb-b-9405	TRUE	reported	igd	0.000143309	66.2417
266	1.10002e-19	0.0199369	0.00219529	462166	12	991306	ukb-b-9405	rs55726687	A	G	0.209735	Waist circumference || id:ukb-b-9405	TRUE	reported	igd	0.000178425	82.4764
267	1.99986e-12	-0.0322326	0.00458244	462166	12	120907309	ukb-b-9405	rs145350287	A	T	0.039615	Waist circumference || id:ukb-b-9405	TRUE	reported	igd	0.000107042	49.4761
268	2.1e-09	0.0107118	0.00178943	462166	12	122530256	ukb-b-9405	rs36165342	C	T	0.478618	Waist circumference || id:ukb-b-9405	TRUE	reported	igd	7.75289e-05	35.8339
269	2.80027e-12	0.0484187	0.00693063	462166	12	4384844	ukb-b-9405	rs76895963	G	T	0.020689	Waist circumference || id:ukb-b-9405	TRUE	reported	igd	0.000105593	48.8066
270	3.50026e-16	0.0146036	0.00179105	462166	12	41887940	ukb-b-9405	rs1458156	T	C	0.488413	Waist circumference || id:ukb-b-9405	TRUE	reported	igd	0.000143828	66.4818
271	1.6e-08	-0.0102606	0.0018167	462166	12	122269182	ukb-b-9405	rs11614326	A	G	0.545054	Waist circumference || id:ukb-b-9405	TRUE	reported	igd	6.90162e-05	31.899
272	4.19952e-17	0.022614	0.00268971	462166	13	54107352	ukb-b-9405	rs9568867	A	G	0.129253	Waist circumference || id:ukb-b-9405	TRUE	reported	igd	0.000152925	70.6874
273	7.59976e-16	0.0150095	0.00186203	462166	13	79580919	ukb-b-9405	rs1441264	A	G	0.593703	Waist circumference || id:ukb-b-9405	TRUE	reported	igd	0.000140572	64.9766
274	1.09999e-08	-0.0108139	0.00189234	462166	13	99245866	ukb-b-9405	rs9584870	C	T	0.366117	Waist circumference || id:ukb-b-9405	TRUE	reported	igd	7.06542e-05	32.6561
275	5.40008e-14	-0.0179391	0.00238486	462166	13	58480400	ukb-b-9405	rs34140906	C	T	0.17033	Waist circumference || id:ukb-b-9405	TRUE	reported	igd	0.000122412	56.5814
276	1.09999e-10	0.0117224	0.00181553	462166	13	97047020	ukb-b-9405	rs12877270	A	G	0.442217	Waist circumference || id:ukb-b-9405	TRUE	reported	igd	9.01964e-05	41.6893
277	9.30037e-11	-0.0120589	0.00186172	462166	13	112191837	ukb-b-9405	rs1183668	G	C	0.37014	Waist circumference || id:ukb-b-9405	TRUE	reported	igd	9.07714e-05	41.9551
278	4.19952e-11	0.012491	0.00189332	462166	13	28010734	ukb-b-9405	rs1218824	A	G	0.661499	Waist circumference || id:ukb-b-9405	TRUE	reported	igd	9.41689e-05	43.5256
279	3.80014e-12	-0.0156101	0.00224739	462166	13	54354615	ukb-b-9405	rs9316661	C	T	0.801292	Waist circumference || id:ukb-b-9405	TRUE	reported	igd	0.000104379	48.245
280	2.99999e-09	0.0108325	0.00182556	462166	13	107854612	ukb-b-9405	rs9888533	T	C	0.538081	Waist circumference || id:ukb-b-9405	TRUE	reported	igd	7.61788e-05	35.2098
281	4e-10	-0.0127878	0.00204439	462166	13	31042452	ukb-b-9405	rs11842871	T	G	0.259942	Waist circumference || id:ukb-b-9405	TRUE	reported	igd	8.46505e-05	39.1257
282	6.00067e-11	0.012489	0.00190819	462166	13	40784814	ukb-b-9405	rs1336486	G	T	0.328585	Waist circumference || id:ukb-b-9405	TRUE	reported	igd	9.26774e-05	42.8361
283	7.69999e-09	0.0121297	0.00210064	462166	13	65484906	ukb-b-9405	rs7324067	C	T	0.761254	Waist circumference || id:ukb-b-9405	TRUE	reported	igd	7.21386e-05	33.3423
284	3.79997e-09	0.011857	0.0020127	462166	13	86484042	ukb-b-9405	rs61969511	A	G	0.278938	Waist circumference || id:ukb-b-9405	TRUE	reported	igd	7.50863e-05	34.7048
285	1.40001e-10	-0.0115336	0.00179638	462166	13	109835686	ukb-b-9405	rs484455	A	G	0.481363	Waist circumference || id:ukb-b-9405	TRUE	reported	igd	8.9186e-05	41.2222
286	1.6e-08	0.0102398	0.00181136	462166	14	56462082	ukb-b-9405	rs1188209	G	A	0.551608	Waist circumference || id:ukb-b-9405	TRUE	reported	igd	6.91425e-05	31.9574
287	3.50026e-11	0.0126546	0.00191072	462166	14	104178186	ukb-b-9405	rs3212038	G	A	0.328517	Waist circumference || id:ukb-b-9405	TRUE	reported	igd	9.48994e-05	43.8633
288	7.10003e-09	0.0180478	0.00311766	462166	14	101186626	ukb-b-9405	rs11160600	G	A	0.092347	Waist circumference || id:ukb-b-9405	TRUE	reported	igd	7.25039e-05	33.5111
289	1.9002e-16	-0.0166104	0.002018	462166	14	25934244	ukb-b-9405	rs8013377	C	A	0.269606	Waist circumference || id:ukb-b-9405	TRUE	reported	igd	0.000146574	67.751
290	1.89998e-10	-0.0114279	0.00179331	462166	14	47306418	ukb-b-9405	rs4900715	A	G	0.507101	Waist circumference || id:ukb-b-9405	TRUE	reported	igd	8.78589e-05	40.6088
291	3.80014e-12	-0.0130005	0.00187164	462166	14	101531854	ukb-b-9405	rs61992671	G	A	0.491969	Waist circumference || id:ukb-b-9405	TRUE	reported	igd	0.000104384	48.2474
292	2.39994e-13	-0.0138449	0.00188965	462166	14	103251452	ukb-b-9405	rs12880641	G	T	0.661581	Waist circumference || id:ukb-b-9405	TRUE	reported	igd	0.000116136	53.6803
293	3.69999e-17	0.0179823	0.00213539	462166	14	29690513	ukb-b-9405	rs2180454	C	T	0.771831	Waist circumference || id:ukb-b-9405	TRUE	reported	igd	0.000153416	70.9144
294	3.79997e-09	-0.0108005	0.00183345	462166	14	30101641	ukb-b-9405	rs1191600	A	C	0.59357	Waist circumference || id:ukb-b-9405	TRUE	reported	igd	7.50791e-05	34.7015
295	2.80001e-10	0.012731	0.0020176	462166	14	62361021	ukb-b-9405	rs217672	C	A	0.271758	Waist circumference || id:ukb-b-9405	TRUE	reported	igd	8.61429e-05	39.8156
296	4.49987e-24	0.0219574	0.00216957	462166	14	79891882	ukb-b-9405	rs10150482	A	G	0.22035	Waist circumference || id:ukb-b-9405	TRUE	reported	igd	0.000221575	102.427
297	4.60045e-18	0.0161584	0.00186502	462166	14	94023972	ukb-b-9405	rs6575340	A	G	0.636022	Waist circumference || id:ukb-b-9405	TRUE	reported	igd	0.000162391	75.0633
298	2.60016e-24	0.0185824	0.00182662	462166	15	67988133	ukb-b-9405	rs3784692	T	C	0.601752	Waist circumference || id:ukb-b-9405	TRUE	reported	igd	0.000223878	103.492
299	2.30001e-09	0.0107144	0.00179296	462166	15	36391965	ukb-b-9405	rs11636611	T	C	0.502804	Waist circumference || id:ukb-b-9405	TRUE	reported	igd	7.72615e-05	35.7102
300	5.00035e-15	-0.0156228	0.00199629	462166	15	84557450	ukb-b-9405	rs17296856	C	A	0.280671	Waist circumference || id:ukb-b-9405	TRUE	reported	igd	0.0001325	61.2447
301	4.19952e-13	-0.013082	0.001805	462166	15	51754451	ukb-b-9405	rs6493498	C	T	0.54539	Waist circumference || id:ukb-b-9405	TRUE	reported	igd	0.000113644	52.5281
302	3.79997e-08	-0.0102703	0.00186771	462166	15	95272920	ukb-b-9405	rs7169847	T	G	0.635678	Waist circumference || id:ukb-b-9405	TRUE	reported	igd	6.54216e-05	30.2375
303	2.59998e-09	-0.0127745	0.00214599	462166	15	99222509	ukb-b-9405	rs56803094	G	A	0.226708	Waist circumference || id:ukb-b-9405	TRUE	reported	igd	7.66657e-05	35.4348
304	6.69993e-10	0.0151663	0.00245648	462166	15	53163603	ukb-b-9405	rs80243702	A	G	0.160621	Waist circumference || id:ukb-b-9405	TRUE	reported	igd	8.24706e-05	38.1181
305	2.30001e-10	-0.0142481	0.00224816	462166	15	57120989	ukb-b-9405	rs1657930	A	G	0.802922	Waist circumference || id:ukb-b-9405	TRUE	reported	igd	8.69008e-05	40.1659
306	4.90004e-12	-0.0151498	0.00219298	462166	15	92573639	ukb-b-9405	rs7498044	A	G	0.217312	Waist circumference || id:ukb-b-9405	TRUE	reported	igd	0.000103253	47.7246
307	4.60002e-08	0.0136852	0.00250296	462166	15	35837297	ukb-b-9405	rs8024137	T	A	0.848193	Waist circumference || id:ukb-b-9405	TRUE	reported	igd	6.46798e-05	29.8946
308	1.10002e-11	0.0128894	0.00189898	462166	15	73227249	ukb-b-9405	rs7171864	A	G	0.660202	Waist circumference || id:ukb-b-9405	TRUE	reported	igd	9.96743e-05	46.0705
309	1.10002e-13	-0.014559	0.00195866	462166	15	80991447	ukb-b-9405	rs34994596	C	T	0.297289	Waist circumference || id:ukb-b-9405	TRUE	reported	igd	0.000119535	55.2514
310	3.29989e-12	-0.0130789	0.00187766	462166	16	4949528	ukb-b-9405	rs28375268	T	G	0.645058	Waist circumference || id:ukb-b-9405	TRUE	reported	igd	0.00010497	48.5184
311	4.90004e-48	0.026616	0.00182769	462166	16	28883241	ukb-b-9405	rs7498665	G	A	0.399688	Waist circumference || id:ukb-b-9405	TRUE	reported	igd	0.000458652	212.07
312	1.10002e-40	0.0239816	0.00179535	462166	16	29994922	ukb-b-9405	rs3814883	T	C	0.482382	Waist circumference || id:ukb-b-9405	TRUE	reported	igd	0.000385916	178.425
313	1.9002e-22	-0.022678	0.00232636	462166	16	2175373	ukb-b-9405	rs13333747	C	T	0.182682	Waist circumference || id:ukb-b-9405	TRUE	reported	igd	0.000205574	95.0285
314	5.10035e-12	0.0124779	0.00180782	462166	16	24726237	ukb-b-9405	rs12103006	G	A	0.569108	Waist circumference || id:ukb-b-9405	TRUE	reported	igd	0.000103069	47.6399
315	6.80002e-09	-0.0107152	0.00184896	462166	16	72996162	ukb-b-9405	rs756717	A	G	0.399071	Waist circumference || id:ukb-b-9405	TRUE	reported	igd	7.26634e-05	33.5849
316	8.79995e-10	-0.0109798	0.00179141	462166	16	73602926	ukb-b-9405	rs862227	G	A	0.457951	Waist circumference || id:ukb-b-9405	TRUE	reported	igd	8.12766e-05	37.5662
317	3.79997e-10	0.0120004	0.00191641	462166	16	82872628	ukb-b-9405	rs7206608	G	C	0.321623	Waist circumference || id:ukb-b-9405	TRUE	reported	igd	8.48359e-05	39.2114
318	2.80001e-08	-0.0106223	0.00191252	462166	16	89826901	ukb-b-9405	rs2376885	A	G	0.324117	Waist circumference || id:ukb-b-9405	TRUE	reported	igd	6.67418e-05	30.8477
319	8.70001e-09	-0.0132587	0.00230452	462166	16	19941968	ukb-b-9405	rs9926784	C	T	0.184548	Waist circumference || id:ukb-b-9405	TRUE	reported	igd	7.16163e-05	33.1008
320	1e-200	0.057552	0.00182234	462166	16	53806453	ukb-b-9405	rs56094641	G	A	0.404591	Waist circumference || id:ukb-b-9405	TRUE	reported	igd	0.00215342	997.379
321	3.19963e-11	-0.0124576	0.00187714	462166	16	406427	ukb-b-9405	rs12926311	C	G	0.353624	Waist circumference || id:ukb-b-9405	TRUE	reported	igd	9.52875e-05	44.0427
322	4.90004e-26	0.0194431	0.00184223	462166	16	4015729	ukb-b-9405	rs879620	T	C	0.613194	Waist circumference || id:ukb-b-9405	TRUE	reported	igd	0.000240958	111.389
323	1.09999e-08	-0.011872	0.00207809	462166	16	9370690	ukb-b-9405	rs11639596	C	A	0.250798	Waist circumference || id:ukb-b-9405	TRUE	reported	igd	7.06139e-05	32.6375
324	4.40048e-23	-0.0180264	0.0018218	462166	16	69651866	ukb-b-9405	rs862320	T	C	0.409625	Waist circumference || id:ukb-b-9405	TRUE	reported	igd	0.0002118	97.9072
325	1.29999e-09	0.0109063	0.00179863	462166	16	76895693	ukb-b-9405	rs9673839	G	A	0.490971	Waist circumference || id:ukb-b-9405	TRUE	reported	igd	7.95497e-05	36.7679
326	3.59998e-08	-0.010284	0.00186623	462166	16	82451159	ukb-b-9405	rs1025065	G	T	0.639097	Waist circumference || id:ukb-b-9405	TRUE	reported	igd	6.57003e-05	30.3663
327	4.09996e-10	0.0112249	0.00179579	462166	17	7101292	ukb-b-9405	rs3826408	T	C	0.456788	Waist circumference || id:ukb-b-9405	TRUE	reported	igd	8.45316e-05	39.0708
328	1.6e-08	-0.0101458	0.00179655	462166	17	21268583	ukb-b-9405	rs8078135	T	C	0.489933	Waist circumference || id:ukb-b-9405	TRUE	reported	igd	6.90027e-05	31.8928
329	3.40001e-09	0.0108469	0.00183573	462166	17	28546914	ukb-b-9405	rs2020942	T	C	0.394892	Waist circumference || id:ukb-b-9405	TRUE	reported	igd	7.55375e-05	34.9134
330	2.99999e-08	0.0101556	0.0018335	462166	17	31495076	ukb-b-9405	rs319775	C	T	0.608753	Waist circumference || id:ukb-b-9405	TRUE	reported	igd	6.63777e-05	30.6794
331	6.79986e-17	-0.0160848	0.00192604	462166	17	78757626	ukb-b-9405	rs11150745	G	A	0.317708	Waist circumference || id:ukb-b-9405	TRUE	reported	igd	0.000150882	69.7427
332	1.39991e-17	0.0303242	0.003552	462166	17	46270606	ukb-b-9405	rs113866544	C	T	0.068322	Waist circumference || id:ukb-b-9405	TRUE	reported	igd	0.000157676	72.8838
333	1.79999e-08	0.0144325	0.00256295	462166	17	52936314	ukb-b-9405	rs62072003	T	C	0.143328	Waist circumference || id:ukb-b-9405	TRUE	reported	igd	6.8608e-05	31.7103
334	2.70023e-23	0.0224089	0.00225393	462166	17	65832016	ukb-b-9405	rs7218014	C	T	0.197315	Waist circumference || id:ukb-b-9405	TRUE	reported	igd	0.00021383	98.8458
335	3.29997e-08	0.0105421	0.00190864	462166	17	9793240	ukb-b-9405	rs17681738	T	C	0.328589	Waist circumference || id:ukb-b-9405	TRUE	reported	igd	6.60054e-05	30.5073
336	1.59993e-17	-0.0152919	0.00179509	462166	17	34866546	ukb-b-9405	rs2306593	T	C	0.488298	Waist circumference || id:ukb-b-9405	TRUE	reported	igd	0.000156994	72.5686
337	1.29999e-09	0.0114738	0.0018902	462166	17	42313512	ukb-b-9405	rs9916444	G	C	0.34174	Waist circumference || id:ukb-b-9405	TRUE	reported	igd	7.97198e-05	36.8466
338	2.80027e-12	-0.0126195	0.00180625	462166	17	79084367	ukb-b-9405	rs3935190	A	G	0.536793	Waist circumference || id:ukb-b-9405	TRUE	reported	igd	0.000105605	48.812
339	1.29987e-17	-0.0212551	0.0024876	462166	17	1835482	ukb-b-9405	rs4790841	T	C	0.154472	Waist circumference || id:ukb-b-9405	TRUE	reported	igd	0.000157942	73.0068
340	4.19952e-12	0.0133756	0.00192994	462166	17	4040774	ukb-b-9405	rs9902846	T	C	0.316036	Waist circumference || id:ukb-b-9405	TRUE	reported	igd	0.000103919	48.0327
341	2.49977e-15	-0.0151666	0.00191685	462166	17	44191483	ukb-b-9405	rs11653367	G	A	0.328129	Waist circumference || id:ukb-b-9405	TRUE	reported	igd	0.000135439	62.6035
342	5.00035e-11	0.0167802	0.00255407	462166	18	1839601	ukb-b-9405	rs8097672	T	A	0.145231	Waist circumference || id:ukb-b-9405	TRUE	reported	igd	9.33878e-05	43.1645
343	3.40017e-15	-0.0146152	0.00185609	462166	18	40744790	ukb-b-9405	rs1834144	A	C	0.373194	Waist circumference || id:ukb-b-9405	TRUE	reported	igd	0.000134139	62.0026
344	3.59998e-31	-0.0208198	0.00179299	462166	18	21090023	ukb-b-9405	rs1788808	G	A	0.494766	Waist circumference || id:ukb-b-9405	TRUE	reported	igd	0.000291657	134.833
345	2.29985e-12	0.0161785	0.00230615	462166	18	53397199	ukb-b-9405	rs784257	C	T	0.812569	Waist circumference || id:ukb-b-9405	TRUE	reported	igd	0.000106477	49.2152
346	1.50003e-21	-0.0309067	0.00324088	462166	18	58048295	ukb-b-9405	rs57636386	C	T	0.083822	Waist circumference || id:ukb-b-9405	TRUE	reported	igd	0.000196741	90.9447
347	4.90004e-10	0.0167972	0.00270011	462166	18	63345799	ukb-b-9405	rs1942826	A	G	0.12597	Waist circumference || id:ukb-b-9405	TRUE	reported	igd	8.37291e-05	38.6998
348	3.69999e-08	0.0111592	0.00202662	462166	18	2702259	ukb-b-9405	rs2584205	A	G	0.733265	Waist circumference || id:ukb-b-9405	TRUE	reported	igd	6.55987e-05	30.3193
349	7.19449e-101	0.0451644	0.00211824	462166	18	57829135	ukb-b-9405	rs6567160	C	T	0.232725	Waist circumference || id:ukb-b-9405	TRUE	reported	igd	0.000982691	454.611
350	5.19996e-09	0.0107518	0.00184107	462166	18	39644247	ukb-b-9405	rs559231	T	G	0.393054	Waist circumference || id:ukb-b-9405	TRUE	reported	igd	7.3789e-05	34.1051
351	7.8001e-12	-0.0157587	0.00230334	462166	19	4050424	ukb-b-9405	rs72976986	A	G	0.190131	Waist circumference || id:ukb-b-9405	TRUE	reported	igd	0.00010127	46.8083
352	1.10002e-23	0.0198329	0.00197713	462166	19	18324329	ukb-b-9405	rs2302209	T	C	0.288806	Waist circumference || id:ukb-b-9405	TRUE	reported	igd	0.000217675	100.624
353	7.50067e-28	-0.0271422	0.00248126	462166	19	45411941	ukb-b-9405	rs429358	C	T	0.154146	Waist circumference || id:ukb-b-9405	TRUE	reported	igd	0.000258842	119.659
354	6.79986e-32	-0.0265551	0.00225944	462166	19	46182304	ukb-b-9405	rs10423928	A	T	0.194353	Waist circumference || id:ukb-b-9405	TRUE	reported	igd	0.00029879	138.131
355	8e-10	-0.0147612	0.00240193	462166	19	1970021	ukb-b-9405	rs2074881	T	C	0.168487	Waist circumference || id:ukb-b-9405	TRUE	reported	igd	8.17126e-05	37.7677
356	3.80014e-18	-0.0159195	0.00183308	462166	19	18812785	ukb-b-9405	rs8112818	G	A	0.400336	Waist circumference || id:ukb-b-9405	TRUE	reported	igd	0.000163165	75.4213
357	1.9002e-13	0.0132885	0.00180641	462166	19	1856554	ukb-b-9405	rs11666480	G	C	0.536273	Waist circumference || id:ukb-b-9405	TRUE	reported	igd	0.000117077	54.115
358	7.59976e-13	-0.0149964	0.00209191	462166	19	18467322	ukb-b-9405	rs12983532	T	C	0.251127	Waist circumference || id:ukb-b-9405	TRUE	reported	igd	0.000111184	51.3909
359	5.90065e-20	0.01754	0.00191777	462166	19	30272202	ukb-b-9405	rs12462975	A	G	0.329671	Waist circumference || id:ukb-b-9405	TRUE	reported	igd	0.000180963	83.6497
360	6.80002e-10	-0.0133061	0.00215663	462166	19	32946043	ukb-b-9405	rs2903738	T	A	0.221402	Waist circumference || id:ukb-b-9405	TRUE	reported	igd	8.236e-05	38.067
361	8e-09	0.0103615	0.00179628	462166	19	33890838	ukb-b-9405	rs10406327	G	C	0.478735	Waist circumference || id:ukb-b-9405	TRUE	reported	igd	7.19893e-05	33.2733
362	6.59933e-17	0.0153811	0.00184133	462166	19	47562509	ukb-b-9405	rs7259070	C	T	0.596078	Waist circumference || id:ukb-b-9405	TRUE	reported	igd	0.000150955	69.7766
363	2.80027e-26	-0.0241942	0.00228107	462166	20	51195932	ukb-b-9405	rs73142879	T	C	0.192309	Waist circumference || id:ukb-b-9405	TRUE	reported	igd	0.000243356	112.498
364	3.10027e-11	0.0127063	0.00191349	462166	20	62370349	ukb-b-9405	rs1056441	C	T	0.675421	Waist circumference || id:ukb-b-9405	TRUE	reported	igd	9.53996e-05	44.0945
365	3.59998e-08	-0.011125	0.00202001	462166	20	53503198	ukb-b-9405	rs6069037	A	C	0.731389	Waist circumference || id:ukb-b-9405	TRUE	reported	igd	6.56246e-05	30.3313
366	2.99999e-08	-0.0115951	0.00209164	462166	20	17091233	ukb-b-9405	rs852042	G	A	0.758579	Waist circumference || id:ukb-b-9405	TRUE	reported	igd	6.64888e-05	30.7308
367	1.80011e-12	0.0134001	0.0019003	462166	20	25190777	ukb-b-9405	rs4456769	T	C	0.333423	Waist circumference || id:ukb-b-9405	TRUE	reported	igd	0.000107579	49.7244
368	6.09958e-11	-0.0176808	0.00270327	462166	20	41986507	ukb-b-9405	rs6030803	C	T	0.126588	Waist circumference || id:ukb-b-9405	TRUE	reported	igd	9.25522e-05	42.7783
369	1.50003e-13	-0.0294934	0.00399143	462166	21	46488959	ukb-b-9405	rs76040172	A	G	0.053933	Waist circumference || id:ukb-b-9405	TRUE	reported	igd	0.000118125	54.5998
370	6.59933e-14	-0.0139009	0.00185438	462166	21	40309436	ukb-b-9405	rs13047416	G	C	0.37702	Waist circumference || id:ukb-b-9405	TRUE	reported	igd	0.000121573	56.1936
371	3.89996e-09	0.0133307	0.00226433	462166	22	18130209	ukb-b-9405	rs11704728	T	C	0.196347	Waist circumference || id:ukb-b-9405	TRUE	reported	igd	7.49887e-05	34.6597
372	2.39999e-08	-0.010579	0.00189657	462166	22	40712637	ukb-b-9405	rs6001877	A	G	0.339906	Waist circumference || id:ukb-b-9405	TRUE	reported	igd	6.73169e-05	31.1136
373	4.39997e-10	-0.0124131	0.00198899	462166	22	41804716	ukb-b-9405	rs28489620	A	G	0.29035	Waist circumference || id:ukb-b-9405	TRUE	reported	igd	8.42676e-05	38.9487
374	1.09999e-08	0.0103041	0.00180539	462166	22	19948863	ukb-b-9405	rs165656	C	G	0.517356	Waist circumference || id:ukb-b-9405	TRUE	reported	igd	7.04773e-05	32.5744
