# Supplementary material for: Obesity impact on leukocyte telomere shortening and immune aging assessed by Mendelian randomization and transcriptomics analysis
Source: Sci Rep. 2025 Aug 23;15:30983. doi: 10.1038/s41598-025-16817-5 (PMC12373864; doi:10.1038/s41598-025-16817-5)
Supplement: Supplementary file 1 — Supplementary Material 1 [file 41598_2025_16817_MOESM1_ESM.zip › Supplementary materials/Tables/Table S4.F values of WHR IVs.xlsx]

## Sheet: 02.expo_IVs2_for_ebi-a-GCST9002
	chr.exposure	pos.exposure	beta.exposure	se.exposure	pval.exposure	samplesize.exposure	id.exposure	SNP	effect_allele.exposure	other_allele.exposure	eaf.exposure	exposure	mr_keep.exposure	pval_origin.exposure	data_source.exposure	r2	F
1	1	17308158	-0.0144445	0.00225353	1.7e-10	458349	ebi-a-GCST90025996	rs9435732	T	C	0.261123	Waist-to-hip ratio adjusted for BMI || id:ebi-a-GCST90025996	TRUE	reported	igd	8.96279e-05	41.0844
2	1	103551329	0.0163108	0.00202487	1.10002e-15	458349	ebi-a-GCST90025996	rs4908286	T	G	0.601913	Waist-to-hip ratio adjusted for BMI || id:ebi-a-GCST90025996	TRUE	reported	igd	0.000141546	64.8865
3	1	154991389	-0.0246181	0.00224841	1.69981e-27	458349	ebi-a-GCST90025996	rs905938	C	T	0.264989	Waist-to-hip ratio adjusted for BMI || id:ebi-a-GCST90025996	TRUE	reported	igd	0.000261486	119.883
4	1	219654392	0.0366572	0.00211101	1.50003e-68	458349	ebi-a-GCST90025996	rs2605110	T	C	0.671975	Waist-to-hip ratio adjusted for BMI || id:ebi-a-GCST90025996	TRUE	reported	igd	0.00065744	301.534
5	1	9335327	0.0223986	0.00231085	5.70033e-22	458349	ebi-a-GCST90025996	rs12121476	G	C	0.249589	Waist-to-hip ratio adjusted for BMI || id:ebi-a-GCST90025996	TRUE	reported	igd	0.000204933	93.9499
6	1	23710475	-0.015731	0.00200341	4.79954e-15	458349	ebi-a-GCST90025996	rs2298632	T	C	0.497671	Waist-to-hip ratio adjusted for BMI || id:ebi-a-GCST90025996	TRUE	reported	igd	0.000134499	61.6554
7	1	35888147	0.0185414	0.00340717	2.19999e-08	458349	ebi-a-GCST90025996	rs1211184	C	T	0.0932957	Waist-to-hip ratio adjusted for BMI || id:ebi-a-GCST90025996	TRUE	reported	igd	6.4606e-05	29.6139
8	1	160428188	-0.015291	0.00226662	2.49977e-12	458349	ebi-a-GCST90025996	rs1149392	G	A	0.258651	Waist-to-hip ratio adjusted for BMI || id:ebi-a-GCST90025996	TRUE	reported	igd	9.9283e-05	45.5106
9	1	170259844	0.0269491	0.00269537	5.50047e-24	458349	ebi-a-GCST90025996	rs10753801	G	A	0.839013	Waist-to-hip ratio adjusted for BMI || id:ebi-a-GCST90025996	TRUE	reported	igd	0.000218052	99.9654
10	1	2938697	0.0208004	0.00258388	1.9002e-16	458349	ebi-a-GCST90025996	rs3795262	G	T	0.183636	Waist-to-hip ratio adjusted for BMI || id:ebi-a-GCST90025996	TRUE	reported	igd	0.000141365	64.8033
11	1	51787367	-0.026188	0.00440842	3.09999e-09	458349	ebi-a-GCST90025996	rs41287298	A	T	0.0537514	Waist-to-hip ratio adjusted for BMI || id:ebi-a-GCST90025996	TRUE	reported	igd	7.69855e-05	35.2888
12	1	172312769	0.0284446	0.00199971	1.50003e-47	458349	ebi-a-GCST90025996	rs9425291	A	G	0.436459	Waist-to-hip ratio adjusted for BMI || id:ebi-a-GCST90025996	TRUE	reported	igd	0.000441243	202.332
13	1	236170665	0.0109623	0.00207252	2.30001e-08	458349	ebi-a-GCST90025996	rs11590845	C	A	0.35562	Waist-to-hip ratio adjusted for BMI || id:ebi-a-GCST90025996	TRUE	reported	igd	6.10356e-05	27.9772
14	1	86265259	0.0148343	0.00201959	4.90004e-14	458349	ebi-a-GCST90025996	rs366187	A	G	0.402538	Waist-to-hip ratio adjusted for BMI || id:ebi-a-GCST90025996	TRUE	reported	igd	0.000117696	53.9518
15	1	119503843	0.0353383	0.0020349	6.09958e-70	458349	ebi-a-GCST90025996	rs984222	G	C	0.611148	Waist-to-hip ratio adjusted for BMI || id:ebi-a-GCST90025996	TRUE	reported	igd	0.000657542	301.581
16	1	203102728	0.0112381	0.00202199	6.1e-09	458349	ebi-a-GCST90025996	rs6701725	G	A	0.596058	Waist-to-hip ratio adjusted for BMI || id:ebi-a-GCST90025996	TRUE	reported	igd	6.7391e-05	30.8906
17	1	203510396	-0.0107477	0.00198478	4e-08	458349	ebi-a-GCST90025996	rs6670040	T	C	0.501555	Waist-to-hip ratio adjusted for BMI || id:ebi-a-GCST90025996	TRUE	reported	igd	6.39709e-05	29.3227
18	1	119492703	0.0210784	0.00258668	3.50026e-16	458349	ebi-a-GCST90025996	rs12141651	G	A	0.178703	Waist-to-hip ratio adjusted for BMI || id:ebi-a-GCST90025996	TRUE	reported	igd	0.000144854	66.403
19	1	205130413	0.0237595	0.00343617	4.40048e-12	458349	ebi-a-GCST90025996	rs3851294	G	A	0.904934	Waist-to-hip ratio adjusted for BMI || id:ebi-a-GCST90025996	TRUE	reported	igd	0.0001043	47.8105
20	1	221344529	0.0168169	0.0021752	7.00003e-14	458349	ebi-a-GCST90025996	rs2039956	A	C	0.293679	Waist-to-hip ratio adjusted for BMI || id:ebi-a-GCST90025996	TRUE	reported	igd	0.000130389	59.7711
21	2	43732823	0.020388	0.00319438	6.89922e-11	458349	ebi-a-GCST90025996	rs7578597	C	T	0.108373	Waist-to-hip ratio adjusted for BMI || id:ebi-a-GCST90025996	TRUE	reported	igd	8.88671e-05	40.7356
22	2	112249583	-0.0248956	0.00243457	1.50003e-24	458349	ebi-a-GCST90025996	rs58584712	A	G	0.211128	Waist-to-hip ratio adjusted for BMI || id:ebi-a-GCST90025996	TRUE	reported	igd	0.00022809	104.568
23	2	165513091	-0.0313223	0.00201975	1.10002e-54	458349	ebi-a-GCST90025996	rs10195252	C	T	0.405292	Waist-to-hip ratio adjusted for BMI || id:ebi-a-GCST90025996	TRUE	reported	igd	0.000524431	240.497
24	2	188243633	0.0203044	0.00202393	3.19963e-23	458349	ebi-a-GCST90025996	rs3771084	G	A	0.557977	Waist-to-hip ratio adjusted for BMI || id:ebi-a-GCST90025996	TRUE	reported	igd	0.000219532	100.644
25	2	218382456	0.0183917	0.00334775	2.39999e-08	458349	ebi-a-GCST90025996	rs16857751	T	C	0.0972302	Waist-to-hip ratio adjusted for BMI || id:ebi-a-GCST90025996	TRUE	reported	igd	6.58435e-05	30.1812
26	2	239725699	-0.0173758	0.00265482	1.5e-10	458349	ebi-a-GCST90025996	rs72986327	G	A	0.167594	Waist-to-hip ratio adjusted for BMI || id:ebi-a-GCST90025996	TRUE	reported	igd	9.34507e-05	42.8369
27	2	25458546	-0.0139591	0.00203446	2.29985e-12	458349	ebi-a-GCST90025996	rs2304429	T	C	0.584281	Waist-to-hip ratio adjusted for BMI || id:ebi-a-GCST90025996	TRUE	reported	igd	0.000102701	47.0776
28	2	67828078	0.0197208	0.00247662	8.30042e-16	458349	ebi-a-GCST90025996	rs17033861	A	G	0.201405	Waist-to-hip ratio adjusted for BMI || id:ebi-a-GCST90025996	TRUE	reported	igd	0.000138316	63.4057
29	2	100272614	-0.0185986	0.00256331	3.40017e-13	458349	ebi-a-GCST90025996	rs4850910	A	C	0.816816	Waist-to-hip ratio adjusted for BMI || id:ebi-a-GCST90025996	TRUE	reported	igd	0.000114845	52.6449
30	2	114513901	0.0156839	0.00242427	1.59993e-11	458349	ebi-a-GCST90025996	rs4321376	T	C	0.214419	Waist-to-hip ratio adjusted for BMI || id:ebi-a-GCST90025996	TRUE	reported	igd	9.13083e-05	41.8547
31	2	158514969	0.0200535	0.00284218	2.60016e-12	458349	ebi-a-GCST90025996	rs2509902	C	T	0.858426	Waist-to-hip ratio adjusted for BMI || id:ebi-a-GCST90025996	TRUE	reported	igd	0.000108601	49.7823
32	2	207041053	0.014327	0.00201616	7.8001e-13	458349	ebi-a-GCST90025996	rs3732083	C	T	0.43	Waist-to-hip ratio adjusted for BMI || id:ebi-a-GCST90025996	TRUE	reported	igd	0.000110158	50.4962
33	2	66201731	0.0250618	0.00279117	3.29989e-19	458349	ebi-a-GCST90025996	rs6716270	C	T	0.147563	Waist-to-hip ratio adjusted for BMI || id:ebi-a-GCST90025996	TRUE	reported	igd	0.000175865	80.6213
34	2	67753577	-0.0239901	0.00344824	4.40048e-12	458349	ebi-a-GCST90025996	rs78852278	A	C	0.0908653	Waist-to-hip ratio adjusted for BMI || id:ebi-a-GCST90025996	TRUE	reported	igd	0.000105591	48.4024
35	2	119395691	0.0114968	0.00226947	3.29997e-08	458349	ebi-a-GCST90025996	rs651477	C	T	0.256505	Waist-to-hip ratio adjusted for BMI || id:ebi-a-GCST90025996	TRUE	reported	igd	5.59866e-05	25.6627
36	2	171421606	0.0170057	0.0022359	2.80027e-14	458349	ebi-a-GCST90025996	rs6735844	T	C	0.269378	Waist-to-hip ratio adjusted for BMI || id:ebi-a-GCST90025996	TRUE	reported	igd	0.000126192	57.8472
37	2	216299629	-0.0150832	0.00222256	2.60016e-11	458349	ebi-a-GCST90025996	rs1250247	G	C	0.716609	Waist-to-hip ratio adjusted for BMI || id:ebi-a-GCST90025996	TRUE	reported	igd	0.000100471	46.0551
38	2	13108712	-0.0176158	0.00242044	2.90001e-13	458349	ebi-a-GCST90025996	rs2459337	C	G	0.78659	Waist-to-hip ratio adjusted for BMI || id:ebi-a-GCST90025996	TRUE	reported	igd	0.00011555	52.9681
39	2	68353300	-0.0115281	0.00220726	3.09999e-08	458349	ebi-a-GCST90025996	rs6546355	G	A	0.717646	Waist-to-hip ratio adjusted for BMI || id:ebi-a-GCST90025996	TRUE	reported	igd	5.95095e-05	27.2776
40	2	158412701	-0.0810929	0.0093685	4.60045e-18	458349	ebi-a-GCST90025996	rs55920843	G	T	0.0118043	Waist-to-hip ratio adjusted for BMI || id:ebi-a-GCST90025996	TRUE	reported	igd	0.00016344	74.9245
41	2	225047744	-0.0111891	0.00199038	1.89998e-08	458349	ebi-a-GCST90025996	rs2629046	C	T	0.455334	Waist-to-hip ratio adjusted for BMI || id:ebi-a-GCST90025996	TRUE	reported	igd	6.89433e-05	31.6021
42	3	153870511	-0.0126863	0.00225088	1.09999e-08	458349	ebi-a-GCST90025996	rs1727956	A	G	0.727096	Waist-to-hip ratio adjusted for BMI || id:ebi-a-GCST90025996	TRUE	reported	igd	6.93009e-05	31.7661
43	3	156798775	-0.0317467	0.00203163	3.29989e-58	458349	ebi-a-GCST90025996	rs900400	C	T	0.399368	Waist-to-hip ratio adjusted for BMI || id:ebi-a-GCST90025996	TRUE	reported	igd	0.000532452	244.178
44	3	12498401	0.0245372	0.00201001	1.59993e-35	458349	ebi-a-GCST90025996	rs4684859	A	G	0.423559	Waist-to-hip ratio adjusted for BMI || id:ebi-a-GCST90025996	TRUE	reported	igd	0.000325025	149.022
45	3	52637486	-0.0221456	0.00200536	9.70063e-30	458349	ebi-a-GCST90025996	rs2276824	G	C	0.542187	Waist-to-hip ratio adjusted for BMI || id:ebi-a-GCST90025996	TRUE	reported	igd	0.000265998	121.952
46	3	99442780	0.0249458	0.00371771	6.79986e-12	458349	ebi-a-GCST90025996	rs4928143	T	C	0.0772705	Waist-to-hip ratio adjusted for BMI || id:ebi-a-GCST90025996	TRUE	reported	igd	9.82211e-05	45.0238
47	3	113300183	0.0104663	0.0020274	4.09996e-08	458349	ebi-a-GCST90025996	rs2271494	T	A	0.41343	Waist-to-hip ratio adjusted for BMI || id:ebi-a-GCST90025996	TRUE	reported	igd	5.81415e-05	26.6505
48	3	129528602	0.0313714	0.00349789	8.80035e-20	458349	ebi-a-GCST90025996	rs72628506	A	G	0.0882821	Waist-to-hip ratio adjusted for BMI || id:ebi-a-GCST90025996	TRUE	reported	igd	0.000175462	80.4366
49	3	185513392	0.0148676	0.00213983	3.90032e-12	458349	ebi-a-GCST90025996	rs7651090	G	A	0.314294	Waist-to-hip ratio adjusted for BMI || id:ebi-a-GCST90025996	TRUE	reported	igd	0.000105313	48.2749
50	3	12848822	-0.0170723	0.00212843	3.19963e-16	458349	ebi-a-GCST90025996	rs11718898	C	T	0.659018	Waist-to-hip ratio adjusted for BMI || id:ebi-a-GCST90025996	TRUE	reported	igd	0.000140349	64.3374
51	3	78840953	-0.0143928	0.00219788	8.30042e-11	458349	ebi-a-GCST90025996	rs333507	A	G	0.714684	Waist-to-hip ratio adjusted for BMI || id:ebi-a-GCST90025996	TRUE	reported	igd	9.35504e-05	42.8826
52	3	129333910	0.0336708	0.00241565	6.00067e-45	458349	ebi-a-GCST90025996	rs9833879	A	G	0.784376	Waist-to-hip ratio adjusted for BMI || id:ebi-a-GCST90025996	TRUE	reported	igd	0.0004237	194.284
53	3	46973673	-0.0151842	0.00210864	2.90001e-13	458349	ebi-a-GCST90025996	rs4683297	C	T	0.3309	Waist-to-hip ratio adjusted for BMI || id:ebi-a-GCST90025996	TRUE	reported	igd	0.000113118	51.8534
54	3	171760427	-0.0134792	0.00202019	5.30029e-11	458349	ebi-a-GCST90025996	rs1499813	C	T	0.413426	Waist-to-hip ratio adjusted for BMI || id:ebi-a-GCST90025996	TRUE	reported	igd	9.71193e-05	44.5186
55	3	11647942	-0.012712	0.00224364	2e-08	458349	ebi-a-GCST90025996	rs6793495	A	G	0.266648	Waist-to-hip ratio adjusted for BMI || id:ebi-a-GCST90025996	TRUE	reported	igd	7.00317e-05	32.1011
56	3	37574024	0.0110553	0.00198916	8.10009e-09	458349	ebi-a-GCST90025996	rs267567	A	G	0.467693	Waist-to-hip ratio adjusted for BMI || id:ebi-a-GCST90025996	TRUE	reported	igd	6.7387e-05	30.8887
57	3	58196962	0.0130205	0.00213474	3.2e-10	458349	ebi-a-GCST90025996	rs4681821	C	T	0.682538	Waist-to-hip ratio adjusted for BMI || id:ebi-a-GCST90025996	TRUE	reported	igd	8.11585e-05	37.2018
58	3	64708114	-0.0384319	0.00219266	7.19946e-70	458349	ebi-a-GCST90025996	rs4132228	T	C	0.289003	Waist-to-hip ratio adjusted for BMI || id:ebi-a-GCST90025996	TRUE	reported	igd	0.000669813	307.213
59	3	138122122	0.0225004	0.00273061	6.4998e-17	458349	ebi-a-GCST90025996	rs9818870	T	C	0.156724	Waist-to-hip ratio adjusted for BMI || id:ebi-a-GCST90025996	TRUE	reported	igd	0.000148115	67.8984
60	4	4990298	-0.0172266	0.00200449	6.4998e-17	458349	ebi-a-GCST90025996	rs4450871	G	A	0.442894	Waist-to-hip ratio adjusted for BMI || id:ebi-a-GCST90025996	TRUE	reported	igd	0.000161111	73.8566
61	4	26079994	0.0200193	0.00261295	3.40017e-14	458349	ebi-a-GCST90025996	rs2048508	C	T	0.175649	Waist-to-hip ratio adjusted for BMI || id:ebi-a-GCST90025996	TRUE	reported	igd	0.000128051	58.6994
62	4	56323379	0.020197	0.00211897	1.10002e-21	458349	ebi-a-GCST90025996	rs57826934	T	C	0.327289	Waist-to-hip ratio adjusted for BMI || id:ebi-a-GCST90025996	TRUE	reported	igd	0.000198172	90.8494
63	4	103188709	-0.0351329	0.00383586	6.29941e-21	458349	ebi-a-GCST90025996	rs13107325	T	C	0.0748526	Waist-to-hip ratio adjusted for BMI || id:ebi-a-GCST90025996	TRUE	reported	igd	0.00018299	83.8881
64	4	120131644	0.0175972	0.00301027	3.50002e-09	458349	ebi-a-GCST90025996	rs11737560	T	C	0.124267	Waist-to-hip ratio adjusted for BMI || id:ebi-a-GCST90025996	TRUE	reported	igd	7.455e-05	34.1723
65	4	145654896	0.0333311	0.00523959	2.09991e-11	458349	ebi-a-GCST90025996	rs11733546	T	C	0.0373727	Waist-to-hip ratio adjusted for BMI || id:ebi-a-GCST90025996	TRUE	reported	igd	8.82816e-05	40.4672
66	4	145825151	0.0195471	0.00199825	1.9002e-23	458349	ebi-a-GCST90025996	rs951252	G	A	0.550041	Waist-to-hip ratio adjusted for BMI || id:ebi-a-GCST90025996	TRUE	reported	igd	0.000208727	95.6892
67	4	123757748	-0.0182539	0.00215341	7.00003e-18	458349	ebi-a-GCST90025996	rs308403	T	C	0.307566	Waist-to-hip ratio adjusted for BMI || id:ebi-a-GCST90025996	TRUE	reported	igd	0.000156745	71.8548
68	4	967339	-0.0166073	0.00205254	6.90081e-17	458349	ebi-a-GCST90025996	rs113075206	G	C	0.451366	Waist-to-hip ratio adjusted for BMI || id:ebi-a-GCST90025996	TRUE	reported	igd	0.000142809	65.4656
69	4	15364283	-0.0125125	0.00208856	8.30004e-10	458349	ebi-a-GCST90025996	rs6836057	G	T	0.347203	Waist-to-hip ratio adjusted for BMI || id:ebi-a-GCST90025996	TRUE	reported	igd	7.83004e-05	35.8916
70	4	26300494	-0.0164369	0.00203108	7.39946e-16	458349	ebi-a-GCST90025996	rs2271384	A	G	0.601341	Waist-to-hip ratio adjusted for BMI || id:ebi-a-GCST90025996	TRUE	reported	igd	0.000142866	65.4913
71	4	125123223	0.0146011	0.00240038	7.10003e-10	458349	ebi-a-GCST90025996	rs62320367	T	C	0.219844	Waist-to-hip ratio adjusted for BMI || id:ebi-a-GCST90025996	TRUE	reported	igd	8.07197e-05	37.0006
72	4	89719368	0.0263338	0.00199405	3.80014e-39	458349	ebi-a-GCST90025996	rs1377290	T	C	0.464122	Waist-to-hip ratio adjusted for BMI || id:ebi-a-GCST90025996	TRUE	reported	igd	0.000380359	174.403
73	4	106196829	-0.0194842	0.0030458	8.60003e-11	458349	ebi-a-GCST90025996	rs34402524	G	T	0.122937	Waist-to-hip ratio adjusted for BMI || id:ebi-a-GCST90025996	TRUE	reported	igd	8.92745e-05	40.9223
74	4	157734675	-0.0118836	0.00211606	1.5e-08	458349	ebi-a-GCST90025996	rs6822892	G	A	0.327846	Waist-to-hip ratio adjusted for BMI || id:ebi-a-GCST90025996	TRUE	reported	igd	6.8804e-05	31.5383
75	5	4582220	-0.0113504	0.0020304	1.79999e-08	458349	ebi-a-GCST90025996	rs293101	T	C	0.59916	Waist-to-hip ratio adjusted for BMI || id:ebi-a-GCST90025996	TRUE	reported	igd	6.81763e-05	31.2505
76	5	55807370	-0.0312481	0.00227923	4.60045e-44	458349	ebi-a-GCST90025996	rs464605	T	C	0.746587	Waist-to-hip ratio adjusted for BMI || id:ebi-a-GCST90025996	TRUE	reported	igd	0.000409918	187.962
77	5	132444128	-0.0294071	0.00344258	1.50003e-19	458349	ebi-a-GCST90025996	rs72801474	A	G	0.092178	Waist-to-hip ratio adjusted for BMI || id:ebi-a-GCST90025996	TRUE	reported	igd	0.000159174	72.9683
78	5	148562981	0.0117432	0.0020965	6.1e-09	458349	ebi-a-GCST90025996	rs6887628	A	C	0.346076	Waist-to-hip ratio adjusted for BMI || id:ebi-a-GCST90025996	TRUE	reported	igd	6.84474e-05	31.3748
79	5	34042097	-0.0164059	0.00272823	8.50002e-10	458349	ebi-a-GCST90025996	rs299615	A	G	0.157288	Waist-to-hip ratio adjusted for BMI || id:ebi-a-GCST90025996	TRUE	reported	igd	7.88874e-05	36.1607
80	5	75953299	0.0254137	0.00469762	3.59998e-08	458349	ebi-a-GCST90025996	rs76525389	A	G	0.0469545	Waist-to-hip ratio adjusted for BMI || id:ebi-a-GCST90025996	TRUE	reported	igd	6.38493e-05	29.267
81	5	142085997	0.0266114	0.00346461	1e-14	458349	ebi-a-GCST90025996	rs7723040	T	C	0.0906231	Waist-to-hip ratio adjusted for BMI || id:ebi-a-GCST90025996	TRUE	reported	igd	0.000128699	58.9963
82	5	173362458	0.0290203	0.00216171	1.59993e-41	458349	ebi-a-GCST90025996	rs6861681	A	G	0.302074	Waist-to-hip ratio adjusted for BMI || id:ebi-a-GCST90025996	TRUE	reported	igd	0.000393045	180.222
83	5	176555523	0.0217587	0.00236042	3.69999e-21	458349	ebi-a-GCST90025996	rs12519145	A	G	0.23034	Waist-to-hip ratio adjusted for BMI || id:ebi-a-GCST90025996	TRUE	reported	igd	0.000185358	84.9739
84	5	4018995	-0.0142749	0.00199826	6.4003e-13	458349	ebi-a-GCST90025996	rs937218	G	A	0.450205	Waist-to-hip ratio adjusted for BMI || id:ebi-a-GCST90025996	TRUE	reported	igd	0.000111326	51.0317
85	5	54875243	-0.0136484	0.00210134	2.49977e-11	458349	ebi-a-GCST90025996	rs3898451	A	C	0.661605	Waist-to-hip ratio adjusted for BMI || id:ebi-a-GCST90025996	TRUE	reported	igd	9.20311e-05	42.1861
86	5	102301368	-0.0170845	0.00213926	2.80027e-15	458349	ebi-a-GCST90025996	rs10515337	C	T	0.314685	Waist-to-hip ratio adjusted for BMI || id:ebi-a-GCST90025996	TRUE	reported	igd	0.00013913	63.7787
87	5	141976945	-0.011781	0.00200147	3.59998e-09	458349	ebi-a-GCST90025996	rs34005	A	G	0.436	Waist-to-hip ratio adjusted for BMI || id:ebi-a-GCST90025996	TRUE	reported	igd	7.55852e-05	34.6469
88	5	158030622	0.0199781	0.00315146	2.80027e-11	458349	ebi-a-GCST90025996	rs17631629	T	C	0.111673	Waist-to-hip ratio adjusted for BMI || id:ebi-a-GCST90025996	TRUE	reported	igd	8.76699e-05	40.1867
89	5	178507069	-0.0115093	0.00211156	3.79997e-08	458349	ebi-a-GCST90025996	rs1445846	C	T	0.662738	Waist-to-hip ratio adjusted for BMI || id:ebi-a-GCST90025996	TRUE	reported	igd	6.48137e-05	29.7091
90	5	32768634	0.0143275	0.00226882	4.70002e-11	458349	ebi-a-GCST90025996	rs3792752	G	A	0.258278	Waist-to-hip ratio adjusted for BMI || id:ebi-a-GCST90025996	TRUE	reported	igd	8.69975e-05	39.8785
91	5	76425867	-0.013586	0.00215108	2e-09	458349	ebi-a-GCST90025996	rs7708285	A	G	0.691461	Waist-to-hip ratio adjusted for BMI || id:ebi-a-GCST90025996	TRUE	reported	igd	8.70234e-05	39.8904
92	5	118677093	0.017323	0.0021738	1.80011e-15	458349	ebi-a-GCST90025996	rs250303	G	A	0.296175	Waist-to-hip ratio adjusted for BMI || id:ebi-a-GCST90025996	TRUE	reported	igd	0.000138532	63.5046
93	6	34354073	0.0850764	0.00481435	9.79941e-73	458349	ebi-a-GCST90025996	rs115447786	T	C	0.0446225	Waist-to-hip ratio adjusted for BMI || id:ebi-a-GCST90025996	TRUE	reported	igd	0.000680849	312.278
94	6	43757082	0.0494331	0.00198607	8.3946e-142	458349	ebi-a-GCST90025996	rs4711750	A	T	0.500015	Waist-to-hip ratio adjusted for BMI || id:ebi-a-GCST90025996	TRUE	reported	igd	0.00134978	619.505
95	6	80912585	0.0362621	0.00366919	5.30029e-23	458349	ebi-a-GCST90025996	rs67597629	A	G	0.0795641	Waist-to-hip ratio adjusted for BMI || id:ebi-a-GCST90025996	TRUE	reported	igd	0.000213048	97.6705
96	6	127141068	-0.0193403	0.0019836	4.70002e-23	458349	ebi-a-GCST90025996	rs35772466	T	C	0.493887	Waist-to-hip ratio adjusted for BMI || id:ebi-a-GCST90025996	TRUE	reported	igd	0.000207363	95.0641
97	6	43788415	-0.0180066	0.00216521	4.70002e-17	458349	ebi-a-GCST90025996	rs10046368	C	T	0.30225	Waist-to-hip ratio adjusted for BMI || id:ebi-a-GCST90025996	TRUE	reported	igd	0.00015087	69.161
98	6	6743149	0.0298455	0.0020313	1.39991e-49	458349	ebi-a-GCST90025996	rs1294421	G	T	0.606918	Waist-to-hip ratio adjusted for BMI || id:ebi-a-GCST90025996	TRUE	reported	igd	0.00047077	215.878
99	6	85405761	0.0224348	0.00323109	3.19963e-12	458349	ebi-a-GCST90025996	rs10498948	T	G	0.105556	Waist-to-hip ratio adjusted for BMI || id:ebi-a-GCST90025996	TRUE	reported	igd	0.000105173	48.2108
100	6	127529780	0.122913	0.00400702	1e-200	458349	ebi-a-GCST90025996	rs72961013	A	G	0.065846	Waist-to-hip ratio adjusted for BMI || id:ebi-a-GCST90025996	TRUE	reported	igd	0.00204864	940.916
101	6	6997161	0.0125611	0.00199256	3.29997e-10	458349	ebi-a-GCST90025996	rs6921610	T	C	0.536888	Waist-to-hip ratio adjusted for BMI || id:ebi-a-GCST90025996	TRUE	reported	igd	8.66959e-05	39.7403
102	6	34797033	-0.0148829	0.00211577	3.59998e-13	458349	ebi-a-GCST90025996	rs9462026	G	C	0.327554	Waist-to-hip ratio adjusted for BMI || id:ebi-a-GCST90025996	TRUE	reported	igd	0.000107943	49.4808
103	6	100615652	0.0270392	0.00262938	8.60003e-26	458349	ebi-a-GCST90025996	rs2073267	G	A	0.172639	Waist-to-hip ratio adjusted for BMI || id:ebi-a-GCST90025996	TRUE	reported	igd	0.000230666	105.75
104	6	139829560	-0.0238685	0.00201756	1.9002e-32	458349	ebi-a-GCST90025996	rs651837	G	A	0.590708	Waist-to-hip ratio adjusted for BMI || id:ebi-a-GCST90025996	TRUE	reported	igd	0.000305259	139.957
105	6	160769423	-0.0226512	0.00199677	1.80011e-30	458349	ebi-a-GCST90025996	rs555754	A	G	0.468052	Waist-to-hip ratio adjusted for BMI || id:ebi-a-GCST90025996	TRUE	reported	igd	0.000280678	128.684
106	6	14596365	0.0170385	0.00255511	2.09991e-11	458349	ebi-a-GCST90025996	rs6914079	G	A	0.814112	Waist-to-hip ratio adjusted for BMI || id:ebi-a-GCST90025996	TRUE	reported	igd	9.70075e-05	44.4674
107	6	41702619	0.0302856	0.00403754	4.90004e-14	458349	ebi-a-GCST90025996	rs4487571	A	C	0.0655097	Waist-to-hip ratio adjusted for BMI || id:ebi-a-GCST90025996	TRUE	reported	igd	0.000122741	56.2648
108	6	43273604	-0.0154775	0.0020478	7.19946e-15	458349	ebi-a-GCST90025996	rs2242416	G	A	0.604127	Waist-to-hip ratio adjusted for BMI || id:ebi-a-GCST90025996	TRUE	reported	igd	0.000124617	57.1248
109	6	127472589	0.0477698	0.00616525	8.69961e-15	458349	ebi-a-GCST90025996	rs77097175	A	C	0.0266171	Waist-to-hip ratio adjusted for BMI || id:ebi-a-GCST90025996	TRUE	reported	igd	0.000130964	60.0349
110	7	20424889	-0.0134256	0.00203431	9.3994e-11	458349	ebi-a-GCST90025996	rs3807947	G	T	0.394935	Waist-to-hip ratio adjusted for BMI || id:ebi-a-GCST90025996	TRUE	reported	igd	9.50157e-05	43.5543
111	7	25871109	0.0291321	0.00251975	4.00037e-31	458349	ebi-a-GCST90025996	rs1055144	T	C	0.192834	Waist-to-hip ratio adjusted for BMI || id:ebi-a-GCST90025996	TRUE	reported	igd	0.000291545	133.668
112	7	104844328	0.0156213	0.00210547	3.90032e-13	458349	ebi-a-GCST90025996	rs2240463	T	C	0.343097	Waist-to-hip ratio adjusted for BMI || id:ebi-a-GCST90025996	TRUE	reported	igd	0.000120085	55.0471
113	7	120901695	-0.0157023	0.00205406	8.9002e-15	458349	ebi-a-GCST90025996	rs10953934	A	G	0.382768	Waist-to-hip ratio adjusted for BMI || id:ebi-a-GCST90025996	TRUE	reported	igd	0.000127482	58.4384
114	7	77370662	-0.0184168	0.00198711	8.99912e-22	458349	ebi-a-GCST90025996	rs10441228	G	A	0.498228	Waist-to-hip ratio adjusted for BMI || id:ebi-a-GCST90025996	TRUE	reported	igd	0.000187373	85.8979
115	7	101721855	0.0140472	0.00204158	5.00035e-12	458349	ebi-a-GCST90025996	rs388781	C	T	0.385979	Waist-to-hip ratio adjusted for BMI || id:ebi-a-GCST90025996	TRUE	reported	igd	0.000103277	47.3418
116	7	138038645	-0.0120008	0.00209205	1.79999e-08	458349	ebi-a-GCST90025996	rs690238	G	T	0.35678	Waist-to-hip ratio adjusted for BMI || id:ebi-a-GCST90025996	TRUE	reported	igd	7.17875e-05	32.9059
117	7	42732612	-0.0141875	0.0021414	5.50047e-11	458349	ebi-a-GCST90025996	rs7797942	G	T	0.312752	Waist-to-hip ratio adjusted for BMI || id:ebi-a-GCST90025996	TRUE	reported	igd	9.57587e-05	43.8949
118	7	26397239	-0.026846	0.00199498	1.99986e-42	458349	ebi-a-GCST90025996	rs1534696	A	C	0.541111	Waist-to-hip ratio adjusted for BMI || id:ebi-a-GCST90025996	TRUE	reported	igd	0.000394925	181.084
119	7	28196222	-0.0194393	0.00198622	1e-23	458349	ebi-a-GCST90025996	rs849134	G	A	0.503042	Waist-to-hip ratio adjusted for BMI || id:ebi-a-GCST90025996	TRUE	reported	igd	0.000208939	95.7866
120	7	45955029	-0.0121951	0.00201649	1.40001e-09	458349	ebi-a-GCST90025996	rs3110697	G	A	0.577723	Waist-to-hip ratio adjusted for BMI || id:ebi-a-GCST90025996	TRUE	reported	igd	7.97898e-05	36.5744
121	7	73017657	-0.0247085	0.00249361	4.49987e-24	458349	ebi-a-GCST90025996	rs35368205	T	C	0.197942	Waist-to-hip ratio adjusted for BMI || id:ebi-a-GCST90025996	TRUE	reported	igd	0.000214164	98.1824
122	7	107616049	-0.0295166	0.00357743	2.70023e-16	458349	ebi-a-GCST90025996	rs11770289	A	C	0.0890871	Waist-to-hip ratio adjusted for BMI || id:ebi-a-GCST90025996	TRUE	reported	igd	0.000148501	68.0751
123	8	25921494	0.0163283	0.00288354	6.69993e-09	458349	ebi-a-GCST90025996	rs1601468	A	G	0.137846	Waist-to-hip ratio adjusted for BMI || id:ebi-a-GCST90025996	TRUE	reported	igd	6.99525e-05	32.0648
124	8	128333180	-0.0171265	0.00206389	3.29989e-17	458349	ebi-a-GCST90025996	rs622856	T	C	0.365713	Waist-to-hip ratio adjusted for BMI || id:ebi-a-GCST90025996	TRUE	reported	igd	0.000150211	68.8592
125	8	9183596	-0.019663	0.0036732	3.29997e-08	458349	ebi-a-GCST90025996	rs4841132	G	A	0.908757	Waist-to-hip ratio adjusted for BMI || id:ebi-a-GCST90025996	TRUE	reported	igd	6.25154e-05	28.6555
126	8	23609009	-0.0207036	0.00232763	1e-18	458349	ebi-a-GCST90025996	rs6983481	T	G	0.240288	Waist-to-hip ratio adjusted for BMI || id:ebi-a-GCST90025996	TRUE	reported	igd	0.000172581	79.1156
127	8	25464690	0.0229863	0.00199446	1.69981e-32	458349	ebi-a-GCST90025996	rs11992444	T	G	0.509618	Waist-to-hip ratio adjusted for BMI || id:ebi-a-GCST90025996	TRUE	reported	igd	0.000289711	132.827
128	8	69578637	0.0150935	0.00258042	4.60002e-09	458349	ebi-a-GCST90025996	rs16919100	C	T	0.181497	Waist-to-hip ratio adjusted for BMI || id:ebi-a-GCST90025996	TRUE	reported	igd	7.46398e-05	34.2135
129	8	89352314	-0.0159537	0.00216778	6.89922e-13	458349	ebi-a-GCST90025996	rs4548227	G	A	0.697739	Waist-to-hip ratio adjusted for BMI || id:ebi-a-GCST90025996	TRUE	reported	igd	0.000118153	54.1615
130	8	19824492	-0.0124155	0.00220096	1.29999e-08	458349	ebi-a-GCST90025996	rs13702	C	T	0.287325	Waist-to-hip ratio adjusted for BMI || id:ebi-a-GCST90025996	TRUE	reported	igd	6.94189e-05	31.8202
131	8	72408720	0.0444299	0.00383482	5.90065e-32	458349	ebi-a-GCST90025996	rs13250456	T	C	0.0726867	Waist-to-hip ratio adjusted for BMI || id:ebi-a-GCST90025996	TRUE	reported	igd	0.000292777	134.233
132	8	126516197	0.0159875	0.00209863	9.30037e-14	458349	ebi-a-GCST90025996	rs7832357	G	A	0.341841	Waist-to-hip ratio adjusted for BMI || id:ebi-a-GCST90025996	TRUE	reported	igd	0.000126601	58.0347
133	9	107735920	0.0292357	0.00309478	1.99986e-21	458349	ebi-a-GCST90025996	rs10991437	A	C	0.116979	Waist-to-hip ratio adjusted for BMI || id:ebi-a-GCST90025996	TRUE	reported	igd	0.000194664	89.2412
134	9	140008121	-0.0483926	0.00832319	4.39997e-09	458349	ebi-a-GCST90025996	rs192111487	T	C	0.0150013	Waist-to-hip ratio adjusted for BMI || id:ebi-a-GCST90025996	TRUE	reported	igd	7.3748e-05	33.8046
135	9	96714491	-0.0143297	0.00224106	5.40008e-11	458349	ebi-a-GCST90025996	rs11793856	G	C	0.276099	Waist-to-hip ratio adjusted for BMI || id:ebi-a-GCST90025996	TRUE	reported	igd	8.91933e-05	40.8851
136	9	107901019	-0.0520967	0.00473322	3.90032e-29	458349	ebi-a-GCST90025996	rs111874795	C	T	0.0462565	Waist-to-hip ratio adjusted for BMI || id:ebi-a-GCST90025996	TRUE	reported	igd	0.000264238	121.145
137	9	114004821	0.0121849	0.00206882	8.70001e-10	458349	ebi-a-GCST90025996	rs7025811	G	A	0.364333	Waist-to-hip ratio adjusted for BMI || id:ebi-a-GCST90025996	TRUE	reported	igd	7.5678e-05	34.6894
138	9	137541413	-0.0181245	0.00299288	1.2e-09	458349	ebi-a-GCST90025996	rs12554943	C	T	0.126616	Waist-to-hip ratio adjusted for BMI || id:ebi-a-GCST90025996	TRUE	reported	igd	8.0006e-05	36.6734
139	9	17340864	-0.0201905	0.00357501	9.69996e-09	458349	ebi-a-GCST90025996	rs3808782	T	C	0.0849326	Waist-to-hip ratio adjusted for BMI || id:ebi-a-GCST90025996	TRUE	reported	igd	6.95846e-05	31.8961
140	9	95527885	0.0238147	0.00261921	1.39991e-19	458349	ebi-a-GCST90025996	rs7031163	T	C	0.174831	Waist-to-hip ratio adjusted for BMI || id:ebi-a-GCST90025996	TRUE	reported	igd	0.000180333	82.67
141	10	4965543	-0.0223287	0.00310846	4.19952e-13	458349	ebi-a-GCST90025996	rs4397735	A	G	0.116633	Waist-to-hip ratio adjusted for BMI || id:ebi-a-GCST90025996	TRUE	reported	igd	0.000112562	51.5982
142	10	119319392	-0.0154743	0.00205022	4.49987e-14	458349	ebi-a-GCST90025996	rs11198034	T	C	0.618503	Waist-to-hip ratio adjusted for BMI || id:ebi-a-GCST90025996	TRUE	reported	igd	0.000124271	56.9665
143	10	27882825	0.0125276	0.0019899	1.6e-10	458349	ebi-a-GCST90025996	rs7072380	A	G	0.507785	Waist-to-hip ratio adjusted for BMI || id:ebi-a-GCST90025996	TRUE	reported	igd	8.64648e-05	39.6343
144	10	94462882	-0.0120053	0.00202389	9.09997e-09	458349	ebi-a-GCST90025996	rs1111875	T	C	0.408442	Waist-to-hip ratio adjusted for BMI || id:ebi-a-GCST90025996	TRUE	reported	igd	7.67613e-05	35.186
145	10	34168090	0.0147571	0.0019891	1.29987e-13	458349	ebi-a-GCST90025996	rs1757471	T	C	0.502325	Waist-to-hip ratio adjusted for BMI || id:ebi-a-GCST90025996	TRUE	reported	igd	0.000120072	55.0411
146	10	95312135	0.0195649	0.0033225	1.5e-09	458349	ebi-a-GCST90025996	rs79561207	A	C	0.0995156	Waist-to-hip ratio adjusted for BMI || id:ebi-a-GCST90025996	TRUE	reported	igd	7.56478e-05	34.6756
147	10	122816108	0.0202201	0.00361197	1.29999e-08	458349	ebi-a-GCST90025996	rs17597176	T	C	0.0827872	Waist-to-hip ratio adjusted for BMI || id:ebi-a-GCST90025996	TRUE	reported	igd	6.83679e-05	31.3384
148	10	33467321	-0.0129301	0.00221845	1.2e-09	458349	ebi-a-GCST90025996	rs1044210	T	G	0.281687	Waist-to-hip ratio adjusted for BMI || id:ebi-a-GCST90025996	TRUE	reported	igd	7.41099e-05	33.9706
149	10	63912835	-0.0122048	0.00210154	6.1e-09	458349	ebi-a-GCST90025996	rs10821962	G	A	0.339866	Waist-to-hip ratio adjusted for BMI || id:ebi-a-GCST90025996	TRUE	reported	igd	7.35797e-05	33.7275
150	10	80923862	-0.0175009	0.00200774	3.80014e-19	458349	ebi-a-GCST90025996	rs1749824	A	C	0.43267	Waist-to-hip ratio adjusted for BMI || id:ebi-a-GCST90025996	TRUE	reported	igd	0.000165744	75.9808
151	10	104400112	0.012037	0.00203247	1.6e-09	458349	ebi-a-GCST90025996	rs10883756	C	T	0.602786	Waist-to-hip ratio adjusted for BMI || id:ebi-a-GCST90025996	TRUE	reported	igd	7.65171e-05	35.0741
152	10	114781297	0.0188063	0.00199353	2.39994e-21	458349	ebi-a-GCST90025996	rs10787472	C	A	0.466076	Waist-to-hip ratio adjusted for BMI || id:ebi-a-GCST90025996	TRUE	reported	igd	0.000194125	88.9937
153	11	69262428	-0.020273	0.00199258	2.70023e-25	458349	ebi-a-GCST90025996	rs7394746	C	T	0.472689	Waist-to-hip ratio adjusted for BMI || id:ebi-a-GCST90025996	TRUE	reported	igd	0.000225793	103.515
154	11	36458997	0.0301874	0.00500404	1.6e-09	458349	ebi-a-GCST90025996	rs62621409	G	A	0.0421073	Waist-to-hip ratio adjusted for BMI || id:ebi-a-GCST90025996	TRUE	reported	igd	7.93924e-05	36.3922
155	11	823586	0.0921862	0.00887781	5.00035e-25	458349	ebi-a-GCST90025996	rs140201358	G	C	0.0133988	Waist-to-hip ratio adjusted for BMI || id:ebi-a-GCST90025996	TRUE	reported	igd	0.000235192	107.825
156	11	9972479	0.0144665	0.00200741	1.10002e-13	458349	ebi-a-GCST90025996	rs10840331	C	T	0.565104	Waist-to-hip ratio adjusted for BMI || id:ebi-a-GCST90025996	TRUE	reported	igd	0.000113295	51.9341
157	11	32388502	-0.0148304	0.00248573	7.10003e-09	458349	ebi-a-GCST90025996	rs56911719	G	C	0.200072	Waist-to-hip ratio adjusted for BMI || id:ebi-a-GCST90025996	TRUE	reported	igd	7.76547e-05	35.5956
158	11	14380828	0.0139432	0.00213411	9.70063e-11	458349	ebi-a-GCST90025996	rs10832246	A	G	0.336778	Waist-to-hip ratio adjusted for BMI || id:ebi-a-GCST90025996	TRUE	reported	igd	9.31225e-05	42.6864
159	11	47470345	0.0199406	0.0031961	1.29999e-10	458349	ebi-a-GCST90025996	rs34312154	A	G	0.10899	Waist-to-hip ratio adjusted for BMI || id:ebi-a-GCST90025996	TRUE	reported	igd	8.49185e-05	38.9255
160	11	62194412	0.0183555	0.0022765	2.09991e-16	458349	ebi-a-GCST90025996	rs2509957	A	C	0.745015	Waist-to-hip ratio adjusted for BMI || id:ebi-a-GCST90025996	TRUE	reported	igd	0.000141821	65.0123
161	11	62337203	0.0186143	0.00216788	1.59993e-17	458349	ebi-a-GCST90025996	rs7942991	T	C	0.301074	Waist-to-hip ratio adjusted for BMI || id:ebi-a-GCST90025996	TRUE	reported	igd	0.000160826	73.7261
162	11	64004723	0.0627011	0.00488603	1.50003e-37	458349	ebi-a-GCST90025996	rs56271783	C	G	0.0447076	Waist-to-hip ratio adjusted for BMI || id:ebi-a-GCST90025996	TRUE	reported	igd	0.000359158	164.678
163	11	111933088	-0.0242849	0.00210158	8.80035e-32	458349	ebi-a-GCST90025996	rs10891315	G	A	0.359408	Waist-to-hip ratio adjusted for BMI || id:ebi-a-GCST90025996	TRUE	reported	igd	0.000291245	133.53
164	12	26453283	0.0342433	0.00231256	1.80011e-50	458349	ebi-a-GCST90025996	rs718314	G	A	0.243766	Waist-to-hip ratio adjusted for BMI || id:ebi-a-GCST90025996	TRUE	reported	igd	0.000478147	219.262
165	12	34480890	-0.0134227	0.0020331	1.20005e-11	458349	ebi-a-GCST90025996	rs11053221	T	C	0.39506	Waist-to-hip ratio adjusted for BMI || id:ebi-a-GCST90025996	TRUE	reported	igd	9.50878e-05	43.5873
166	12	77927796	0.0132669	0.00211794	8.30042e-11	458349	ebi-a-GCST90025996	rs2695152	G	A	0.326961	Waist-to-hip ratio adjusted for BMI || id:ebi-a-GCST90025996	TRUE	reported	igd	8.56009e-05	39.2383
167	12	124635113	-0.0152539	0.00200611	2.39994e-14	458349	ebi-a-GCST90025996	rs10744167	C	T	0.433216	Waist-to-hip ratio adjusted for BMI || id:ebi-a-GCST90025996	TRUE	reported	igd	0.000126125	57.8163
168	12	133688707	-0.0164674	0.00255792	1.6e-10	458349	ebi-a-GCST90025996	rs11147235	C	T	0.185493	Waist-to-hip ratio adjusted for BMI || id:ebi-a-GCST90025996	TRUE	reported	igd	9.0415e-05	41.4452
169	12	66446905	0.019183	0.00221613	1.59993e-18	458349	ebi-a-GCST90025996	rs10878370	G	T	0.279241	Waist-to-hip ratio adjusted for BMI || id:ebi-a-GCST90025996	TRUE	reported	igd	0.000163446	74.9274
170	12	108618630	-0.0171134	0.00228065	4.19952e-14	458349	ebi-a-GCST90025996	rs3764002	T	C	0.261007	Waist-to-hip ratio adjusted for BMI || id:ebi-a-GCST90025996	TRUE	reported	igd	0.00012283	56.3058
171	12	9074259	-0.0183328	0.00221416	4.70002e-17	458349	ebi-a-GCST90025996	rs1805741	T	C	0.710719	Waist-to-hip ratio adjusted for BMI || id:ebi-a-GCST90025996	TRUE	reported	igd	0.000149547	68.5548
172	12	54342684	-0.0333595	0.00239769	3.29989e-44	458349	ebi-a-GCST90025996	rs1443512	C	A	0.780353	Waist-to-hip ratio adjusted for BMI || id:ebi-a-GCST90025996	TRUE	reported	igd	0.000422156	193.576
173	12	112007756	-0.0120422	0.00198735	6.19998e-10	458349	ebi-a-GCST90025996	rs653178	T	C	0.51617	Waist-to-hip ratio adjusted for BMI || id:ebi-a-GCST90025996	TRUE	reported	igd	8.00999e-05	36.7165
174	12	123339358	0.0175496	0.00214153	2.60016e-17	458349	ebi-a-GCST90025996	rs2292137	G	C	0.354832	Waist-to-hip ratio adjusted for BMI || id:ebi-a-GCST90025996	TRUE	reported	igd	0.000146496	67.1559
175	12	124409502	-0.0420882	0.00214566	3.19963e-86	458349	ebi-a-GCST90025996	rs7133378	A	G	0.316567	Waist-to-hip ratio adjusted for BMI || id:ebi-a-GCST90025996	TRUE	reported	igd	0.000838761	384.766
176	13	51464001	0.0146511	0.00275087	2.69998e-08	458349	ebi-a-GCST90025996	rs9568486	C	T	0.154685	Waist-to-hip ratio adjusted for BMI || id:ebi-a-GCST90025996	TRUE	reported	igd	6.18838e-05	28.366
177	13	78069069	0.0171922	0.00294224	5e-09	458349	ebi-a-GCST90025996	rs647978	T	C	0.867939	Waist-to-hip ratio adjusted for BMI || id:ebi-a-GCST90025996	TRUE	reported	igd	7.44866e-05	34.1432
178	13	111033821	-0.0153534	0.00204963	9.70063e-15	458349	ebi-a-GCST90025996	rs9521732	A	C	0.382701	Waist-to-hip ratio adjusted for BMI || id:ebi-a-GCST90025996	TRUE	reported	igd	0.000122408	56.1121
179	13	51203769	0.0401465	0.00306362	4.00037e-39	458349	ebi-a-GCST90025996	rs797475	G	A	0.879733	Waist-to-hip ratio adjusted for BMI || id:ebi-a-GCST90025996	TRUE	reported	igd	0.000374513	171.721
180	13	110937046	-0.0184642	0.00298475	8.10009e-10	458349	ebi-a-GCST90025996	rs61964261	T	C	0.12735	Waist-to-hip ratio adjusted for BMI || id:ebi-a-GCST90025996	TRUE	reported	igd	8.34858e-05	38.2687
181	14	52508842	0.0309791	0.00500148	3.29997e-10	458349	ebi-a-GCST90025996	rs61747585	A	C	0.0416725	Waist-to-hip ratio adjusted for BMI || id:ebi-a-GCST90025996	TRUE	reported	igd	8.36966e-05	38.3653
182	14	71374702	0.0119075	0.0021214	3.29997e-09	458349	ebi-a-GCST90025996	rs2526882	A	G	0.660536	Waist-to-hip ratio adjusted for BMI || id:ebi-a-GCST90025996	TRUE	reported	igd	6.87337e-05	31.5061
183	14	58759762	-0.0147833	0.00221057	2.90001e-11	458349	ebi-a-GCST90025996	rs6573198	A	G	0.717436	Waist-to-hip ratio adjusted for BMI || id:ebi-a-GCST90025996	TRUE	reported	igd	9.75653e-05	44.7231
184	14	74981882	0.0134715	0.00209597	8.69961e-11	458349	ebi-a-GCST90025996	rs862049	T	C	0.655138	Waist-to-hip ratio adjusted for BMI || id:ebi-a-GCST90025996	TRUE	reported	igd	9.01211e-05	41.3104
185	14	91526353	0.0218598	0.00220775	8.69961e-24	458349	ebi-a-GCST90025996	rs12435157	A	G	0.287183	Waist-to-hip ratio adjusted for BMI || id:ebi-a-GCST90025996	TRUE	reported	igd	0.000213847	98.0372
186	14	23749037	-0.0132051	0.00251174	1.79999e-08	458349	ebi-a-GCST90025996	rs35759537	T	C	0.194948	Waist-to-hip ratio adjusted for BMI || id:ebi-a-GCST90025996	TRUE	reported	igd	6.02992e-05	27.6396
187	15	51524292	-0.0150555	0.00208663	2.70023e-14	458349	ebi-a-GCST90025996	rs2414095	G	A	0.649309	Waist-to-hip ratio adjusted for BMI || id:ebi-a-GCST90025996	TRUE	reported	igd	0.000113567	52.0592
188	15	99504843	0.0141039	0.00230736	2.59998e-10	458349	ebi-a-GCST90025996	rs2654980	T	C	0.24758	Waist-to-hip ratio adjusted for BMI || id:ebi-a-GCST90025996	TRUE	reported	igd	8.1511e-05	37.3634
189	15	42146189	0.012723	0.00216207	3.79997e-10	458349	ebi-a-GCST90025996	rs62002122	T	C	0.334295	Waist-to-hip ratio adjusted for BMI || id:ebi-a-GCST90025996	TRUE	reported	igd	7.55458e-05	34.6288
190	15	63813743	0.0165365	0.00274179	8.50002e-10	458349	ebi-a-GCST90025996	rs62011302	A	G	0.156384	Waist-to-hip ratio adjusted for BMI || id:ebi-a-GCST90025996	TRUE	reported	igd	7.93575e-05	36.3762
191	15	74241506	-0.0124525	0.00199196	5.19996e-10	458349	ebi-a-GCST90025996	rs750460	A	G	0.468577	Waist-to-hip ratio adjusted for BMI || id:ebi-a-GCST90025996	TRUE	reported	igd	8.52547e-05	39.0796
192	15	56525994	0.0199979	0.0024169	5.19996e-17	458349	ebi-a-GCST90025996	rs12591294	C	T	0.216474	Waist-to-hip ratio adjusted for BMI || id:ebi-a-GCST90025996	TRUE	reported	igd	0.000149345	68.462
193	15	84568504	0.011174	0.00199786	1.29999e-08	458349	ebi-a-GCST90025996	rs6603004	G	A	0.521292	Waist-to-hip ratio adjusted for BMI || id:ebi-a-GCST90025996	TRUE	reported	igd	6.82435e-05	31.2813
194	15	100271253	0.0133513	0.00237869	3.2e-08	458349	ebi-a-GCST90025996	rs12185079	T	C	0.227336	Waist-to-hip ratio adjusted for BMI || id:ebi-a-GCST90025996	TRUE	reported	igd	6.87298e-05	31.5043
195	15	31687478	0.0156847	0.0021236	7.00003e-14	458349	ebi-a-GCST90025996	rs10851545	T	C	0.672947	Waist-to-hip ratio adjusted for BMI || id:ebi-a-GCST90025996	TRUE	reported	igd	0.000119003	54.5513
196	15	67476970	-0.0161136	0.00235361	1.59993e-12	458349	ebi-a-GCST90025996	rs2289790	C	T	0.239165	Waist-to-hip ratio adjusted for BMI || id:ebi-a-GCST90025996	TRUE	reported	igd	0.000102253	46.8721
197	16	4360314	-0.0153385	0.00235344	2.70023e-11	458349	ebi-a-GCST90025996	rs3848370	C	G	0.234274	Waist-to-hip ratio adjusted for BMI || id:ebi-a-GCST90025996	TRUE	reported	igd	9.26665e-05	42.4774
198	16	49864807	-0.0156966	0.00199216	5.00035e-16	458349	ebi-a-GCST90025996	rs2047936	G	A	0.514222	Waist-to-hip ratio adjusted for BMI || id:ebi-a-GCST90025996	TRUE	reported	igd	0.000135428	62.0813
199	16	53483138	-0.0137196	0.00214441	1.80011e-11	458349	ebi-a-GCST90025996	rs16952251	G	A	0.314211	Waist-to-hip ratio adjusted for BMI || id:ebi-a-GCST90025996	TRUE	reported	igd	8.9296e-05	40.9322
200	16	4440397	-0.0225093	0.00226992	2.49977e-23	458349	ebi-a-GCST90025996	rs4786487	C	G	0.739882	Waist-to-hip ratio adjusted for BMI || id:ebi-a-GCST90025996	TRUE	reported	igd	0.000214493	98.3334
201	16	67409180	-0.031991	0.00486185	2.80027e-11	458349	ebi-a-GCST90025996	rs8052655	A	G	0.0439802	Waist-to-hip ratio adjusted for BMI || id:ebi-a-GCST90025996	TRUE	reported	igd	9.44529e-05	43.2963
202	16	81534790	-0.0265204	0.00217493	8.60003e-35	458349	ebi-a-GCST90025996	rs2925979	C	T	0.699973	Waist-to-hip ratio adjusted for BMI || id:ebi-a-GCST90025996	TRUE	reported	igd	0.000324289	148.685
203	16	11641180	0.0114562	0.0019907	2.30001e-08	458349	ebi-a-GCST90025996	rs7203193	G	A	0.486833	Waist-to-hip ratio adjusted for BMI || id:ebi-a-GCST90025996	TRUE	reported	igd	7.22507e-05	33.1183
204	17	7537792	-0.0172193	0.00200441	3.69999e-18	458349	ebi-a-GCST90025996	rs727428	C	T	0.556341	Waist-to-hip ratio adjusted for BMI || id:ebi-a-GCST90025996	TRUE	reported	igd	0.000160987	73.7999
205	17	1612777	-0.0149361	0.00259864	1.6e-08	458349	ebi-a-GCST90025996	rs11078594	C	G	0.18333	Waist-to-hip ratio adjusted for BMI || id:ebi-a-GCST90025996	TRUE	reported	igd	7.207e-05	33.0355
206	17	17543722	-0.0201722	0.00199244	9.30037e-24	458349	ebi-a-GCST90025996	rs12936587	A	G	0.47177	Waist-to-hip ratio adjusted for BMI || id:ebi-a-GCST90025996	TRUE	reported	igd	0.000223585	102.502
207	17	18208544	-0.0150085	0.00214847	5.50047e-12	458349	ebi-a-GCST90025996	rs7207123	A	G	0.320683	Waist-to-hip ratio adjusted for BMI || id:ebi-a-GCST90025996	TRUE	reported	igd	0.000106457	48.7994
208	17	40398825	0.0161219	0.00215591	2.90001e-14	458349	ebi-a-GCST90025996	rs8082188	T	C	0.307305	Waist-to-hip ratio adjusted for BMI || id:ebi-a-GCST90025996	TRUE	reported	igd	0.000121989	55.9203
209	17	44116312	0.0239635	0.00242015	3.40017e-23	458349	ebi-a-GCST90025996	rs62062136	C	T	0.221126	Waist-to-hip ratio adjusted for BMI || id:ebi-a-GCST90025996	TRUE	reported	igd	0.000213859	98.0424
210	17	54773238	0.0105449	0.00199729	4.20001e-08	458349	ebi-a-GCST90025996	rs227731	G	T	0.456584	Waist-to-hip ratio adjusted for BMI || id:ebi-a-GCST90025996	TRUE	reported	igd	6.08107e-05	27.8741
211	17	59528210	0.0147177	0.00201478	1.10002e-12	458349	ebi-a-GCST90025996	rs1468566	T	C	0.421641	Waist-to-hip ratio adjusted for BMI || id:ebi-a-GCST90025996	TRUE	reported	igd	0.000116407	53.3608
212	17	68471073	-0.0224604	0.00198758	3.59998e-31	458349	ebi-a-GCST90025996	rs1605750	A	G	0.510724	Waist-to-hip ratio adjusted for BMI || id:ebi-a-GCST90025996	TRUE	reported	igd	0.000278528	127.698
213	17	74270111	0.0292257	0.00372545	1.10002e-15	458349	ebi-a-GCST90025996	rs11870577	A	C	0.0782333	Waist-to-hip ratio adjusted for BMI || id:ebi-a-GCST90025996	TRUE	reported	igd	0.000134251	61.5418
214	17	79934194	0.0149167	0.0021621	1.20005e-11	458349	ebi-a-GCST90025996	rs35344256	A	C	0.305563	Waist-to-hip ratio adjusted for BMI || id:ebi-a-GCST90025996	TRUE	reported	igd	0.000103837	47.5984
215	18	46889514	0.0267261	0.00393055	1.39991e-11	458349	ebi-a-GCST90025996	rs79958143	A	G	0.0691209	Waist-to-hip ratio adjusted for BMI || id:ebi-a-GCST90025996	TRUE	reported	igd	0.000100861	46.2341
216	18	60845884	-0.0170986	0.00206875	1e-16	458349	ebi-a-GCST90025996	rs12454712	C	T	0.374927	Waist-to-hip ratio adjusted for BMI || id:ebi-a-GCST90025996	TRUE	reported	igd	0.00014902	68.313
217	18	20727611	0.0193747	0.0024233	1.99986e-15	458349	ebi-a-GCST90025996	rs4800452	T	C	0.784894	Waist-to-hip ratio adjusted for BMI || id:ebi-a-GCST90025996	TRUE	reported	igd	0.000139444	63.9225
218	18	2846812	-0.0278115	0.00210144	3.90032e-40	458349	ebi-a-GCST90025996	rs11664106	T	A	0.369976	Waist-to-hip ratio adjusted for BMI || id:ebi-a-GCST90025996	TRUE	reported	igd	0.000381991	175.151
219	19	13183770	-0.0342714	0.00551766	9.79941e-11	458349	ebi-a-GCST90025996	rs116307916	T	C	0.0350583	Waist-to-hip ratio adjusted for BMI || id:ebi-a-GCST90025996	TRUE	reported	igd	8.4163e-05	38.5791
220	19	55986637	0.0126986	0.00231714	1.7e-08	458349	ebi-a-GCST90025996	rs2864436	C	T	0.244804	Waist-to-hip ratio adjusted for BMI || id:ebi-a-GCST90025996	TRUE	reported	igd	6.55213e-05	30.0335
221	19	17212410	0.0157646	0.00218717	9.49948e-14	458349	ebi-a-GCST90025996	rs3745348	T	C	0.29367	Waist-to-hip ratio adjusted for BMI || id:ebi-a-GCST90025996	TRUE	reported	igd	0.000113333	51.9516
222	19	18384950	-0.0261034	0.00206666	7.70016e-39	458349	ebi-a-GCST90025996	rs1075403	G	T	0.632387	Waist-to-hip ratio adjusted for BMI || id:ebi-a-GCST90025996	TRUE	reported	igd	0.000347943	159.534
223	19	45411941	-0.0241114	0.00277585	1e-17	458349	ebi-a-GCST90025996	rs429358	C	T	0.153523	Waist-to-hip ratio adjusted for BMI || id:ebi-a-GCST90025996	TRUE	reported	igd	0.000164583	75.4486
224	19	7184762	-0.0130079	0.00226023	7.49998e-09	458349	ebi-a-GCST90025996	rs891088	G	A	0.262488	Waist-to-hip ratio adjusted for BMI || id:ebi-a-GCST90025996	TRUE	reported	igd	7.22573e-05	33.1213
225	19	10056320	0.0282404	0.00457732	2.5e-10	458349	ebi-a-GCST90025996	rs80076900	T	C	0.0498559	Waist-to-hip ratio adjusted for BMI || id:ebi-a-GCST90025996	TRUE	reported	igd	8.30399e-05	38.0642
226	19	33896195	0.0327555	0.00201397	4.60045e-60	458349	ebi-a-GCST90025996	rs10403360	A	G	0.422384	Waist-to-hip ratio adjusted for BMI || id:ebi-a-GCST90025996	TRUE	reported	igd	0.000576787	264.521
227	19	34131328	-0.0319862	0.00580787	2.99999e-08	458349	ebi-a-GCST90025996	rs117597226	A	C	0.0303774	Waist-to-hip ratio adjusted for BMI || id:ebi-a-GCST90025996	TRUE	reported	igd	6.61708e-05	30.3312
228	19	2170954	-0.0149594	0.0019976	2.49977e-13	458349	ebi-a-GCST90025996	rs12986413	T	A	0.461099	Waist-to-hip ratio adjusted for BMI || id:ebi-a-GCST90025996	TRUE	reported	igd	0.000122338	56.0802
229	20	5648889	0.0152506	0.00208051	1.20005e-13	458349	ebi-a-GCST90025996	rs805753	C	T	0.360617	Waist-to-hip ratio adjusted for BMI || id:ebi-a-GCST90025996	TRUE	reported	igd	0.000117216	53.7319
230	20	6626218	-0.0253478	0.00207	4.19952e-36	458349	ebi-a-GCST90025996	rs2145272	A	G	0.635275	Waist-to-hip ratio adjusted for BMI || id:ebi-a-GCST90025996	TRUE	reported	igd	0.00032704	149.947
231	20	62712053	-0.014237	0.00200241	9.49948e-13	458349	ebi-a-GCST90025996	rs8121509	C	T	0.452486	Waist-to-hip ratio adjusted for BMI || id:ebi-a-GCST90025996	TRUE	reported	igd	0.000110277	50.5509
232	20	45527902	-0.0312715	0.00212464	2.19989e-49	458349	ebi-a-GCST90025996	rs6066103	G	A	0.318233	Waist-to-hip ratio adjusted for BMI || id:ebi-a-GCST90025996	TRUE	reported	igd	0.000472417	216.633
233	20	51259176	0.0143136	0.00207544	1e-11	458349	ebi-a-GCST90025996	rs856411	C	T	0.642004	Waist-to-hip ratio adjusted for BMI || id:ebi-a-GCST90025996	TRUE	reported	igd	0.000103761	47.5637
234	20	34025756	-0.019219	0.00204056	3.69999e-22	458349	ebi-a-GCST90025996	rs143384	G	A	0.405592	Waist-to-hip ratio adjusted for BMI || id:ebi-a-GCST90025996	TRUE	reported	igd	0.000193501	88.7076
235	20	51711013	-0.0199465	0.00199434	7.89951e-23	458349	ebi-a-GCST90025996	rs2000339	A	G	0.50535	Waist-to-hip ratio adjusted for BMI || id:ebi-a-GCST90025996	TRUE	reported	igd	0.000218195	100.031
236	20	45760490	0.0138344	0.00200225	7.29962e-12	458349	ebi-a-GCST90025996	rs867264	A	G	0.551994	Waist-to-hip ratio adjusted for BMI || id:ebi-a-GCST90025996	TRUE	reported	igd	0.000104146	47.74
237	21	16534968	-0.0141667	0.00241194	7.69999e-09	458349	ebi-a-GCST90025996	rs2008843	C	T	0.218521	Waist-to-hip ratio adjusted for BMI || id:ebi-a-GCST90025996	TRUE	reported	igd	7.52619e-05	34.4987
238	21	47545823	-0.012614	0.00204239	3.09999e-10	458349	ebi-a-GCST90025996	rs13052956	A	G	0.485189	Waist-to-hip ratio adjusted for BMI || id:ebi-a-GCST90025996	TRUE	reported	igd	8.32139e-05	38.144
239	21	39525549	-0.017473	0.00205067	3.40017e-17	458349	ebi-a-GCST90025996	rs1016695	C	A	0.386703	Waist-to-hip ratio adjusted for BMI || id:ebi-a-GCST90025996	TRUE	reported	igd	0.000158372	72.6008
240	22	29449477	-0.0247713	0.00207313	4.30031e-32	458349	ebi-a-GCST90025996	rs2294239	G	A	0.41232	Waist-to-hip ratio adjusted for BMI || id:ebi-a-GCST90025996	TRUE	reported	igd	0.000311396	142.772
241	22	30688659	0.0235228	0.00302642	5.50047e-15	458349	ebi-a-GCST90025996	rs4823086	T	C	0.126157	Waist-to-hip ratio adjusted for BMI || id:ebi-a-GCST90025996	TRUE	reported	igd	0.000131785	60.4112
