# Supplementary material for: Obesity impact on leukocyte telomere shortening and immune aging assessed by Mendelian randomization and transcriptomics analysis
Source: Sci Rep. 2025 Aug 23;15:30983. doi: 10.1038/s41598-025-16817-5 (PMC12373864; doi:10.1038/s41598-025-16817-5)
Supplement: Supplementary file 1 — Supplementary Material 1 [file 41598_2025_16817_MOESM1_ESM.zip › Supplementary materials/Tables/Table S5 MR result for subgroup of BMI.xlsx]

## Sheet: Table S5
Table S5 MR methods for all analysis directions for LTL as outcome
Method	Nsnp	B	SE	P	lower B	Upper B
Body mass index
MR Egger	419	-0.0499623	0.0175211	0.00456678	-0.0843036	-0.015621
Weighted median	419	-0.0389186	0.0109722	0.000389607	-0.0604241	-0.0174131
IVW	419	-0.038776	0.00679192	1.13551e-08	-0.0520882	-0.0254638
Simple mode	419	-0.0161571	0.0353903	0.648238	-0.0855221	0.0532078
Weighted mode	419	-0.0367622	0.0190059	0.0537566	-0.0740138	0.000489343
Body fat percentage
MR Egger	314	-0.0541436	0.0300859	0.0728846	-0.113112	0.00482479
Weighted median	314	-0.0702526	0.0155722	6.44002e-06	-0.100774	-0.039731
IVW	314	-0.0633565	0.00961811	4.48179e-11	-0.082208	-0.044505
Simple mode	314	-0.10171	0.0507664	0.0459859	-0.201212	-0.00220806
Weighted mode	314	-0.0901284	0.0387466	0.0206519	-0.166072	-0.014185
Waist circumference
MR Egger	300	-0.0566551	0.0246123	0.0220301	-0.104895	-0.008415
Weighted median	300	-0.0517428	0.0141874	0.000265234	-0.0795502	-0.0239354
IVW	300	-0.043379	0.00861996	4.84417e-07	-0.0602741	-0.0264838
Simple mode	300	-0.0485592	0.0419674	0.248168	-0.130815	0.0336969
Weighted mode	300	-0.0694825	0.0257905	0.00745639	-0.120032	-0.0189332
Waist-to-hip ratio adjusted for BMI
MR Egger	195	-0.0252505	0.0234643	0.283216	-0.0712406	0.0207396
Weighted median	195	0.00156756	0.0127009	0.901773	-0.0233261	0.0264613
IVW	195	-0.00342158	0.00843081	0.684859	-0.019946	0.0131028
Simple mode	195	0.00973219	0.035978	0.78706	-0.0607848	0.0802492
Weighted mode	195	0.00263586	0.0296966	0.929364	-0.0555694	0.0608411
Overweight
MR Egger	26	-0.0475036	0.0292384	0.117289	-0.104811	0.00980373
Weighted median	26	-0.00133607	0.0101775	0.895556	-0.0212839	0.0186118
IVW	26	-0.00219667	0.00853753	0.796951	-0.0189302	0.0145369
Simple mode	26	0.00926235	0.0191265	0.632411	-0.0282256	0.0467503
Weighted mode	26	-0.00124	0.0175808	0.944332	-0.0356984	0.0332184
Obesity class I
MR Egger	38	-0.0194217	0.0115418	0.101082	-0.0420436	0.00320016
Weighted median	38	-0.0121433	0.00627098	0.052815	-0.0244344	0.000147805
IVW	38	-0.00805922	0.00436385	0.0647738	-0.0166124	0.000493919
Simple mode	38	-0.0266654	0.0124544	0.0389252	-0.0510761	-0.00225475
Weighted mode	38	-0.0137514	0.00767621	0.0814071	-0.0287968	0.00129399
Obesity class II
MR Egger	31	-0.00824573	0.0103085	0.430273	-0.0284503	0.0119589
Weighted median	31	-0.0108386	0.00462164	0.0190172	-0.0198971	-0.00178023
IVW	31	-0.0054561	0.00355265	0.124591	-0.0124193	0.00150709
Simple mode	31	-0.00966659	0.00867197	0.273833	-0.0266637	0.00733048
Weighted mode	31	-0.0108097	0.0058033	0.0723263	-0.0221841	0.000564788
Obesity class III
MR Egger	9	-0.0051542	0.0105862	0.641217	-0.0259031	0.0155947
Weighted median	9	-0.0126658	0.00435788	0.00365592	-0.0212073	-0.00412438
IVW	9	-0.0116546	0.00312984	0.000196331	-0.017789	-0.00552007
Simple mode	9	-0.0144633	0.0064026	0.053808	-0.0270124	-0.00191425
Weighted mode	9	-0.0131147	0.00550051	0.0442494	-0.0238957	-0.00233373
Leg fat percentage (right)
MR Egger	305	-0.0673644	0.0386952	0.0827168	-0.143207	0.00847825
Weighted median	305	-0.0704959	0.0193329	0.000265921	-0.108388	-0.0326034
IVW	305	-0.0798917	0.0121579	4.99248e-11	-0.103721	-0.0560622
Simple mode	305	0.0052543	0.0654666	0.936084	-0.12306	0.133569
Weighted mode	305	-0.00788407	0.0503626	0.875706	-0.106595	0.0908265
Leg fat percentage (left)
MR Egger	306	-0.06401	0.0399534	0.110168	-0.142319	0.0142986
Weighted median	306	-0.0863054	0.0192225	7.12825e-06	-0.123981	-0.0486294
IVW	306	-0.0973624	0.0122619	2.01804e-15	-0.121396	-0.0733291
Simple mode	306	-0.0262889	0.0663897	0.692398	-0.156413	0.103835
Weighted mode	306	-0.0396439	0.0493908	0.422798	-0.13645	0.0571622
Arm fat percentage (right)
MR Egger	313	-0.0685178	0.028131	0.0154258	-0.123655	-0.013381
Weighted median	313	-0.0583869	0.0152457	0.000128288	-0.0882686	-0.0285053
IVW	313	-0.0584202	0.00975965	2.15204e-09	-0.0775491	-0.0392913
Simple mode	313	-0.0605487	0.0451791	0.181158	-0.1491	0.0280024
Weighted mode	313	-0.0723032	0.0311251	0.0208226	-0.133308	-0.011298
Arm fat percentage (left)
MR Egger	308	-0.0804719	0.0281332	0.00452236	-0.135613	-0.0253308
Weighted median	308	-0.0681995	0.0162226	2.6227e-05	-0.0999958	-0.0364031
IVW	308	-0.066869	0.0097045	5.55903e-12	-0.0858899	-0.0478482
Simple mode	308	-0.0690799	0.0489579	0.159256	-0.165037	0.0268776
Weighted mode	308	-0.078361	0.030646	0.0110395	-0.138427	-0.0182948
Trunk fat percentage
MR Egger	312	-0.0248576	0.0256934	0.334063	-0.0752167	0.0255015
Weighted median	312	-0.0463374	0.012304	0.000165864	-0.0704534	-0.0222215
IVW	312	-0.0468919	0.00809574	6.94817e-09	-0.0627596	-0.0310243
Simple mode	312	-0.0686018	0.0424289	0.106921	-0.151762	0.0145588
Weighted mode	312	-0.0705719	0.0338509	0.0379043	-0.13692	-0.00422408
