# Supplementary material for: Obesity impact on leukocyte telomere shortening and immune aging assessed by Mendelian randomization and transcriptomics analysis
Source: Sci Rep. 2025 Aug 23;15:30983. doi: 10.1038/s41598-025-16817-5 (PMC12373864; doi:10.1038/s41598-025-16817-5)
Supplement: Supplementary file 1 — Supplementary Material 1 [file 41598_2025_16817_MOESM1_ESM.zip › Supplementary materials/Tables/Table S6.F values of overweight IVs.csv]

	beta.exposure	pval.exposure	se.exposure	chr.exposure	pos.exposure	samplesize.exposure	id.exposure	SNP	effect_allele.exposure	other_allele.exposure	eaf.exposure	exposure	mr_keep.exposure	pval_origin.exposure	data_source.exposure	r2	F
1	0.078	4.00037e-12	0.011	1	177852580	157786	ieu-a-93	rs633715	C	T	0.267	|| id:ieu-a-93	TRUE	reported	igd	0.000318564219960111	50.2803544040663
2	-0.054	4.20001e-06	0.012	1	83829022	157899	ieu-a-93	rs10493736	C	G	0.267	|| id:ieu-a-93	TRUE	reported	igd	0.000128230092278174	20.2497435069253
3	0.062	1.10002e-11	0.0092	1	72765116	158401	ieu-a-93	rs2568958	A	G	0.65	|| id:ieu-a-93	TRUE	reported	igd	0.000286632416170845	45.4153055878175
4	0.045	1.6e-06	0.0093	1	75011358	158550	ieu-a-93	rs6669189	T	C	0.388	|| id:ieu-a-93	TRUE	reported	igd	0.000147648403871538	23.4128160019374
5	0.11	5.79963e-22	0.012	2	632146	157395	ieu-a-93	rs12623218	A	T	0.881	|| id:ieu-a-93	TRUE	reported	igd	0.000533580750170437	84.0267100465566
6	0.057	2.1e-10	0.009	2	25150296	158752	ieu-a-93	rs10182181	G	A	0.5	|| id:ieu-a-93	TRUE	reported	igd	0.000252601409669806	40.1106057806446
7	-0.048	1.5e-06	0.01	2	59302877	155502	ieu-a-93	rs887912	C	T	0.681	|| id:ieu-a-93	TRUE	reported	igd	0.000148143347206341	23.0397036694062
8	-0.044	8e-07	0.009	2	58830445	158726	ieu-a-93	rs7569678	G	A	0.492	|| id:ieu-a-93	TRUE	reported	igd	0.000150559051577518	23.9009334044552
9	0.059	1.09999e-07	0.011	3	85884150	157889	ieu-a-93	rs13078807	G	A	0.183	|| id:ieu-a-93	TRUE	reported	igd	0.000182174528536402	28.768230625878
10	0.07	2e-09	0.012	3	185834499	157400	ieu-a-93	rs9816226	T	A	0.851	|| id:ieu-a-93	TRUE	reported	igd	0.00021613991751395	34.0273454044896
11	0.071	3.90032e-14	0.0094	4	45175691	158460	ieu-a-93	rs13130484	T	C	0.424	|| id:ieu-a-93	TRUE	reported	igd	0.000359902618818805	57.0499816105754
12	-0.041	3.79997e-06	0.009	5	153517178	158834	ieu-a-93	rs815610	G	C	0.533	|| id:ieu-a-93	TRUE	reported	igd	0.000130641897812545	20.7528251018184
13	-0.047	2.90001e-07	0.0092	5	75015242	158781	ieu-a-93	rs2112347	G	T	0.381	|| id:ieu-a-93	TRUE	reported	igd	0.000164342598463632	26.0984425273179
14	0.08	5.60015e-12	0.012	6	50798526	154928	ieu-a-93	rs2206277	T	C	0.096	|| id:ieu-a-93	TRUE	reported	igd	0.000286789336025329	44.443870701229
15	0.051	1.2e-06	0.011	8	85089437	157778	ieu-a-93	rs2196618	G	A	0.767	|| id:ieu-a-93	TRUE	reported	igd	0.000136222664403237	21.4955952861479
16	-0.052	5.89997e-09	0.009	8	76642325	158819	ieu-a-93	rs2596125	T	C	0.442	|| id:ieu-a-93	TRUE	reported	igd	0.000210149293819878	33.3822956624511
17	0.048	2.99999e-07	0.0093	11	8639200	158303	ieu-a-93	rs4929923	C	T	0.729	|| id:ieu-a-93	TRUE	reported	igd	0.000168249722389601	26.6385812378944
18	0.079	1.10002e-12	0.011	11	27728539	157620	ieu-a-93	rs2030323	C	A	0.783	|| id:ieu-a-93	TRUE	reported	igd	0.000327126251181908	51.5778579300987
19	-0.048	2.80001e-06	0.01	11	112912947	158315	ieu-a-93	rs2155645	T	C	0.267	|| id:ieu-a-93	TRUE	reported	igd	0.000145511463953956	23.0397089347188
20	0.045	5.30005e-07	0.009	12	50233256	158555	ieu-a-93	rs7973894	A	G	0.492	|| id:ieu-a-93	TRUE	reported	igd	0.000157649136082734	24.9996846520135
21	0.048	2.1e-07	0.0093	13	97047252	158042	ieu-a-93	rs729174	C	G	0.408	|| id:ieu-a-93	TRUE	reported	igd	0.000168527533205487	26.6385806820856
22	0.044	1.29999e-06	0.0092	14	79923667	158834	ieu-a-93	rs1865719	G	A	0.767	|| id:ieu-a-93	TRUE	reported	igd	0.000143987134166474	22.8730579199889
23	0.13	7.79992e-07	0.026	14	30515112	117789	ieu-a-93	rs11847697	T	C	0.042	|| id:ieu-a-93	TRUE	reported	igd	0.000212198889775409	24.9995755121446
24	-0.065	2e-09	0.011	15	68043057	157876	ieu-a-93	rs8028313	G	C	0.22	|| id:ieu-a-93	TRUE	reported	igd	0.000221120591005882	34.9169130329086
25	-0.079	1.79999e-09	0.013	16	19933600	156784	ieu-a-93	rs12444979	T	C	0.06	|| id:ieu-a-93	TRUE	reported	igd	0.000235485112348962	36.928523001683
26	-0.085	2.1e-06	0.018	16	77119543	152792	ieu-a-93	rs11639885	A	G	0.076	|| id:ieu-a-93	TRUE	reported	igd	0.000145924712583354	22.29909082403
27	0.14	5.79963e-50	0.0092	16	53800954	158640	ieu-a-93	rs1421085	C	T	0.448	|| id:ieu-a-93	TRUE	reported	igd	0.00145758614691088	231.56607868203
28	-0.055	1.09999e-07	0.01	16	28921809	157481	ieu-a-93	rs7184597	C	T	0.729	|| id:ieu-a-93	TRUE	reported	igd	0.000192049774222476	30.2496158266712
29	-0.041	4.20001e-06	0.009	17	78591111	158578	ieu-a-93	rs7503807	C	A	0.467	|| id:ieu-a-93	TRUE	reported	igd	0.000130852771638405	20.7528246799604
30	0.099	1.69981e-20	0.011	18	57848369	155358	ieu-a-93	rs523288	T	A	0.288	|| id:ieu-a-93	TRUE	reported	igd	0.000521104742053153	80.9989572471324
31	0.067	1.29999e-09	0.011	19	34324709	149598	ieu-a-93	rs10853932	C	T	0.691	|| id:ieu-a-93	TRUE	reported	igd	0.000247930958435692	37.0986775688321
