# Supplementary material for: Obesity impact on leukocyte telomere shortening and immune aging assessed by Mendelian randomization and transcriptomics analysis
Source: Sci Rep. 2025 Aug 23;15:30983. doi: 10.1038/s41598-025-16817-5 (PMC12373864; doi:10.1038/s41598-025-16817-5)
Supplement: Supplementary file 1 — Supplementary Material 1 [file 41598_2025_16817_MOESM1_ESM.zip › Supplementary materials/Tables/Table S7.F values of class I IVs.csv]

	pos.exposure	se.exposure	beta.exposure	pval.exposure	chr.exposure	samplesize.exposure	id.exposure	SNP	effect_allele.exposure	other_allele.exposure	eaf.exposure	exposure	mr_keep.exposure	pval_origin.exposure	data_source.exposure	r2	F
1	49484873	0.015	0.07	3.59998e-06	1	96473	ieu-a-90	rs12141962	T	G	0.237	|| id:ieu-a-90	TRUE	reported	igd	0.000225688667089641	21.7773262985499
2	110147321	0.044	0.21	1.40001e-06	1	57088	ieu-a-90	rs17024258	T	C	0.042	|| id:ieu-a-90	TRUE	reported	igd	0.000398855103158401	22.7781275913307
3	177875514	0.016	0.11	6.29941e-13	1	96419	ieu-a-90	rs527248	G	A	0.263	|| id:ieu-a-90	TRUE	reported	igd	0.000489970506205132	47.26464457861
4	72837239	0.013	0.08	4.60002e-10	1	98523	ieu-a-90	rs7531118	C	T	0.608	|| id:ieu-a-90	TRUE	reported	igd	0.000384227762533074	37.8690537343066
5	210244470	0.014	-0.066	2.59998e-06	1	96815	ieu-a-90	rs17318744	G	A	0.25	|| id:ieu-a-90	TRUE	reported	igd	0.000229503581014553	22.2240306833884
6	25150296	0.012	0.073	3.29997e-09	2	98635	ieu-a-90	rs10182181	G	A	0.5	|| id:ieu-a-90	TRUE	reported	igd	0.00037505008350829	37.0061940628467
7	637830	0.017	0.18	9.49948e-27	2	93304	ieu-a-90	rs13393304	G	A	0.89	|| id:ieu-a-90	TRUE	reported	igd	0.00120012196795111	112.108323515616
8	59302877	0.014	-0.082	2.30001e-09	2	97424	ieu-a-90	rs887912	C	T	0.681	|| id:ieu-a-90	TRUE	reported	igd	0.000352008195236602	34.3054181846823
9	58823770	0.013	-0.06	2.90001e-06	2	98650	ieu-a-90	rs7604277	C	T	0.325	|| id:ieu-a-90	TRUE	reported	igd	0.000215886227957866	21.3013432822392
10	142999043	0.02	0.091	3.89996e-06	2	94179	ieu-a-90	rs7607584	C	T	0.092	|| id:ieu-a-90	TRUE	reported	igd	0.000219772456287747	20.7020603584663
11	185834499	0.016	0.11	1e-11	3	96354	ieu-a-90	rs9816226	T	A	0.851	|| id:ieu-a-90	TRUE	reported	igd	0.000490300876171718	47.2646439172219
12	53745112	0.014	-0.068	2e-06	3	97184	ieu-a-90	rs4687736	C	G	0.317	|| id:ieu-a-90	TRUE	reported	igd	0.000242695413896454	23.5913512260354
13	77129568	0.018	0.085	1.40001e-06	4	94967	ieu-a-90	rs17001654	G	C	0.158	|| id:ieu-a-90	TRUE	reported	igd	0.000234756786932433	22.2989130922281
14	45175691	0.013	0.11	3.40017e-16	4	98425	ieu-a-90	rs13130484	T	C	0.424	|| id:ieu-a-90	TRUE	reported	igd	0.000726904632815539	71.5961782692796
15	153518766	0.012	-0.058	3.40001e-06	5	98678	ieu-a-90	rs815611	A	G	0.533	|| id:ieu-a-90	TRUE	reported	igd	0.000236684791862321	23.3606376294615
16	75003678	0.013	-0.069	3.29997e-08	5	98488	ieu-a-90	rs2307111	C	T	0.425	|| id:ieu-a-90	TRUE	reported	igd	0.000285959118957612	28.1710255513062
17	135148662	0.015	0.073	8.09991e-07	5	97122	ieu-a-90	rs2881156	G	A	0.396	|| id:ieu-a-90	TRUE	reported	igd	0.000243803361723073	23.6839567188118
18	97613773	0.013	-0.065	1e-06	6	97799	ieu-a-90	rs4498364	T	C	0.7	|| id:ieu-a-90	TRUE	reported	igd	0.000255561007523716	24.9994887473287
19	39973445	0.013	0.062	4.39997e-06	6	97891	ieu-a-90	rs2984433	G	T	0.642	|| id:ieu-a-90	TRUE	reported	igd	0.000232302032769695	22.7450974181584
20	50803050	0.016	0.13	1e-16	6	95109	ieu-a-90	rs987237	G	A	0.098	|| id:ieu-a-90	TRUE	reported	igd	0.000693623474254092	66.0142367901566
21	85089437	0.015	0.079	9.59997e-08	8	96941	ieu-a-90	rs2196618	G	A	0.767	|| id:ieu-a-90	TRUE	reported	igd	0.000286048662831357	27.7372055167576
22	76615663	0.013	-0.068	5e-08	8	98372	ieu-a-90	rs4735692	G	A	0.442	|| id:ieu-a-90	TRUE	reported	igd	0.000278060207732142	27.3603904704687
23	129460914	0.013	-0.059	3.59998e-06	9	98658	ieu-a-90	rs10733682	G	A	0.568	|| id:ieu-a-90	TRUE	reported	igd	0.000208734554707312	20.5972155798268
24	131017962	0.015	0.075	7.29995e-07	9	97010	ieu-a-90	rs7023913	G	A	0.271	|| id:ieu-a-90	TRUE	reported	igd	0.000257638996238471	24.9994845892176
25	28414339	0.013	0.068	3.89996e-07	9	95893	ieu-a-90	rs10968576	G	A	0.292	|| id:ieu-a-90	TRUE	reported	igd	0.000285246494857883	27.3603760897949
26	27728539	0.015	0.11	2.49977e-12	11	96889	ieu-a-90	rs2030323	C	A	0.783	|| id:ieu-a-90	TRUE	reported	igd	0.000554737330727749	53.7766676873077
27	8639200	0.013	0.075	8e-09	11	98328	ieu-a-90	rs4929923	C	T	0.729	|| id:ieu-a-90	TRUE	reported	igd	0.000338385412502646	33.2833466687272
28	50247468	0.013	0.084	2.60016e-11	12	98653	ieu-a-90	rs7138803	A	G	0.442	|| id:ieu-a-90	TRUE	reported	igd	0.000423036470168345	41.7506328589293
29	79899454	0.012	0.079	2.30001e-10	14	98622	ieu-a-90	rs7141420	T	C	0.621	|| id:ieu-a-90	TRUE	reported	igd	0.000439265477175263	43.3393988607455
30	30515112	0.039	0.2	4.49997e-07	14	59572	ieu-a-90	rs11847697	T	C	0.042	|| id:ieu-a-90	TRUE	reported	igd	0.000441262393461056	26.2976049225655
31	68043057	0.015	-0.1	1.69981e-11	15	96843	ieu-a-90	rs8028313	G	C	0.22	|| id:ieu-a-90	TRUE	reported	igd	0.000458722435082175	44.4435265785286
32	78146382	0.013	-0.064	5.60003e-07	15	97962	ieu-a-90	rs7164558	G	A	0.604	|| id:ieu-a-90	TRUE	reported	igd	0.000247347864456752	24.2361915724114
33	95265012	0.012	-0.058	2.90001e-06	15	98667	ieu-a-90	rs11073381	G	T	0.492	|| id:ieu-a-90	TRUE	reported	igd	0.000236711172682911	23.3606375766749
34	53819877	0.012	0.21	5.00035e-67	16	98684	ieu-a-90	rs11075989	T	C	0.407	|| id:ieu-a-90	TRUE	reported	igd	0.00309373902985395	306.243793320092
35	4013467	0.013	0.063	3.2e-06	16	97975	ieu-a-90	rs2531995	T	C	0.592	|| id:ieu-a-90	TRUE	reported	igd	0.000239648674680638	23.4847276883518
36	28855727	0.013	0.068	5.99998e-08	16	98695	ieu-a-90	rs4788099	G	A	0.362	|| id:ieu-a-90	TRUE	reported	igd	0.000277150449839035	27.3603922909951
37	19967500	0.024	0.11	1.29999e-06	17	86101	ieu-a-90	rs16960662	A	T	0.042	|| id:ieu-a-90	TRUE	reported	igd	0.000243920749060058	21.0064564839226
38	45355353	0.019	0.087	3.2e-06	17	95379	ieu-a-90	rs16941802	G	C	0.083	|| id:ieu-a-90	TRUE	reported	igd	0.000219777424616256	20.9663193512954
39	40063124	0.013	-0.065	6.80002e-07	18	97269	ieu-a-90	rs180829	A	C	0.725	|| id:ieu-a-90	TRUE	reported	igd	0.000256953152301272	24.9994859616116
40	57848369	0.015	0.13	1.80011e-19	18	95478	ieu-a-90	rs523288	T	A	0.288	|| id:ieu-a-90	TRUE	reported	igd	0.000786066620308892	75.1095377410969
41	58051294	0.026	-0.12	4.60002e-06	18	78610	ieu-a-90	rs8097783	A	G	0.117	|| id:ieu-a-90	TRUE	reported	igd	0.000270907064578977	21.3012331869788
42	46180184	0.017	-0.084	1e-06	19	85585	ieu-a-90	rs11672660	T	C	0.149	|| id:ieu-a-90	TRUE	reported	igd	0.000285193221438915	24.4146543643352
43	34310800	0.013	0.072	4.20001e-08	19	96557	ieu-a-90	rs29939	G	A	0.667	|| id:ieu-a-90	TRUE	reported	igd	0.000317582510956566	30.6739208462145
44	51092558	0.014	-0.072	2.19999e-07	20	95993	ieu-a-90	rs17203351	G	C	0.275	|| id:ieu-a-90	TRUE	reported	igd	0.000275454398800583	26.4484285312471
