# Supplementary material for: Obesity impact on leukocyte telomere shortening and immune aging assessed by Mendelian randomization and transcriptomics analysis
Source: Sci Rep. 2025 Aug 23;15:30983. doi: 10.1038/s41598-025-16817-5 (PMC12373864; doi:10.1038/s41598-025-16817-5)
Supplement: Supplementary file 1 — Supplementary Material 1 [file 41598_2025_16817_MOESM1_ESM.zip › Supplementary materials/Tables/Table S8.F values of class II IVs.csv]

	pval.exposure	beta.exposure	pos.exposure	se.exposure	chr.exposure	samplesize.exposure	id.exposure	SNP	effect_allele.exposure	other_allele.exposure	eaf.exposure	exposure	mr_keep.exposure	pval_origin.exposure	data_source.exposure	r2	F
1	2.39999e-06	0.11	219798632	0.023	1	70145	ieu-a-91	rs1415991	G	A	0.217	|| id:ieu-a-91	TRUE	reported	igd	0.000325980321834175	22.8726937624885
2	4.79999e-09	0.11	72812440	0.02	1	71717	ieu-a-91	rs2815752	A	G	0.65	|| id:ieu-a-91	TRUE	reported	igd	0.000421618947067658	30.2491564064308
3	2.60016e-11	0.16	177852580	0.024	1	65464	ieu-a-91	rs633715	C	T	0.267	|| id:ieu-a-91	TRUE	reported	igd	0.000678453668398985	44.4430866158839
4	4e-07	-0.1	49566557	0.02	1	71251	ieu-a-91	rs7527364	G	A	0.658	|| id:ieu-a-91	TRUE	reported	igd	0.000350749200291823	24.9992982554631
5	1.89998e-07	0.12	202845785	0.024	1	67960	ieu-a-91	rs7538571	A	T	0.237	|| id:ieu-a-91	TRUE	reported	igd	0.000367728175332794	24.9992642731018
6	5.80003e-07	-0.1	59305625	0.021	2	70866	ieu-a-91	rs1016287	C	T	0.689	|| id:ieu-a-91	TRUE	reported	igd	0.000319878128991879	22.6750970004838
7	1.29987e-19	-0.24	650519	0.027	2	65303	ieu-a-91	rs13401686	G	A	0.125	|| id:ieu-a-91	TRUE	reported	igd	0.00120847222109452	79.009925810226
8	1.5e-06	0.094	227770727	0.02	2	71759	ieu-a-91	rs16822905	C	G	0.39	|| id:ieu-a-91	TRUE	reported	igd	0.000307741217080989	22.0893843280982
9	1.79999e-07	0.16	58685318	0.031	2	59288	ieu-a-91	rs3732138	A	C	0.15	|| id:ieu-a-91	TRUE	reported	igd	0.000449112028328864	26.6380191663235
10	1.09999e-06	0.093	25131986	0.019	2	71902	ieu-a-91	rs11900505	C	A	0.44	|| id:ieu-a-91	TRUE	reported	igd	0.000333098776438728	23.9577823339262
11	1.2e-10	0.19	185824004	0.03	3	61014	ieu-a-91	rs1516725	C	T	0.908	|| id:ieu-a-91	TRUE	reported	igd	0.00065697641618455	40.1097962944752
12	3.79997e-06	0.091	85683600	0.02	3	71072	ieu-a-91	rs9829032	G	A	0.432	|| id:ieu-a-91	TRUE	reported	igd	0.000291204290623218	20.7019174217695
13	1.6e-09	0.12	45175691	0.02	4	71761	ieu-a-91	rs13130484	T	C	0.424	|| id:ieu-a-91	TRUE	reported	igd	0.000501413708093653	35.9989966695001
14	2.5e-06	0.13	77129568	0.028	4	61993	ieu-a-91	rs17001654	G	C	0.158	|| id:ieu-a-91	TRUE	reported	igd	0.000347597786661838	21.5554270116738
15	3.69999e-07	-0.1	75015242	0.02	5	71951	ieu-a-91	rs2112347	G	T	0.381	|| id:ieu-a-91	TRUE	reported	igd	0.000347338001556074	24.9993050826257
16	8.19974e-12	0.17	50845490	0.025	6	62999	ieu-a-91	rs2207139	G	A	0.102	|| id:ieu-a-91	TRUE	reported	igd	0.000733441573067213	46.2385320401911
17	3.59998e-06	0.089	79318921	0.019	9	71978	ieu-a-91	rs620985	G	A	0.627	|| id:ieu-a-91	TRUE	reported	igd	0.000304747860868924	21.9412185733268
18	1.6e-06	0.099	28425515	0.021	9	69704	ieu-a-91	rs1412239	G	C	0.292	|| id:ieu-a-91	TRUE	reported	igd	0.000318739325964377	22.2238521140121
19	1.79999e-06	-0.091	8522182	0.019	11	72289	ieu-a-91	rs10840063	C	T	0.424	|| id:ieu-a-91	TRUE	reported	igd	0.00031722366279366	22.938423523094
20	5.19996e-08	0.13	27728539	0.024	11	66556	ieu-a-91	rs2030323	C	A	0.783	|| id:ieu-a-91	TRUE	reported	igd	0.000440641703644936	29.3393961058691
21	1.99986e-11	0.13	50247468	0.019	12	71541	ieu-a-91	rs7138803	A	G	0.442	|| id:ieu-a-91	TRUE	reported	igd	0.000653943758747224	46.8130956887709
22	1.09999e-06	-0.12	122613000	0.025	12	66891	ieu-a-91	rs10847689	C	T	0.225	|| id:ieu-a-91	TRUE	reported	igd	0.000344322357460407	23.0393111180876
23	2.99999e-06	0.21	28416179	0.046	13	47813	ieu-a-91	rs9512893	A	G	0.025	|| id:ieu-a-91	TRUE	reported	igd	0.000435700109017898	20.840338049815
24	5.89997e-09	0.11	97017548	0.019	13	71938	ieu-a-91	rs7989336	A	G	0.425	|| id:ieu-a-91	TRUE	reported	igd	0.000465712082626715	33.5170736820234
25	2e-06	-0.092	95257956	0.019	15	71943	ieu-a-91	rs7176675	C	T	0.583	|| id:ieu-a-91	TRUE	reported	igd	0.000325790485539833	23.4453315861822
26	2.39999e-07	0.099	68019958	0.019	15	71919	ieu-a-91	rs12914773	A	G	0.562	|| id:ieu-a-91	TRUE	reported	igd	0.00037735979818701	27.1488294830299
27	3.80014e-51	0.29	53816752	0.019	16	71976	ieu-a-91	rs8051591	G	A	0.448	|| id:ieu-a-91	TRUE	reported	igd	0.00322624749131445	232.95751553996
28	5.1e-07	-0.11	28921809	0.022	16	70459	ieu-a-91	rs7184597	C	T	0.729	|| id:ieu-a-91	TRUE	reported	igd	0.000354690426196016	24.9992903674477
29	6.80002e-09	-0.17	19933600	0.03	16	62287	ieu-a-91	rs12444979	T	C	0.06	|| id:ieu-a-91	TRUE	reported	igd	0.000515269081002439	32.1100800416709
30	6.90001e-07	0.1	45356561	0.02	17	71289	ieu-a-91	rs1000232	C	T	0.337	|| id:ieu-a-91	TRUE	reported	igd	0.000350562301932299	24.9992986295221
31	5.30029e-14	0.17	57851763	0.023	18	68784	ieu-a-91	rs10871777	G	A	0.283	|| id:ieu-a-91	TRUE	reported	igd	0.000793615138288399	54.6297914712658
32	3.40001e-06	-0.18	58049656	0.04	18	48793	ieu-a-91	rs17066856	C	T	0.133	|| id:ieu-a-91	TRUE	reported	igd	0.000414846378800838	20.2491699629045
33	2.1e-06	0.096	34311481	0.02	19	71108	ieu-a-91	rs29938	C	T	0.653	|| id:ieu-a-91	TRUE	reported	igd	0.000323909224439851	23.0393519716488
34	1.09999e-06	-0.13	46182304	0.027	19	62395	ieu-a-91	rs10423928	A	T	0.176	|| id:ieu-a-91	TRUE	reported	igd	0.000371405266768426	23.1816986144404
