# Supplementary material for: Obesity impact on leukocyte telomere shortening and immune aging assessed by Mendelian randomization and transcriptomics analysis
Source: Sci Rep. 2025 Aug 23;15:30983. doi: 10.1038/s41598-025-16817-5 (PMC12373864; doi:10.1038/s41598-025-16817-5)
Supplement: Supplementary file 1 — Supplementary Material 1 [file 41598_2025_16817_MOESM1_ESM.zip › Supplementary materials/Tables/Table S9.F values of class III IVs.csv]

	chr.exposure	beta.exposure	samplesize.exposure	pval.exposure	se.exposure	pos.exposure	id.exposure	SNP	effect_allele.exposure	other_allele.exposure	eaf.exposure	exposure	mr_keep.exposure	pval_origin.exposure	data_source.exposure	r2	F
1	1	0.23	32467	7.29995e-07	0.047	202847719	ieu-a-92	rs6703138	G	A	0.225	|| id:ieu-a-92	TRUE	reported	igd	0.000737051068150709	23.9460123615018
2	1	-0.17	45377	2.30001e-06	0.036	72934826	ieu-a-92	rs782236	G	A	0.317	|| id:ieu-a-92	TRUE	reported	igd	0.000491183410740893	22.2983998664685
3	1	0.22	33148	2e-06	0.047	177852580	ieu-a-92	rs633715	C	T	0.267	|| id:ieu-a-92	TRUE	reported	igd	0.000660549469068352	21.9090447095903
4	2	0.2	40632	1.09999e-06	0.04	656312	ieu-a-92	rs1317005	A	C	0.278	|| id:ieu-a-92	TRUE	reported	igd	0.000614900263177313	24.9987694428037
5	4	0.29	35767	1.2e-07	0.055	45184907	ieu-a-92	rs13104545	A	G	0.194	|| id:ieu-a-92	TRUE	reported	igd	0.000776695263244051	27.8000982945866
6	6	0.27	31686	2e-07	0.052	50798526	ieu-a-92	rs2206277	T	C	0.096	|| id:ieu-a-92	TRUE	reported	igd	0.000850127491135934	26.958357469952
7	8	0.16	46657	3.59998e-06	0.035	17053322	ieu-a-92	rs2904669	A	G	0.492	|| id:ieu-a-92	TRUE	reported	igd	0.000447705661509162	20.8970633712902
8	10	-0.16	48876	1.2e-06	0.034	114748497	ieu-a-92	rs4074720	T	C	0.417	|| id:ieu-a-92	TRUE	reported	igd	0.000452886884990225	22.1444225355543
9	12	0.19	48807	2.30001e-08	0.034	50233256	ieu-a-92	rs7973894	A	G	0.492	|| id:ieu-a-92	TRUE	reported	igd	0.000639424785507524	31.2270940345998
10	16	0.37	47527	3.90032e-26	0.035	53800954	ieu-a-92	rs1421085	C	T	0.448	|| id:ieu-a-92	TRUE	reported	igd	0.00234588628106339	111.750399236009
